# Supplementary material for: Small RNA signatures of the anterior cruciate ligament from patients with knee joint osteoarthritis
Source: Front Mol Biosci. 2023 Dec 21;10:1266088. doi: 10.3389/fmolb.2023.1266088 (PMC10768046; doi:10.3389/fmolb.2023.1266088)
Supplement: Supplementary file 1 [file Table2.XLSX]

## Sheet: Sheet1
Samples	Barcode sequence	Total Number of Raw Reads	Number and (%) Trimmed reads	Number Trimmed Pairs (R1|R2)	Number and (%) Singleton (R0)	Normalised Counts
Control 1	ATCACG	68834340	65650212 (95.37)	32165695	1317422 (1.92)	3.64001e+07
Control 2	CGATGT	84564108	79885302 (94.47)	39071632	1742578 (2.06)	4.00342e+07
Control 3	TTAGGC	82127536	78691455 (95.82)	38695987	1299514 (1.58)	3.73535e+07
Control 4	TGACCA	86599214	93554868 (96.48)	41200349	1154170 (1.33)	2.76971e+07
OA ACL 1	ACAGTG	86415868	82954265 (95.99)	40927394	1099477 (1.27)	7.12318e+06
OA ACL 2	GCCAAT	118478526	115546638 (97.53)	57207887	1130864 (0.95)	1.74894e+07
OA ACL 3	CAGATC	118373606	115374082 (97.47)	57207887	1175432 (0.99)	1.39243e+07
OA ACL 4	ACTTGA	105860710	103227811 (97.51)	51101151	1025509 (0.97)	1.57036e+07
Supplementary Table 2. Summary of raw, trimmed and normalised reads. The reads were trimmed to remove low-quality bases using Sickle version 1.200, with a minimum window quality score of 20. After trimming, any reads shorter than 15 bp were discarded. If both reads from a pair passed this filter, each was included in the R1 (forward reads) or R2 (reverse reads) file. If only one of a read pair pa…
