# Supplementary material for: Small RNA signatures of the anterior cruciate ligament from patients with knee joint osteoarthritis
Source: Front Mol Biosci. 2023 Dec 21;10:1266088. doi: 10.3389/fmolb.2023.1266088 (PMC10768046; doi:10.3389/fmolb.2023.1266088)
Supplement: Supplementary file 2 [file Table3.XLSX]

## Sheet: Differently expressed miRs
gene_id	location	start	end	code_length	gene_name	gene_biotype	logCPM	logFC.Diseased.vs.Normal	PV.Diseased.vs.Normal	FDR.Diseased.vs.Normal
MIMAT0000462	chr6(+)	52144401	52144422	22	hsa-miR-206	miRNA	2.47445	-6.13405	6.88114e-09	1.86708e-06
MIMAT0049032	chr1(-)	632668	632685	18	hsa-miR-12136	miRNA	9.42096	-4.35286	2.05288e-21	3.34209e-18
MIMAT0015062	chr16(+)	83508349	83508365	17	hsa-miR-3182	miRNA	5.01785	-3.19623	6.91522e-13	3.75266e-10
MIMAT0004513	chr1(-)	65058477	65058498	22	hsa-miR-101-5p	miRNA	1.75809	-2.21529	0.000277998	0.00962939
MIMAT0000763	chr17(-)	81125887	81125908	22	hsa-miR-338-3p	miRNA	4.62795	-2.08238	0.000504066	0.014784
MIMAT0004703	chr7(+)	130496162	130496183	22	hsa-miR-335-3p	miRNA	6.25349	-2.03015	0.000203613	0.00730318
MIMAT0000765	chr7(+)	130496126	130496148	23	hsa-miR-335-5p	miRNA	6.19398	-1.97905	3.88922e-05	0.00253266
MIMAT0004929	chr1(-)	154193712	154193733	22	hsa-miR-190b-5p	miRNA	1.98727	-1.887	0.000324949	0.0110212
MIMAT0000681	chr1(-)	207801865	207801886	22	hsa-miR-29c-3p	miRNA	7.68497	-1.86177	1.60509e-08	3.73298e-06
MIMAT0009196	chr20(+)	3917504	3917526	23	hsa-miR-103a-2-5p	miRNA	2.05974	-1.81478	0.000634073	0.0174961
MIMAT0000420	chr8(-)	134800570	134800591	22	hsa-miR-30b-5p	miRNA	10.2143	-1.74947	2.99953e-07	6.10404e-05
MIMAT0000281	chrX(-)	151958628	151958652	25	hsa-miR-224-5p	miRNA	7.4939	-1.74833	3.00587e-06	0.000353102
MIMAT0022721	chr14(-)	101560326	101560349	24	hsa-miR-1247-3p	miRNA	4.18395	-1.70245	8.32477e-05	0.00393834
MIMAT0004503	chr7(-)	130876786	130876807	22	hsa-miR-29a-5p	miRNA	2.48208	-1.65755	0.00168954	0.0340386
MIMAT0000459	chr17(+)	31560050	31560071	22	hsa-miR-193a-3p	miRNA	4.54029	-1.65438	6.98098e-05	0.00378835
MIMAT0004701	chr17(-)	81125923	81125944	22	hsa-miR-338-5p	miRNA	5.23998	-1.64488	0.000460055	0.0138698
MIMAT0004599	chr5(+)	149428944	149428965	22	hsa-miR-143-5p	miRNA	9.43012	-1.57409	0.000778219	0.0201102
MIMAT0019731	chr8(+)	124821990	124822011	22	hsa-miR-4662a-5p	miRNA	2.11659	-1.57042	0.00254586	0.0465691
MIMAT0001636	chrX(-)	151959634	151959655	22	hsa-miR-452-3p	miRNA	3.67216	-1.55835	0.00112056	0.025337
MIMAT0000096	chrX(-)	53556299	53556320	22	hsa-miR-98-5p	miRNA	9.75436	-1.53464	3.57593e-05	0.00242567
MIMAT0004681	chr12(-)	57824620	57824641	22	hsa-miR-26a-2-3p	miRNA	4.36838	-1.4935	9.68015e-06	0.000875516
MIMAT0000100	chr1(-)	207802450	207802472	23	hsa-miR-29b-3p	miRNA	8.65871	-1.4568	1.5186e-05	0.0013012
MIMAT0000710	chr16(+)	14309340	14309361	22	hsa-miR-365a-3p	miRNA	8.23617	-1.45253	7.93822e-05	0.00391619
MIMAT0018187	chr12(-)	69584780	69584801	22	hsa-miR-3913-5p	miRNA	2.84193	-1.42674	0.000434139	0.0135919
MIMAT0000074	chr13(+)	91351245	91351267	23	hsa-miR-19b-3p	miRNA	6.79022	-1.39117	1.84512e-05	0.00148971
MIMAT0000444	chr9(+)	136670616	136670636	21	hsa-miR-126-5p	miRNA	9.18813	-1.37589	0.000451609	0.0138698
MIMAT0004487	chrX(-)	53557196	53557217	22	hsa-let-7f-2-3p	miRNA	3.58648	-1.32766	0.000619158	0.0173791
MIMAT0004551	chr8(-)	134804879	134804900	22	hsa-miR-30d-3p	miRNA	4.52229	-1.32632	0.00071654	0.0190016
MIMAT0003338	chrX(+)	50013256	50013277	22	hsa-miR-660-5p	miRNA	7.02874	-1.31403	0.000112908	0.00483722
MIMAT0000092	chr13(+)	91351361	91351382	22	hsa-miR-92a-3p	miRNA	11.3036	-1.28457	7.68848e-07	0.000139076
MIMAT0000442	chr1(-)	156420354	156420375	22	hsa-miR-9-3p	miRNA	2.95748	-1.23087	0.00152933	0.03192
MIMAT0009198	chrX(-)	151958584	151958606	23	hsa-miR-224-3p	miRNA	3.10503	-1.22363	0.00108835	0.0249707
MIMAT0000756	chr11(-)	75335108	75335127	20	hsa-miR-326	miRNA	4.20403	-1.20665	0.000971695	0.0236107
MIMAT0000070	chr13(+)	91350618	91350640	23	hsa-miR-17-5p	miRNA	7.92383	-1.14138	7.27151e-05	0.00381872
MIMAT0000761	chr17(-)	7223343	7223364	22	hsa-miR-324-5p	miRNA	4.74967	-1.13583	8.46694e-05	0.00393834
MIMAT0000086	chr7(-)	130876748	130876769	22	hsa-miR-29a-3p	miRNA	13.9659	-1.12593	0.000119136	0.00484884
MIMAT0000075	chr13(+)	91351072	91351094	23	hsa-miR-20a-5p	miRNA	8.15389	-1.09824	0.00203135	0.0398438
MIMAT0000078	chr19(-)	13836595	13836615	21	hsa-miR-23a-3p	miRNA	13.4851	-1.09602	5.10968e-05	0.00308095
MIMAT0000099	chr1(-)	65058442	65058462	21	hsa-miR-101-3p	miRNA	11.6374	-1.06075	0.000401736	0.012824
MIMAT0004606	chr14(+)	100884750	100884771	22	hsa-miR-136-3p	miRNA	5.83607	-1.02114	0.00149278	0.0315616
MIMAT0000275	chr4(+)	20528299	20528319	21	hsa-miR-218-5p	miRNA	9.88956	-1.0191	0.000944292	0.0232925
MIMAT0000263	chr9(-)	128244783	128244805	23	hsa-miR-199b-5p	miRNA	13.1803	-0.928845	0.00160645	0.0331051
MIMAT0000703	chrX(-)	85903681	85903702	22	hsa-miR-361-5p	miRNA	7.84235	-0.76243	0.00226057	0.0425198
MIMAT0000689	chr19(+)	51692618	51692639	22	hsa-miR-99b-5p	miRNA	11.5251	0.781249	0.00108354	0.0249707
MIMAT0004678	chr19(+)	51692656	51692677	22	hsa-miR-99b-3p	miRNA	7.45517	0.96167	2.74925e-05	0.00203444
MIMAT0000424	chr2(+)	135665446	135665466	21	hsa-miR-128-3p	miRNA	8.44605	0.967899	0.00227225	0.0425198
MIMAT0000705	chrX(+)	50008968	50008991	24	hsa-miR-362-5p	miRNA	4.29039	1.00055	0.00195035	0.0387215
MIMAT0004748	chr17(+)	30117095	30117117	23	hsa-miR-423-5p	miRNA	10.0892	1.01018	0.00143209	0.0313247
MIMAT0030019	chr2(+)	176188843	176188861	19	hsa-miR-7704	miRNA	8.14168	1.01853	0.000349715	0.0116191
MIMAT0004615	chr17(-)	7017628	7017649	22	hsa-miR-195-3p	miRNA	7.02966	1.05336	0.000827389	0.0207229
MIMAT0004984	chr20(+)	63919495	63919517	23	hsa-miR-941	miRNA	6.02987	1.05547	0.000117118	0.00484884
MIMAT0019027	chr11(+)	118910765	118910781	17	hsa-miR-4492	miRNA	5.78822	1.11805	0.000165552	0.00627865
MIMAT0004549	chr7(-)	25949960	25949981	22	hsa-miR-148a-5p	miRNA	6.89359	1.15787	0.000194885	0.00721073
MIMAT0030021	chr15(+)	85380639	85380662	24	hsa-miR-7706	miRNA	3.80886	1.16105	0.000723649	0.0190016
MIMAT0004558	chr9(+)	124692518	124692539	22	hsa-miR-181a-2-3p	miRNA	5.22759	1.19918	4.71189e-05	0.00295037
MIMAT0048636	chr10(-)	97875824	97875844	21	hsa-miR-3085-3p	miRNA	3.99287	1.20212	0.00146233	0.0313247
MIMAT0003879	chr14(+)	101026071	101026092	22	hsa-miR-758-3p	miRNA	4.55662	1.22241	0.00260026	0.0470359
MIMAT0000751	chr19(-)	45639009	45639031	23	hsa-miR-330-3p	miRNA	4.78489	1.24344	6.30281e-05	0.00363615
MIMAT0015041	chr11(+)	96341447	96341465	19	hsa-miR-1260b	miRNA	4.40576	1.24827	0.000792189	0.0201513
MIMAT0004949	chr6(+)	30584332	30584351	20	hsa-miR-877-5p	miRNA	3.15323	1.26662	0.000508541	0.014784
MIMAT0022695	chr17(-)	2050328	2050350	23	hsa-miR-212-5p	miRNA	3.67439	1.27719	0.00211223	0.0408228
MIMAT0000750	chr5(-)	180015319	180015340	22	hsa-miR-340-3p	miRNA	5.6933	1.31892	0.00249672	0.0461894
MIMAT0001638	chr14(+)	101065314	101065336	23	hsa-miR-409-5p	miRNA	5.0966	1.35114	0.00108902	0.0249707
MIMAT0005797	chr2(-)	25328651	25328674	24	hsa-miR-1301-3p	miRNA	4.2848	1.36993	0.00036277	0.0118118
MIMAT0002171	chr14(+)	101065961	101065981	21	hsa-miR-410-3p	miRNA	4.04924	1.48925	0.00105897	0.0249707
MIMAT0004784	chr9(+)	114209487	114209507	21	hsa-miR-455-3p	miRNA	7.66062	1.52601	6.47718e-05	0.00363615
MIMAT0003330	chr14(+)	101040234	101040255	22	hsa-miR-654-5p	miRNA	4.92475	1.53477	0.00143337	0.0313247
MIMAT0004819	chr7(+)	151238488	151238508	21	hsa-miR-671-3p	miRNA	4.0948	1.55829	0.000133815	0.00531344
MIMAT0004690	chr14(+)	101022109	101022130	22	hsa-miR-379-3p	miRNA	2.92476	1.56923	0.00213141	0.0408228
MIMAT0026622	chr12(-)	108836962	108836983	22	hsa-miR-619-5p	miRNA	3.4663	1.6504	5.29641e-06	0.000538909
MIMAT0019045	chr15(-)	23562107	23562123	17	hsa-miR-4508	miRNA	6.08647	1.65056	3.03651e-06	0.000353102
MIMAT0010133	chr10(-)	114174151	114174172	22	hsa-miR-2110	miRNA	6.06875	1.67457	2.6069e-06	0.000353102
MIMAT0004749	chrX(-)	134546644	134546664	21	hsa-miR-424-3p	miRNA	3.04664	1.71969	0.00066896	0.0181511
MIMAT0005929	chr6(-)	34000018	34000034	17	hsa-miR-1275	miRNA	3.93007	1.75331	0.000560634	0.0160125
MIMAT0015080	chr20(+)	63238788	63238805	18	hsa-miR-3196	miRNA	3.60236	1.81662	1.92161e-05	0.00148971
MIMAT0004757	chr14(+)	100881069	100881090	22	hsa-miR-431-3p	miRNA	2.01724	1.84249	0.0014446	0.0313247
MIMAT0027587	chr8(+)	27433413	27433434	22	hsa-miR-6842-3p	miRNA	2.21852	1.84657	9.17207e-05	0.00403571
MIMAT0001631	chr17(-)	28861403	28861424	22	hsa-miR-451a	miRNA	13.1588	1.85985	0.000206355	0.00730318
MIMAT0001639	chr14(+)	101065346	101065367	22	hsa-miR-409-3p	miRNA	7.68461	1.87449	3.12671e-05	0.00221317
MIMAT0001625	chr14(+)	100881026	100881046	21	hsa-miR-431-5p	miRNA	1.78121	2.05879	0.00169356	0.0340386
MIMAT0004813	chr14(+)	101023375	101023396	22	hsa-miR-411-3p	miRNA	3.00053	2.16004	7.77938e-05	0.00391619
MIMAT0002813	chr14(+)	100869075	100869096	22	hsa-miR-493-5p	miRNA	6.66899	2.1725	6.99923e-06	0.000670279
MIMAT0019058	chr17(+)	8186948	8186969	22	hsa-miR-4521	miRNA	3.12673	2.19444	4.68519e-06	0.000508499
MIMAT0004954	chr14(+)	101032033	101032054	22	hsa-miR-543	miRNA	5.14704	2.19975	0.000165837	0.00627865
MIMAT0000722	chr14(+)	100911186	100911207	22	hsa-miR-370-3p	miRNA	8.28692	2.31794	4.40763e-09	1.43513e-06
MIMAT0002177	chr8(-)	41660484	41660505	22	hsa-miR-486-5p	miRNA	9.9052	2.32766	1.9445e-06	0.000316564
MIMAT0000436	chr17(-)	28861548	28861567	20	hsa-miR-144-3p	miRNA	5.52707	2.4137	2.54781e-06	0.000353102
MIMAT0000242	chr11(+)	43581408	43581428	21	hsa-miR-129-5p	miRNA	4.87893	2.41911	8.97367e-05	0.00403571
MIMAT0000089	chr9(-)	21512158	21512178	21	hsa-miR-31-5p	miRNA	6.07703	3.13936	8.47335e-18	6.89731e-15
MIMAT0022259	chr10(+)	42997630	42997651	22	hsa-miR-5100	miRNA	4.71897	3.74851	1.53543e-09	6.24922e-07

## Sheet: Differentially expressed sncRNA
gene_id	location	start	end	code_length	gene_name	gene_biotype	logCPM	logFC.Diseased.vs.Normal	PV.Diseased.vs.Normal	FDR.Diseased.vs.Normal
ENSG00000206775	19(-)	3982507	3982572	66	SNORD37	snoRNA	2.87218	-3.367	4.45081e-18	3.52452e-15
ENSG00000212443	12(+)	98599635	98599883	249	SNORA53	snoRNA	5.1575	-3.68253	6.84902e-18	5.06991e-15
ENSG00000277846	11(-)	62853663	62853732	70	SNORD30	snoRNA	2.99818	-2.61371	1.46102e-17	1.01529e-14
ENSG00000212232	20(-)	17962710	17962946	237	SNORD17	snoRNA	8.88099	-1.5627	1.51076e-16	8.86945e-14
ENSG00000200534	6(+)	132817219	132817348	130	SNORA33	snoRNA	3.59153	-2.884	5.29278e-16	2.73094e-13
ENSG00000239002	12(+)	6510222	6510551	330	SCARNA10	snoRNA	3.52413	-3.13376	5.8466e-14	2.1179e-11
ENSG00000201592	X(-)	20136306	20136385	80	snoU2_19	snoRNA	2.92748	-1.903	2.34409e-12	6.94074e-10
ENSG00000212402	5(+)	173020728	173020928	201	SNORA74B	snoRNA	4.42204	-3.53885	4.68935e-12	1.27742e-09
ENSG00000199266	20(+)	38449370	38449503	134	SNORA60	snoRNA	5.43193	-2.68672	1.13254e-11	2.75459e-09
ENSG00000200394	17(+)	67740669	67740799	131	SNORA38B	snoRNA	1.64465	-2.51543	3.87665e-11	8.199e-09
ENSG00000206838	7(-)	45104349	45104482	134	SNORA5A	snoRNA	2.3413	-3.34018	6.12406e-10	1.01228e-07
ENSG00000206885	2(-)	231455800	231455936	137	SNORA75	snoRNA	5.38752	-2.34089	1.06116e-09	1.6575e-07
ENSG00000207468	10(-)	119060011	119060138	128	SNORA19	snoRNA	-0.00670705	-2.65359	1.82746e-09	2.67068e-07
ENSG00000200816	6(+)	31623079	31623210	132	SNORA38	snoRNA	2.26961	-2.38159	1.89678e-09	2.76013e-07
ENSG00000207523	1(+)	92840719	92840851	133	SNORA66	snoRNA	7.13085	-3.20012	3.25321e-09	4.39584e-07
ENSG00000200608	14(+)	100968111	100968185	75	SNORD114-11	snoRNA	5.23565	3.59527	3.53302e-09	4.73633e-07
ENSG00000265145	2(+)	28927067	28927144	78	SNORD53	snoRNA	8.21224	-2.08984	3.57585e-09	4.77495e-07
ENSG00000212610	1(-)	218541690	218541899	210	RF00012	snoRNA	3.80892	-3.99193	6.68602e-09	8.11865e-07
ENSG00000207008	11(-)	2963771	2963893	123	SNORA54	snoRNA	4.82661	-1.65828	1.12744e-08	1.28396e-06
ENSG00000199961	17(+)	76561109	76561192	84	SNORD1B	snoRNA	8.91202	-1.46025	1.77641e-08	1.95124e-06
ENSG00000222370	1(-)	220200546	220200676	131	SNORA36B	snoRNA	-0.743717	-4.25052	2.52968e-08	2.6504e-06
ENSG00000212551	11(+)	32081764	32081973	210	RF00012	snoRNA	5.49674	-3.54307	4.58257e-08	4.4959e-06
ENSG00000200026	9(+)	38147428	38147561	134	SNORD118	snoRNA	-0.625341	-2.43915	4.91986e-08	4.73237e-06
ENSG00000221040	1(+)	116278606	116278821	216	RF00012	snoRNA	6.27658	-3.41663	5.41451e-08	5.17891e-06
ENSG00000207392	6(-)	159780250	159780381	132	SNORA20	snoRNA	6.28601	-1.94605	6.76303e-08	6.30926e-06
ENSG00000207233	18(-)	54222284	54222412	129	SNORA37	snoRNA	4.21128	-1.4933	1.26533e-07	1.13086e-05
ENSG00000201823	6(+)	31835263	31835326	64	SNORD48	snoRNA	0.763984	-2.61332	1.31913e-07	1.15767e-05
ENSG00000239183	9(-)	92292461	92292593	133	SNORA84	snoRNA	1.4769	-3.49101	3.04175e-07	2.40312e-05
ENSG00000271907	X(-)	115126316	115126444	129	SNORA35B	snoRNA	4.35898	-1.90422	3.1991e-07	2.50997e-05
ENSG00000238645	16(+)	53334562	53334664	103	RF01210	snoRNA	0.335398	-3.02416	3.23257e-07	2.5304e-05
ENSG00000235408	20(-)	38425083	38425354	272	SNORA71B	snoRNA	4.30369	-2.03589	4.70337e-07	3.53542e-05
ENSG00000202314	11(-)	93731502	93731574	73	SNORD6	snoRNA	12.5293	-1.81135	4.97524e-07	3.70704e-05
ENSG00000200087	1(+)	28508559	28508762	204	SNORA73B	snoRNA	7.01583	-3.6122	5.31318e-07	3.93302e-05
ENSG00000200354	20(-)	38433865	38433998	134	SNORA71D	snoRNA	7.50439	-1.72842	5.81176e-07	4.2376e-05
ENSG00000238835	5(-)	83064204	83064337	134	SCARNA18	snoRNA	2.86921	-2.96545	6.06692e-07	4.39542e-05
ENSG00000272474	14(+)	100938187	100938264	78	SNORD113-5	snoRNA	8.1873	2.85433	1.51609e-06	9.83321e-05
ENSG00000200706	6(+)	38207274	38207345	72	SNORD45	snoRNA	3.61547	-1.67554	1.86967e-06	0.000117462
ENSG00000212464	10(-)	100237156	100237302	147	SNORA12	snoRNA	4.28946	-1.3081	2.06371e-06	0.000128467
ENSG00000222489	14(-)	20323179	20323326	148	SNORA79B	snoRNA	4.40801	-1.87276	3.2264e-06	0.000190527
ENSG00000200792	21(-)	32377187	32377322	136	SNORA80A	snoRNA	3.07109	-2.32592	3.56053e-06	0.000208674
ENSG00000249020	3(-)	131479097	131479233	137	SNORA58	snoRNA	4.73354	-2.30726	3.96938e-06	0.000227928
ENSG00000202031	1(+)	44777843	44777912	70	SNORD38A	snoRNA	8.60016	-2.24164	5.98543e-06	0.000319953
ENSG00000207016	2(-)	69520043	69520174	132	SNORA36C	snoRNA	0.663164	-3.29133	8.36593e-06	0.00042016
ENSG00000200422	X(+)	87146733	87146804	72	RF00279	snoRNA	3.67643	-1.61336	9.91741e-06	0.00049084
ENSG00000199477	13(-)	45337480	45337609	130	SNORA31	snoRNA	4.57811	-1.95824	1.58774e-05	0.000735565
ENSG00000206947	7(-)	39329003	39329134	132	SNORA20B	snoRNA	1.58385	-2.36442	1.65443e-05	0.000762312
ENSG00000199666	1(+)	90657750	90657964	215	SNORD3G	snoRNA	-0.286801	-2.67489	1.78029e-05	0.000810436
ENSG00000207475	1(-)	155919909	155920045	137	SNORA80E	snoRNA	4.44381	-1.37193	1.91729e-05	0.000860154
ENSG00000239169	15(+)	25278343	25278409	67	SNORD109B	snoRNA	4.30107	-1.54701	2.55647e-05	0.00109086
ENSG00000201643	7(+)	75943782	75943916	135	SNORA14A	snoRNA	3.10112	-1.29178	2.63757e-05	0.00111657
ENSG00000212624	1(-)	51724775	51724896	122	RF00568	snoRNA	-1.31099	-7.52761	2.86707e-05	0.00119934
ENSG00000201302	9(-)	127448501	127448630	130	SNORA65	snoRNA	4.85505	-0.927323	7.12059e-05	0.00256304
ENSG00000265185	17(+)	19061912	19062669	758	SNORD3B-1	snoRNA	7.77136	-2.05984	9.01923e-05	0.00315312
ENSG00000212452	3(+)	52692736	52692812	77	SNORD69	snoRNA	14.5151	-1.41255	0.000103157	0.00353381
ENSG00000201003	1(-)	53771018	53771153	136	RF00418	snoRNA	-2.48425	-5.50544	0.000158475	0.0050385
ENSG00000212588	4(+)	52713249	52713370	122	SNORA26	snoRNA	3.89045	-0.953874	0.000179947	0.00562662
ENSG00000201457	1(-)	39567374	39567508	135	SNORA55	snoRNA	1.6014	-1.875	0.000350678	0.00960655
ENSG00000199787	16(-)	30419625	30419759	135	SNORA80C	snoRNA	-3.12896	-3.99562	0.000412003	0.0110205
ENSG00000212158	3(+)	184325696	184325771	76	SNORD66	snoRNA	9.4603	-1.16454	0.000440453	0.0116083
ENSG00000209645	19(+)	10107651	10107735	85	SNORD105	snoRNA	8.77742	-1.34538	0.000462971	0.0120617
ENSG00000225091	20(-)	38427309	38427442	134	SNORA71A	snoRNA	5.79809	-1.37491	0.000464594	0.0120947
ENSG00000208772	2(+)	86135870	86136006	137	SNORD94	snoRNA	9.61378	-1.26116	0.000540182	0.0135354
ENSG00000207313	12(-)	48667457	48667593	137	SNORA2B	snoRNA	3.2568	-1.48239	0.000594294	0.014664
ENSG00000221716	X(+)	54814370	54814497	128	SNORA11	snoRNA	5.40614	-1.45139	0.000625335	0.0152422
ENSG00000275662	14(+)	100897920	100897996	77	SNORD112	snoRNA	0.525338	-2.25352	0.000736142	0.017347
ENSG00000207181	1(-)	235127803	235127937	135	SNORA14B	snoRNA	6.00116	-1.16768	0.000854467	0.0194879
ENSG00000221719	16(-)	2796408	2796532	125	SNORA3C	snoRNA	-2.1091	-2.42239	0.000932574	0.0209604
ENSG00000207084	3(+)	160696929	160697060	132	SNORA72	snoRNA	-0.277329	-1.46611	0.00163661	0.0323813
ENSG00000199436	14(-)	21392150	21392253	104	SNORD9	snoRNA	4.93628	1.35618	0.00172502	0.0338747
ENSG00000201772	7(-)	45104906	45105042	137	SNORA5C	snoRNA	3.23703	-1.05418	0.00186656	0.0357656
ENSG00000265706	2(+)	28927983	28928060	78	SNORD53B	snoRNA	11.413	-1.264	0.00188808	0.0361186
ENSG00000212296	5(-)	40832656	40832735	80	SNORD72	snoRNA	3.13699	1.82902	0.00230015	0.0416608
ENSG00000238531	19(+)	10109757	10109835	79	SNORD105B	snoRNA	12.1479	-0.969982	0.00238922	0.042796
ENSG00000238959	3(+)	73027808	73027873	66	RNU7-19P	snRNA	-1.21225	-7.60734	2.87008e-09	3.98894e-07
ENSG00000238446	10(-)	71844735	71844794	60	RNU7-38P	snRNA	-3.53455	-6.0437	0.000284904	0.00808882
ENSG00000252244	6(+)	149516956	149517017	62	RNU7-3P	snRNA	-0.159104	-5.79165	8.30277e-05	0.00292972
ENSG00000222501	8(-)	128010382	128010611	230	RNU4-25P	snRNA	-2.59286	-5.33854	4.0592e-06	0.000231912
ENSG00000199325	11(-)	66614964	66615090	127	RNU4-39P	snRNA	4.0208	-4.96788	1.06845e-43	9.09541e-40
ENSG00000252222	1(-)	184821428	184821489	62	RNU7-13P	snRNA	-3.73367	-4.94951	0.00131369	0.0274264
ENSG00000201317	1(-)	92700819	92700934	116	RNU4-59P	snRNA	4.58815	-4.89715	2.0846e-37	1.41965e-33
ENSG00000272160	10(+)	109869858	109869992	135	RNU4-5P	snRNA	3.0338	-4.83194	2.34329e-64	3.98956e-60
ENSG00000201458	3(-)	172796429	172796558	130	RNU4-4P	snRNA	-2.22922	-4.63847	1.17561e-06	7.97813e-05
ENSG00000221562	5(+)	129974891	129975001	111	RNU6ATAC10P	snRNA	-2.26942	-4.23843	5.64846e-07	4.13625e-05
ENSG00000221038	17(-)	31563768	31563894	127	RNU6ATAC7P	snRNA	1.42975	-3.94132	6.12562e-33	2.60729e-29
ENSG00000201439	12(-)	25404288	25404428	141	RNU4-67P	snRNA	-2.97192	-3.79628	0.000379149	0.0102636
ENSG00000251767	1(+)	77420325	77420386	62	RNU7-8P	snRNA	-0.00755269	-3.33694	1.32941e-11	3.16557e-09
ENSG00000238778	1(-)	67772593	67772653	61	RNU7-80P	snRNA	-0.0229437	-2.62648	2.02991e-07	1.65756e-05
ENSG00000199932	6(+)	122211648	122211811	164	RNU1-18P	snRNA	-2.60722	-2.50992	0.000689078	0.016489
ENSG00000252776	11(+)	122449210	122449331	122	RNU4ATAC10P	snRNA	-1.38862	-2.3681	8.41478e-06	0.000421991
ENSG00000221725	16(+)	70852698	70852814	117	RNU6ATAC25P	snRNA	-0.966953	-2.33931	1.83044e-06	0.000115209
ENSG00000222726	13(+)	20612161	20612338	178	RNU2-7P	snRNA	3.95166	-2.33611	0.000392854	0.0105581
ENSG00000222293	9(-)	86422938	86423128	191	RNU2-36P	snRNA	4.87128	-2.3168	1.53742e-05	0.000716152
ENSG00000206652	1(-)	16514122	16514285	164	RNU1-1	snRNA	11.0729	-2.22811	4.61827e-08	4.4959e-06
ENSG00000200378	5(+)	139447907	139448017	111	RNU5B-4P	snRNA	-1.50113	-2.12442	0.000940963	0.0210794
ENSG00000253035	11(+)	122451474	122451599	126	RNU4ATAC5P	snRNA	-1.76016	-2.03471	0.000351178	0.00961251
ENSG00000199879	1(+)	148263476	148263632	157	RNU1-120P	snRNA	0.525392	-1.97572	0.000624446	0.0152314
ENSG00000200376	11(-)	47576471	47576588	118	RNU5E-10P	snRNA	3.53649	-1.93043	5.82557e-12	1.50278e-09
ENSG00000199568	15(+)	65296051	65296166	116	RNU5A-1	snRNA	15.9207	-1.83242	1.70458e-05	0.000779098
ENSG00000200156	15(+)	65304677	65304792	116	RNU5B-1	snRNA	17.4617	-1.78887	1.94403e-06	0.000121239
ENSG00000202538	12(-)	120291763	120291903	141	RNU4-2	snRNA	7.70643	-1.65413	0.000111959	0.00377457
ENSG00000206585	1(-)	148038753	148038916	164	RNVU1-7	snRNA	3.07326	-1.59862	2.49605e-05	0.0010691
ENSG00000275405	KI270713.1(-)	21861	22024	164	RF00003	snRNA	3.2584	-1.5157	2.13882e-05	0.000944604
ENSG00000206596	14(+)	34546714	34546877	164	RNU1-27P	snRNA	3.51841	-1.44114	4.53089e-06	0.000253336
ENSG00000207005	1(+)	16895980	16896143	164	RNU1-2	snRNA	3.47406	-1.42861	1.42738e-05	0.000671322
ENSG00000199906	3(-)	40498891	40499003	113	RNU5B-2P	snRNA	-1.1978	-1.42478	0.00226019	0.0410901
ENSG00000206588	14(-)	34556226	34556389	164	RNU1-28P	snRNA	3.32872	-1.38717	2.50145e-06	0.000152374
ENSG00000206737	1(-)	143729407	143729570	164	RNVU1-18	snRNA	3.3725	-1.38493	6.09832e-06	0.000324459
ENSG00000252390	12(-)	31594093	31594206	114	RNU5F-4P	snRNA	4.11957	-1.30201	0.00013127	0.00431039
ENSG00000200795	12(-)	120293097	120293237	141	RNU4-1	snRNA	5.04478	-1.20177	0.000462299	0.0120617
ENSG00000273768	1(+)	146376807	146376970	164	RF00003	snRNA	3.85824	-0.906298	0.000629686	0.0153044
ENSG00000275538	1(-)	120850819	120850985	167	RNVU1-19	snRNA	3.19559	1.57875	0.00279572	0.0476224
ENSG00000273727	1(+)	120354987	120355148	162	RF00003	snRNA	0.506343	1.94493	0.00285414	0.0484092
ENSG00000272055	10(+)	13217269	13217375	107	RNU6-6P	snRNA	3.73691	2.44927	1.06859e-07	9.65157e-06
ENSG00000206625	15(-)	67839939	67840045	107	RNU6-1	snRNA	0.0378947	2.85175	0.000150543	0.00483198

## Sheet: snRNA>10 CPM
gene_id	gene_name	gene_biotype	logFC.Diseased.vs.Normal	FDR.Diseased.vs.Normal
ENSG00000199325	RNU4-39P	snRNA	-4.96788	9.09541e-40
ENSG00000201317	RNU4-59P	snRNA	-4.89715	1.41965e-33
ENSG00000272160	RNU4-5P	snRNA	-4.83194	3.98956e-60
ENSG00000221038	RNU6ATAC7P	snRNA	-3.94132	2.60729e-29
ENSG00000251767	RNU7-8P	snRNA	-3.33694	3.16557e-09
ENSG00000238778	RNU7-80P	snRNA	-2.62648	1.65756e-05
ENSG00000221725	RNU6ATAC25P	snRNA	-2.33931	0.000115209
ENSG00000222726	RNU2-7P	snRNA	-2.33611	0.0105581
ENSG00000222293	RNU2-36P	snRNA	-2.3168	0.000716152
ENSG00000206652	RNU1-1	snRNA	-2.22811	4.4959e-06
ENSG00000199879	RNU1-120P	snRNA	-1.97572	0.0152314
ENSG00000200376	RNU5E-10P	snRNA	-1.93043	1.50278e-09
ENSG00000199568	RNU5A-1	snRNA	-1.83242	0.000779098
ENSG00000200156	RNU5B-1	snRNA	-1.78887	0.000121239
ENSG00000202538	RNU4-2	snRNA	-1.65413	0.00377457
ENSG00000206585	RNVU1-7	snRNA	-1.59862	0.0010691
ENSG00000275405	RF00003	snRNA	-1.5157	0.000944604
ENSG00000206596	RNU1-27P	snRNA	-1.44114	0.000253336
ENSG00000207005	RNU1-2	snRNA	-1.42861	0.000671322
ENSG00000206588	RNU1-28P	snRNA	-1.38717	0.000152374
ENSG00000206737	RNVU1-18	snRNA	-1.38493	0.000324459
ENSG00000252390	RNU5F-4P	snRNA	-1.30201	0.00431039
ENSG00000200795	RNU4-1	snRNA	-1.20177	0.0120617
ENSG00000273768	RF00003	snRNA	-0.906298	0.0153044
ENSG00000275538	RNVU1-19	snRNA	1.57875	0.0476224
ENSG00000272055	RNU6-6P	snRNA	2.44927	9.65157e-06

## Sheet: snoRNA>10 CPM
gene_id	gene_name	gene_biotype	logFC.Diseased.vs.Normal	FDR.Diseased.vs.Normal
ENSG00000206775	SNORD37	snoRNA	-3.367	3.52452e-15
ENSG00000212443	SNORA53	snoRNA	-3.68253	5.06991e-15
ENSG00000277846	SNORD30	snoRNA	-2.61371	1.01529e-14
ENSG00000212232	SNORD17	snoRNA	-1.5627	8.86945e-14
ENSG00000200534	SNORA33	snoRNA	-2.884	2.73094e-13
ENSG00000239002	SCARNA10	snoRNA	-3.13376	2.1179e-11
ENSG00000201592	snoU2_19	snoRNA	-1.903	6.94074e-10
ENSG00000212402	SNORA74B	snoRNA	-3.53885	1.27742e-09
ENSG00000199266	SNORA60	snoRNA	-2.68672	2.75459e-09
ENSG00000200394	SNORA38B	snoRNA	-2.51543	8.199e-09
ENSG00000206838	SNORA5A	snoRNA	-3.34018	1.01228e-07
ENSG00000206885	SNORA75	snoRNA	-2.34089	1.6575e-07
ENSG00000207468	SNORA19	snoRNA	-2.65359	2.67068e-07
ENSG00000200816	SNORA38	snoRNA	-2.38159	2.76013e-07
ENSG00000207523	SNORA66	snoRNA	-3.20012	4.39584e-07
ENSG00000200608	SNORD114-11	snoRNA	3.59527	4.73633e-07
ENSG00000265145	SNORD53	snoRNA	-2.08984	4.77495e-07
ENSG00000212610	RF00012	snoRNA	-3.99193	8.11865e-07
ENSG00000207008	SNORA54	snoRNA	-1.65828	1.28396e-06
ENSG00000199961	SNORD1B	snoRNA	-1.46025	1.95124e-06
ENSG00000212551	RF00012	snoRNA	-3.54307	4.4959e-06
ENSG00000200026	SNORD118	snoRNA	-2.43915	4.73237e-06
ENSG00000221040	RF00012	snoRNA	-3.41663	5.17891e-06
ENSG00000207392	SNORA20	snoRNA	-1.94605	6.30926e-06
ENSG00000207233	SNORA37	snoRNA	-1.4933	1.13086e-05
ENSG00000201823	SNORD48	snoRNA	-2.61332	1.15767e-05
ENSG00000239183	SNORA84	snoRNA	-3.49101	2.40312e-05
ENSG00000271907	SNORA35B	snoRNA	-1.90422	2.50997e-05
ENSG00000238645	RF01210	snoRNA	-3.02416	2.5304e-05
ENSG00000235408	SNORA71B	snoRNA	-2.03589	3.53542e-05
ENSG00000202314	SNORD6	snoRNA	-1.81135	3.70704e-05
ENSG00000200087	SNORA73B	snoRNA	-3.6122	3.93302e-05
ENSG00000200354	SNORA71D	snoRNA	-1.72842	4.2376e-05
ENSG00000238835	SCARNA18	snoRNA	-2.96545	4.39542e-05
ENSG00000272474	SNORD113-5	snoRNA	2.85433	9.83321e-05
ENSG00000200706	SNORD45	snoRNA	-1.67554	0.000117462
ENSG00000212464	SNORA12	snoRNA	-1.3081	0.000128467
ENSG00000222489	SNORA79B	snoRNA	-1.87276	0.000190527
ENSG00000200792	SNORA80A	snoRNA	-2.32592	0.000208674
ENSG00000249020	SNORA58	snoRNA	-2.30726	0.000227928
ENSG00000202031	SNORD38A	snoRNA	-2.24164	0.000319953
ENSG00000207016	SNORA36C	snoRNA	-3.29133	0.00042016
ENSG00000200422	RF00279	snoRNA	-1.61336	0.00049084
ENSG00000199477	SNORA31	snoRNA	-1.95824	0.000735565
ENSG00000206947	SNORA20B	snoRNA	-2.36442	0.000762312
ENSG00000199666	SNORD3G	snoRNA	-2.67489	0.000810436
ENSG00000207475	SNORA80E	snoRNA	-1.37193	0.000860154
ENSG00000239169	SNORD109B	snoRNA	-1.54701	0.00109086
ENSG00000201643	SNORA14A	snoRNA	-1.29178	0.00111657
ENSG00000201302	SNORA65	snoRNA	-0.927323	0.00256304
ENSG00000265185	SNORD3B-1	snoRNA	-2.05984	0.00315312
ENSG00000212452	SNORD69	snoRNA	-1.41255	0.00353381
ENSG00000212588	SNORA26	snoRNA	-0.953874	0.00562662
ENSG00000201457	SNORA55	snoRNA	-1.875	0.00960655
ENSG00000212158	SNORD66	snoRNA	-1.16454	0.0116083
ENSG00000209645	SNORD105	snoRNA	-1.34538	0.0120617
ENSG00000225091	SNORA71A	snoRNA	-1.37491	0.0120947
ENSG00000208772	SNORD94	snoRNA	-1.26116	0.0135354
ENSG00000207313	SNORA2B	snoRNA	-1.48239	0.014664
ENSG00000221716	SNORA11	snoRNA	-1.45139	0.0152422
ENSG00000275662	SNORD112	snoRNA	-2.25352	0.017347
ENSG00000207181	SNORA14B	snoRNA	-1.16768	0.0194879
ENSG00000207084	SNORA72	snoRNA	-1.46611	0.0323813
ENSG00000199436	SNORD9	snoRNA	1.35618	0.0338747
ENSG00000201772	SNORA5C	snoRNA	-1.05418	0.0357656
ENSG00000265706	SNORD53B	snoRNA	-1.264	0.0361186
ENSG00000212296	SNORD72	snoRNA	1.82902	0.0416608
ENSG00000238531	SNORD105B	snoRNA	-0.969982	0.042796
