# Supplementary material for: Small RNA signatures of the anterior cruciate ligament from patients with knee joint osteoarthritis
Source: Front Mol Biosci. 2023 Dec 21;10:1266088. doi: 10.3389/fmolb.2023.1266088 (PMC10768046; doi:10.3389/fmolb.2023.1266088)
Supplement: Supplementary file 3 [file Table4.XLS]

## Sheet: IPA mRNA targets of DE miRs
IPA results of 529 mRNA targtes of the DE miRNAs in OA ACL
Canonical Pathways
Ingenuity Canonical Pathways	-log(p-value)	zScore	Ratio	Molecules
3-phosphoinositide Degradation	0		0.0129	DUSP1,NUDT11
Calcium Signaling	0		0.0146	ATP2A2,MYH1,TPM2
Chondroitin Sulfate Biosynthesis (Late Stages)	0		0.0208	HS6ST1
D-myo-inositol (1,4,5,6)-Tetrakisphosphate Biosynthesis	0		0.0142	DUSP1,NUDT11
D-myo-inositol (3,4,5,6)-tetrakisphosphate Biosynthesis	0		0.0142	DUSP1,NUDT11
D-myo-inositol-5-phosphate Metabolism	0		0.0128	DUSP1,NUDT11
GABA Receptor Signaling	0		0.0105	ADCY3
GPCR-Mediated Nutrient Sensing in Enteroendocrine Cells	0		0.0179	ADCY3,TAS1R3
Melatonin Degradation I	0		0.0167	CYP19A1
Melatonin Signaling	0		0.0139	RORA
Netrin Signaling	0		0.0154	NTN1
Nicotine Degradation II	0		0.0154	CYP19A1
Nicotine Degradation III	0		0.0179	CYP19A1
Oxidative Phosphorylation	0		0.0183	NDUFS7,NDUFV1
Protein Ubiquitination Pathway	0		0.00366	B2M
Salvage Pathways of Pyrimidine Ribonucleotides	0		0.0206	ACVR2A,PIM1
Superpathway of Melatonin Degradation	0		0.0154	CYP19A1
Synaptic Long Term Potentiation	0		0.0155	HRAS,KRAS
Xenobiotic Metabolism PXR Signaling Pathway	0		0.0208	ALDH1A3,ALDH2,HS6ST1,RXRA
Stearate Biosynthesis I (Animals)	0.198		0.0213	CYP4A11
Triacylglycerol Degradation	0.198		0.0213	PLA1A
Dermatan Sulfate Biosynthesis (Late Stages)	0.203		0.0217	HS6ST1
Role of RIG1-like Receptors in Antiviral Innate Immunity	0.215		0.0227	CASP8
tRNA Splicing	0.221		0.0233	PDE7A
Retinol Biosynthesis	0.227		0.0238	RBP1
Estrogen Biosynthesis	0.234		0.0244	CYP19A1
Mechanisms of Viral Exit from Host Cells	0.234		0.0244	ACTG1
Cardiac β-adrenergic Signaling	0.24		0.0213	ADCY3,ATP2A2,PDE7A
Androgen Signaling	0.259		0.0221	AR,CCND1,JUN
TWEAK Signaling	0.278		0.0286	CASP8
Apelin Adipocyte Signaling Pathway	0.284		0.0244	ADCY3,HIF1A
Endocannabinoid Neuronal Synapse Pathway	0.292		0.0234	ADCY3,CNR1,PTGS2
4-1BB Signaling in T Lymphocytes	0.305		0.0312	JUN
Glutathione-mediated Detoxification	0.305		0.0312	ANPEP
Dopamine Receptor Signaling	0.313		0.026	ADCY3,DRD3
G Protein Signaling Mediated by Tubby	0.315		0.0323	LCK
RhoA Signaling	0.316		0.0244	ACTG1,IGF1R,SEPTIN6
Sonic Hedgehog Signaling	0.335		0.0345	SHH
Neuroprotective Role of THOP1 in Alzheimer's Disease	0.346		0.0256	APP,F7,IDE
Heparan Sulfate Biosynthesis (Late Stages)	0.352		0.0282	HS6ST1,PLA1A
NAD Salvage Pathway II	0.37		0.0385	NT5E
Remodeling of Epithelial Adherens Junctions	0.374		0.0294	ACTG1,ARF6
Serotonin Degradation	0.381		0.0299	ALDH1A3,ALDH2
Bupropion Degradation	0.383		0.04	CYP19A1
Superpathway of Inositol Phosphate Compounds	0.39		0.0253	DUSP1,NUDT11,PIK3CB,PIK3R1,PIK3R3
Pyridoxal 5'-phosphate Salvage Pathway	0.397		0.0308	ACVR2A,PIM1
Role of Lipids/Lipid Rafts in the Pathogenesis of Influenza	0.411		0.0435	IFNAR1
Phospholipases	0.414		0.0317	HMOX1,PLA1A
Wnt/Ca+ pathway	0.422		0.0323	FZD8,WNT5A
Xenobiotic Metabolism CAR Signaling Pathway	0.432		0.0265	ALDH1A3,ALDH2,EGFR,HS6ST1,RXRA
Dermatan Sulfate Biosynthesis	0.449		0.0339	HS6ST1,XYLT1
Nur77 Signaling in T Lymphocytes	0.449		0.0339	BCL2,RXRA
The Visual Cycle	0.459		0.05	RBP1
Apelin Muscle Signaling Pathway	0.477		0.0526	NRF1
DNA damage-induced 14-3-3σ Signaling	0.477		0.0526	TP53
Chondroitin Sulfate Biosynthesis	0.479		0.0357	HS6ST1,XYLT1
CCR5 Signaling in Macrophages	0.495		0.0319	FASLG,FOS,JUN
Regulation of Actin-based Motility by Rho	0.495		0.0319	ITGA5,ITGB1,RND1
FAT10 Signaling Pathway	0.496		0.0556	TNF
Methylglyoxal Degradation III	0.496		0.0556	CYP4A11
Purine Nucleotides Degradation II (Aerobic)	0.496		0.0556	NT5E
Phototransduction Pathway	0.51		0.0377	GUCY1A1,GUCY1B1
Dermatan Sulfate Degradation (Metazoa)	0.516		0.0588	HYAL1
Ubiquinol-10 Biosynthesis (Eukaryotic)	0.516		0.0588	CYP4A11
γ-linolenate Biosynthesis II (Animals)	0.516		0.0588	FADS2
Chondroitin Sulfate Degradation (Metazoa)	0.538		0.0625	HYAL1
Granzyme B Signaling	0.538		0.0625	CASP8
Cdc42 Signaling	0.555		0.0299	B2M,FOS,ITGA5,ITGB1,JUN
Adenosine Nucleotides Degradation II	0.562		0.0667	NT5E
Choline Biosynthesis III	0.562		0.0667	HMOX1
Histidine Degradation VI	0.562		0.0667	CYP4A11
3-phosphoinositide Biosynthesis	0.567		0.0303	DUSP1,NUDT11,PIK3CB,PIK3R1,PIK3R3
nNOS Signaling in Neurons	0.582		0.0426	CAPN2,NOS1
DNA Double-Strand Break Repair by Homologous Recombination	0.587		0.0714	RAD51
DNA Double-Strand Break Repair by Non-Homologous End Joining	0.587		0.0714	DCLRE1C
Phenylalanine Degradation IV (Mammalian, via Side Chain)	0.587		0.0714	ALDH2
G Beta Gamma Signaling	0.588		0.0328	EGFR,GRB2,HRAS,KRAS
Oleate Biosynthesis II (Animals)	0.615		0.0769	FADS2
Pregnenolone Biosynthesis	0.615		0.0769	CYP4A11
Urate Biosynthesis/Inosine 5'-phosphate Degradation	0.615		0.0769	NT5E
Pyrimidine Ribonucleotides De Novo Biosynthesis	0.638		0.0465	ENTPD1,ENTPD2
Serotonin Receptor Signaling	0.638		0.0465	ADCY3,HTR2C
Heparan Sulfate Biosynthesis	0.642		0.0385	HS6ST1,PLA1A,XYLT1
Gustation Pathway	0.643		0.0325	ADCY3,P2RX7,PANX1,PDE7A,TAS1R3
Guanosine Nucleotides Degradation III	0.646		0.0833	NT5E
B Cell Activating Factor Signaling	0.668		0.0488	FOS,JUN
Pyrimidine Ribonucleotides Interconversion	0.668		0.0488	ENTPD1,ENTPD2
Synaptic Long Term Depression	0.674		0.0317	GUCY1A1,GUCY1B1,HRAS,IGF1R,KRAS,NOS1
γ-glutamyl Cycle	0.679		0.0909	ANPEP
Antioxidant Action of Vitamin C	0.7		0.0367	GLRX,HMOX1,TNF,TXN
Antigen Presentation Pathway	0.701		0.0513	B2M,CIITA
April Mediated Signaling	0.701		0.0513	FOS,JUN
Calcium Transport I	0.716		0.1	ATP2A2
Dolichyl-diphosphooligosaccharide Biosynthesis	0.716		0.1	ALG8
Embryonic Stem Cell Differentiation into Cardiac Lineages	0.716		0.1	POU5F1
RhoGDI Signaling	0.739		0.0333	ACTG1,CDH11,ESR1,ITGA5,ITGB1,RND1
B Cell Development	0.754		0.0556	IL7,SPN
Citrulline Biosynthesis	0.757		0.111	ARG2
Noradrenaline and Adrenaline Degradation	0.773		0.0571	ALDH1A3,ALDH2
Neuropathic Pain Signaling In Dorsal Horn Neurons	0.78		0.0396	FOS,PIK3CB,PIK3R1,PIK3R3
Calcium-induced T Lymphocyte Apoptosis	0.786		0.0455	ATP2A2,CAPN2,LCK
MIF-mediated Glucocorticoid Regulation	0.793		0.0588	PTGS2,TLR4
Retinoate Biosynthesis I	0.793		0.0588	ALDH1A3,RBP1
Opioid Signaling Pathway	0.812		0.0324	ADCY3,FOS,HRAS,KRAS,LCK,MYC,NOS1,PENK
CREB Signaling in Neurons	0.823		0.0338	ADCY3,GRB2,HRAS,KRAS,PIK3CB,PIK3R1,PIK3R3
Ethanol Degradation II	0.835		0.0625	ALDH1A3,ALDH2
α-Adrenergic Signaling	0.836		0.0417	ADCY3,ADRA1A,HRAS,KRAS
Cellular Effects of Sildenafil (Viagra)	0.839		0.0382	ACTG1,ADCY3,GUCY1A1,GUCY1B1,MYH1
Glycoaminoglycan-protein Linkage Region Biosynthesis	0.857		0.143	XYLT1
Thioredoxin Pathway	0.857		0.143	TXN
Semaphorin Signaling in Neurons	0.874		0.05	ITGB1,NRP1,RND1
Acetone Degradation I (to Methylglyoxal)	0.88		0.0667	CYP19A1,CYP4A11
Dopamine Degradation	0.88		0.0667	ALDH1A3,ALDH2
OX40 Signaling Pathway	0.909		0.0444	B2M,BCL2,IL2,JUN
CCR3 Signaling in Eosinophils	0.91		0.0403	HRAS,KRAS,PIK3CB,PIK3R1,PIK3R3
Arginine Degradation VI (Arginase 2 Pathway)	0.92		0.167	ARG2
Urea Cycle	0.92		0.167	ARG2
Role of CHK Proteins in Cell Cycle Checkpoint Control	0.923		0.0526	CDKN1A,E2F1,TP53
HIPPO signaling	0.976		0.0471	FRMD6,SMAD1,SMAD4,STK4
Lipid Antigen Presentation by CD1	0.983		0.0769	ARF6,B2M
Phagosome Maturation	0.993		0.0397	B2M,CTSD,CTSK,M6PR,NOS1,VAMP2
Citrulline-Nitric Oxide Cycle	0.994		0.2	NOS1
Tryptophan Degradation X (Mammalian, via Tryptamine)	1.01		0.08	ALDH1A3,ALDH2
Phospholipase C Signaling	1.02		0.035	ADCY3,GRB2,HMOX1,HRAS,ITGA5,ITGB1,KRAS,LCK,RND1
IL-22 Signaling	1.04		0.0833	STAT1,STAT3
Vitamin-C Transport	1.04		0.0833	GLRX,TXN
Amyloid Processing	1.05		0.06	APP,CAPN2,PSEN1
Primary Immunodeficiency Signaling	1.05		0.06	CIITA,DCLRE1C,LCK
Autoimmune Thyroid Disease Signaling	1.07		0.0612	FASLG,IL10,IL2
Ethanol Degradation IV	1.07		0.087	ALDH1A3,ALDH2
Airway Inflammation in Asthma	1.09		0.25	TNF
Arginine Degradation I (Arginase Pathway)	1.09		0.25	ARG2
Ascorbate Recycling (Cytosolic)	1.09		0.25	GLRX
Glutathione Redox Reactions II	1.09		0.25	GLRX
Heme Degradation	1.09		0.25	HMOX1
Retinoate Biosynthesis II	1.09		0.25	RBP1
CDK5 Signaling	1.1		0.0463	ADCY3,HRAS,ITGB1,KRAS,NGFR
PFKFB4 Signaling Pathway	1.14		0.0652	TGFB2,TGFB3,TP53
Putrescine Degradation III	1.14		0.0952	ALDH1A3,ALDH2
GPCR-Mediated Integration of Enteroendocrine Signaling Exemplified by an L Cell	1.16		0.0548	ADCY3,ADRB2,GLP1R,GLP2R
Cardiomyocyte Differentiation via BMP Receptors	1.18		0.1	BMPR2,SMAD4
Apelin Pancreas Signaling Pathway	1.18		0.0682	PIK3CB,PIK3R1,PIK3R3
BAG2 Signaling Pathway	1.21		0.0698	CDKN1A,MYC,TP53
1,25-dihydroxyvitamin D3 Biosynthesis	1.21		0.333	CYP27B1
Thyroid Hormone Biosynthesis	1.21		0.333	CTSD
Oxidative Ethanol Degradation III	1.22		0.105	ALDH1A3,ALDH2
Dopamine-DARPP32 Feedback in cAMP Signaling	1.23		0.0429	ADCY3,ATP2A2,DRD3,GUCY1A1,GUCY1B1,KCNJ2,NOS1
nNOS Signaling in Skeletal Muscle Cells	1.26		0.0732	DMD,NOS1,SNTB2
ATM Signaling	1.26		0.0515	CDKN1A,JUN,MDM4,RAD51,TP53
Aldosterone Signaling in Epithelial Cells	1.29		0.0443	DUSP1,KRAS,NR3C2,PIK3CB,PIK3R1,PIK3R3,SLC9A1
Fcγ Receptor-mediated Phagocytosis in Macrophages and Monocytes	1.31		0.0532	ACTG1,ARF6,HMOX1,PIK3R1,PIK3R3
Histamine Degradation	1.31		0.118	ALDH1A3,ALDH2
Mitochondrial L-carnitine Shuttle Pathway	1.31		0.118	CPT1A,CPT2
PXR/RXR Activation	1.31		0.0615	CPT1A,IL6,RXRA,TNF
Role of PI3K/AKT Signaling in the Pathogenesis of Influenza	1.33		0.0625	IFNAR1,PIK3CB,PIK3R1,PIK3R3
IL-1 Signaling	1.36		0.0549	ADCY3,FOS,IL1A,JUN,MYD88
Cell Cycle Regulation by BTG Family Proteins	1.37		0.0811	CCND1,E2F1,RB1
Notch Signaling	1.37		0.0811	HES1,NOTCH1,PSEN1
Superpathway of Citrulline Metabolism	1.41		0.133	ARG2,NOS1
SPINK1 Pancreatic Cancer Pathway	1.42		0.0667	CPQ,F2RL1,TGFBR1,TGFBR2
IL-17A Signaling in Fibroblasts	1.43		0.0857	FOS,IL6,JUN
fMLP Signaling in Neutrophils	1.43		0.0517	FPR2,HRAS,KRAS,PIK3CB,PIK3R1,PIK3R3
Allograft Rejection Signaling	1.45		0.0581	B2M,FASLG,IL10,IL2,TNF
GNRH Signaling	1.51		0.0462	ADCY3,EGFR,FOS,GRB2,HRAS,JUN,KRAS,MAP3K12
iCOS-iCOSL Signaling in T Helper Cells	1.51		0.0541	GRB2,IL2,LCK,PIK3CB,PIK3R1,PIK3R3
Mitochondrial Dysfunction	1.53		0.0468	APP,BCL2,CASP8,CPT1A,NDUFS7,NDUFV1,PSEN1,UCP2
CD27 Signaling in Lymphocytes	1.59		0.0755	CASP8,FOS,JUN,MAP3K12
Lymphotoxin β Receptor Signaling	1.59		0.0755	PIK3CB,PIK3R1,PIK3R3,VCAM1
Protein Kinase A Signaling	1.64		0.0377	ADCY3,DUSP1,DUSP6,NGFR,NTN1,PDE7A,PTGS2,PTPRA,SHH,SMAD4,TCF7,TGFB2,TGFB3,TGFBR1,TGFBR2
Sperm Motility	1.68		0.0448	DDR1,EGFR,FLT3LG,GUCY1A1,GUCY1B1,IGF1R,KIT,LCK,NPPC,NTRK3
Hypoxia Signaling in the Cardiovascular System	1.69		0.0676	EDN1,HIF1A,JUN,TP53,VEGFA
Cell Cycle: G2/M DNA Damage Checkpoint Regulation	1.7		0.0816	CDKN1A,CDKN2A,MDM4,TP53
Gαq Signaling	1.71		0.0506	ADRA1A,AGTR1,HMOX1,HTR2C,PIK3CB,PIK3R1,PIK3R3,RND1
Apelin Cardiomyocyte Signaling Pathway	1.73		0.0606	ATP2A2,HIF1A,PIK3CB,PIK3R1,PIK3R3,SLC9A1
Ephrin B Signaling	1.74		0.0694	CXCL12,EFNB1,EFNB2,EFNB3,HRAS
Ephrin A Signaling	1.76		0.0851	NGFR,PIK3CB,PIK3R1,PIK3R3
AMPK Signaling	1.79		0.0467	ADRA1A,ADRB2,CCND1,CDKN1A,CPT1A,CPT2,MTOR,PIK3CB,PIK3R1,PIK3R3
Role of NFAT in Regulation of the Immune Response	1.82		0.0497	FOS,GRB2,HRAS,JUN,KRAS,LCK,PIK3CB,PIK3R1,PIK3R3
Pathogenesis of Multiple Sclerosis	1.84		0.222	CXCL10,CXCL11
Tumoricidal Function of Hepatic Natural Killer Cells	1.86		0.125	CASP8,FASLG,M6PR
Fc Epsilon RI Signaling	1.91		0.0598	GRB2,HRAS,KRAS,PIK3CB,PIK3R1,PIK3R3,TNF
Sphingosine-1-phosphate Signaling	1.91		0.0598	ADCY3,CASP8,PDGFC,PIK3CB,PIK3R1,PIK3R3,RND1
CTLA4 Signaling in Cytotoxic T Lymphocytes	1.94		0.0674	B2M,GRB2,LCK,PIK3CB,PIK3R1,PIK3R3
Sphingomyelin Metabolism	1.94		0.25	SGMS1,SGMS2
Insulin Receptor Signaling	2		0.0571	GRB2,HRAS,KRAS,MTOR,PIK3CB,PIK3R1,PIK3R3,VAMP2
Autophagy	2.03		0.082	BCL2,CTSD,CTSK,MAP1LC3A,MTOR
PI3K Signaling in B Lymphocytes	2.04		0.058	FOS,HRAS,IL4R,JUN,KRAS,PIK3CB,PIK3R1,TLR4
Fatty Acid α-oxidation	2.09		0.15	ALDH1A3,ALDH2,PTGS2
Chemokine Signaling	2.16		0.075	CCL13,CXCL12,FOS,HRAS,JUN,KRAS
Role of BRCA1 in DNA Damage Response	2.16		0.075	CDKN1A,E2F1,RAD51,RB1,STAT1,TP53
Role of MAPK Signaling in the Pathogenesis of Influenza	2.16		0.075	BCL2,CXCL10,HRAS,KRAS,PTGS2,TNF
Unfolded protein response	2.19		0.0893	BCL2,CEBPA,PPARG,SREBF2,SYVN1
B Cell Receptor Signaling	2.21		0.0541	ETS1,GRB2,HRAS,JUN,KRAS,MAP3K12,MTOR,PIK3CB,PIK3R1,PIK3R3
Transcriptional Regulatory Network in Embryonic Stem Cells	2.25		0.0926	GATA6,POU5F1,SMARCAD1,STAT3,TRIM24
Cytotoxic T Lymphocyte-mediated Apoptosis of Target Cells	2.26		0.118	B2M,BCL2,CASP8,FASLG
Angiopoietin Signaling	2.29		0.08	GRB2,HRAS,KRAS,PIK3CB,PIK3R1,PIK3R3
FcγRIIB Signaling in B Lymphocytes	2.29		0.08	GRB2,HRAS,KRAS,PIK3CB,PIK3R1,PIK3R3
Leptin Signaling in Obesity	2.32		0.0811	ADCY3,GRB2,PIK3CB,PIK3R1,PIK3R3,STAT3
Extrinsic Prothrombin Activation Pathway	2.37		0.188	F3,F7,TFPI
Actin Nucleation by ARP-WASP Complex	2.38		0.0833	GRB2,HRAS,ITGA5,ITGB1,KRAS,RND1
CD28 Signaling in T Helper Cells	2.4		0.0667	FOS,GRB2,IL2,JUN,LCK,PIK3CB,PIK3R1,PIK3R3
Xenobiotic Metabolism General Signaling Pathway	2.46		0.0629	CUL3,HMOX1,HRAS,KRAS,MAP3K12,PIK3CB,PIK3R1,PIK3R3,RXRA
CXCR4 Signaling	2.52		0.0599	ADCY3,CXCL12,FOS,HRAS,JUN,KRAS,PIK3CB,PIK3R1,PIK3R3,RND1
Role of Oct4 in Mammalian Embryonic Stem Cell Pluripotency	2.56		0.109	BMI1,PHB,POU5F1,RB1,TP53
Rac Signaling	2.58		0.0714	HRAS,ITGA5,ITGB1,JUN,KRAS,PIK3CB,PIK3R1,PIK3R3
RANK Signaling in Osteoclasts	2.58		0.0795	FOS,JUN,MAP3K12,PIK3CB,PIK3R1,PIK3R3,TNFSF11
Phenylethylamine Degradation I	2.58		0.5	ALDH2,AOC3
α-tocopherol Degradation	2.58		0.5	CYP4A11,CYP4F2
IL-17A Signaling in Airway Cells	2.6		0.0923	CXCL6,IL6,PIK3CB,PIK3R1,PIK3R3,STAT3
Role of IL-17A in Psoriasis	2.64		0.231	CXCL6,CXCL8,S100A8
Activation of IRF by Cytosolic Pattern Recognition Receptors	2.67		0.0952	IFNAR1,IL10,IL6,JUN,STAT1,TNF
Regulation of eIF4 and p70S6K Signaling	2.72		0.0637	GRB2,HRAS,ITGA5,ITGB1,KRAS,MTOR,PIK3CB,PIK3R1,PIK3R3,RPS29
Intrinsic Prothrombin Activation Pathway	2.73		0.119	COL10A1,COL1A1,COL1A2,COL3A1,F9
MIF Regulation of Innate Immunity	2.73		0.119	FOS,JUN,PTGS2,TLR4,TP53
Role of JAK1, JAK2 and TYK2 in Interferon Signaling	2.82		0.167	IFNAR1,SOCS1,STAT1,STAT3
FXR/RXR Activation	2.84		0.0714	CYP19A1,IL1A,IL1B,IL33,PPARG,RXRA,SLC4A2,TNF,VLDLR
Phagosome Formation	2.86		0.072	ITGA5,ITGB1,MRC1,PIK3CB,PIK3R1,PIK3R3,RND1,TLR4,TLR7
Relaxin Signaling	2.87		0.0667	ADCY3,FOS,GUCY1A1,GUCY1B1,JUN,PDE7A,PIK3CB,PIK3R1,PIK3R3,VEGFA
Role of Wnt/GSK-3β Signaling in the Pathogenesis of Influenza	2.88		0.0897	FZD8,IFNAR1,TCF7,WNT1,WNT3A,WNT4,WNT5A
Differential Regulation of Cytokine Production in Intestinal Epithelial Cells by IL-17A and IL-17F	2.9		0.174	IL10,IL1A,IL1B,TNF
Inhibition of ARE-Mediated mRNA Degradation Pathway	2.94		0.0738	FASLG,MC2R,NGFR,TNF,TNFRSF1A,TNFRSF1B,TNFSF10,TNFSF11,TNFSF15
Polyamine Regulation in Colon Cancer	2.97		0.182	KRAS,MAX,MYC,PPARG
Role of IL-17A in Arthritis	2.98		0.109	CXCL6,CXCL8,PIK3CB,PIK3R1,PIK3R3,PTGS2
Prostanoid Biosynthesis	3		0.3	PTGES,PTGS1,PTGS2
Interferon Signaling	3.04		0.139	BCL2,IFNAR1,IRF1,SOCS1,STAT1
NRF2-mediated Oxidative Stress Response	3.14		0.0635	ACTG1,CUL3,FOS,FOSL1,HMOX1,HRAS,JUN,KRAS,PIK3CB,PIK3R1,PIK3R3,TXN
NGF Signaling	3.15		0.0789	GRB2,HRAS,KRAS,MAP3K12,NGFR,PIK3CB,PIK3R1,PIK3R3,TP53
UVC-Induced MAPK Signaling	3.16		0.118	EGFR,FOS,HRAS,JUN,KRAS,TP53
Role of JAK2 in Hormone-like Cytokine Signaling	3.16		0.147	GHR,SOCS1,SOCS2,STAT1,STAT3
TNFR1 Signaling	3.2		0.12	CASP8,FOS,JUN,TNF,TNFAIP3,TNFRSF1A
GADD45 Signaling	3.23		0.211	CCND1,CCND2,CDKN1A,TP53
mTOR Signaling	3.25		0.0619	HIF1A,HMOX1,HRAS,KRAS,MTOR,PDGFC,PGF,PIK3CB,PIK3R1,PIK3R3,RND1,RPS29,VEGFA
ErbB4 Signaling	3.28		0.104	GRB2,HRAS,KRAS,PIK3CB,PIK3R1,PIK3R3,PSEN1
Thrombin Signaling	3.29		0.0625	ADCY3,EGFR,F2R,F2RL2,F2RL3,GATA6,GRB2,HRAS,KRAS,PIK3CB,PIK3R1,PIK3R3,RND1
Airway Pathology in Chronic Obstructive Pulmonary Disease	3.31		0.375	CXCL8,MMP8,TNF
Eicosanoid Signaling	3.32		0.106	CYSLTR2,FPR2,PTGER2,PTGER4,PTGES,PTGS1,PTGS2
Differential Regulation of Cytokine Production in Macrophages and T Helper Cells by IL-17A and IL-17F	3.32		0.222	IL10,IL1B,IL6,TNF
PKCθ Signaling in T Lymphocytes	3.32		0.071	FOS,GRB2,HRAS,IL2,JUN,KRAS,LCK,MAP3K12,PIK3CB,PIK3R1,PIK3R3
Gαs Signaling	3.35		0.0841	ADCY3,ADORA2B,ADRB2,CNR1,FSHR,GLP1R,MC2R,PTGER2,PTGER4
Xenobiotic Metabolism Signaling	3.36		0.0557	ALDH1A3,ALDH2,CUL3,HMOX1,HRAS,HS6ST1,IL1A,IL1B,IL6,KRAS,MAP3K12,PIK3CB,PIK3R1,PIK3R3,RXRA,TNF
White Adipose Tissue Browning Pathway	3.37		0.0775	ADCY3,GUCY1A1,GUCY1B1,NRF1,PPARG,PRDM16,RARB,RARG,RXRA,VEGFA
T Cell Receptor Signaling	3.41		0.0857	FOS,GRB2,HRAS,JUN,KRAS,LCK,PIK3CB,PIK3R1,PIK3R3
TNFR2 Signaling	3.42		0.167	FOS,JUN,TNF,TNFAIP3,TNFRSF1B
P2Y Purigenic Receptor Signaling Pathway	3.43		0.0787	ADCY3,FOS,HRAS,ITGB3,JUN,KRAS,MYC,PIK3CB,PIK3R1,PIK3R3
iNOS Signaling	3.46		0.133	FOS,IRF1,JUN,MYD88,STAT1,TLR4
LPS-stimulated MAPK Signaling	3.47		0.0976	FOS,HRAS,JUN,KRAS,PIK3CB,PIK3R1,PIK3R3,TLR4
Sumoylation Pathway	3.47		0.0874	AR,CEBPA,ETS1,FASLG,FOS,JUN,RND1,SMAD4,TP53
Gαi Signaling	3.48		0.08	ADCY3,ADORA1,AGTR1,CNR1,DRD3,FPR2,GRB2,HRAS,KRAS,STAT3
EIF2 Signaling	3.5		0.0625	BCL2,CCND1,GRB2,HRAS,IGF1R,KRAS,MYC,PIK3CB,PIK3R1,PIK3R3,RPL37,RPL41,RPS29,VEGFA
Corticotropin Releasing Hormone Signaling	3.57		0.0759	ADCY3,CNR1,FASLG,FOS,GUCY1A1,GUCY1B1,JUN,NOS1,PTGS2,SHH,VEGFA
PCP pathway	3.58		0.117	EFNB1,FZD8,JUN,WNT1,WNT3A,WNT4,WNT5A
Agrin Interactions at Neuromuscular Junction	3.58		0.101	ACTG1,EGFR,HRAS,ITGA5,ITGB1,ITGB3,JUN,KRAS
IL-15 Production	3.6		0.0826	DDR1,EGFR,FLT3LG,IGF1R,IL6,IRF1,KIT,LCK,NTRK3,STAT1
Role of IL-17F in Allergic Inflammatory Airway Diseases	3.62		0.143	CXCL10,CXCL6,CXCL8,IL11,IL1B,IL6
Signaling by Rho Family GTPases	3.63		0.0615	ACTG1,CDH11,DES,FOS,ITGA5,ITGB1,JUN,MAP3K12,PIK3CB,PIK3R1,PIK3R3,RND1,SEPTIN6,SLC9A1,VIM
Cancer Drug Resistance By Drug Efflux	3.67		0.121	HRAS,KRAS,PIK3CB,PIK3R1,PIK3R3,PTGS2,TP53
MSP-RON Signaling Pathway	3.67		0.121	ACTG1,CSF1,PIK3CB,PIK3R1,PIK3R3,TLR4,TNF
GDNF Family Ligand-Receptor Interactions	3.7		0.105	FOS,GRB2,HRAS,JUN,KRAS,PIK3CB,PIK3R1,PIK3R3
Hereditary Breast Cancer Signaling	3.71		0.0786	CCND1,CDKN1A,E2F1,HRAS,KRAS,PIK3CB,PIK3R1,PIK3R3,RAD51,RB1,TP53
Huntington's Disease Signaling	3.77		0.0633	CAPN2,CASP8,CTSD,EGFR,GRB2,HRAS,IGF1R,JUN,MTOR,PENK,PIK3CB,PIK3R1,PIK3R3,TP53,VAMP2
Endocannabinoid Developing Neuron Pathway	3.78		0.087	ADCY3,CCND1,CNR1,HRAS,KRAS,MTOR,PIK3CB,PIK3R1,PIK3R3,STAT3
eNOS Signaling	3.83		0.0755	ADCY3,AQP3,CASP8,ESR1,GUCY1A1,GUCY1B1,PDGFC,PGF,PIK3CB,PIK3R1,PIK3R3,VEGFA
ERK5 Signaling	3.86		0.111	EGFR,FOS,FOSL1,HRAS,IL6ST,KRAS,LIF,MYC
Docosahexaenoic Acid (DHA) Signaling	3.87		0.158	APP,BCL2,IL1B,PIK3CB,PIK3R1,PIK3R3
Synaptogenesis Signaling Pathway	3.89		0.0577	ADCY3,CDH11,EFNB1,EFNB2,EFNB3,GRB2,HRAS,KRAS,LCK,MTOR,NECTIN1,PIK3CB,PIK3R1,PIK3R3,RASGRF1,THBS1,VAMP2,VLDLR
Gα12/13 Signaling	3.99		0.0846	CDH11,F2R,F2RL1,F2RL2,F2RL3,HRAS,JUN,KRAS,PIK3CB,PIK3R1,PIK3R3
Gap Junction Signaling	4.06		0.0707	ACTG1,ADCY3,EGFR,GJA1,GJA5,GRB2,GUCY1A1,GUCY1B1,HRAS,HTR2C,KRAS,PIK3CB,PIK3R1,PIK3R3
Hematopoiesis from Multipotent Stem Cells	4.07		0.333	CSF1,IL2,IL7,KITLG
14-3-3-mediated Signaling	4.08		0.0866	FOS,GRB2,HRAS,JUN,KRAS,PIK3CB,PIK3R1,PIK3R3,TNF,TNFRSF1A,VIM
FGF Signaling	4.15		0.107	FGF1,FGF5,FGF7,GRB2,HRAS,PIK3CB,PIK3R1,PIK3R3,STAT3
Graft-versus-Host Disease Signaling	4.2		0.146	FASLG,IL1A,IL1B,IL2,IL33,IL6,TNF
SAPK/JNK Signaling	4.22		0.098	GRB2,HRAS,JUN,KRAS,LCK,MAP3K12,PIK3CB,PIK3R1,PIK3R3,TP53
Cyclins and Cell Cycle Regulation	4.28		0.111	CCND1,CCND2,CDKN1A,CDKN2A,E2F1,RB1,TGFB2,TGFB3,TP53
Apoptosis Signaling	4.33		0.101	BCL2,CAPN2,CASP8,FASLG,HRAS,KRAS,TNF,TNFRSF1A,TNFRSF1B,TP53
Nitric Oxide Signaling in the Cardiovascular System	4.33		0.101	ARG2,ATP2A2,GUCY1A1,GUCY1B1,PDGFC,PGF,PIK3CB,PIK3R1,PIK3R3,VEGFA
GP6 Signaling Pathway	4.34		0.0924	COL10A1,COL1A1,COL1A2,COL3A1,COL6A3,ITGB3,LAMB3,LAMC2,PIK3CB,PIK3R1,PIK3R3
Amyotrophic Lateral Sclerosis Signaling	4.4		0.103	BCL2,CAPN2,NOS1,PDGFC,PGF,PIK3CB,PIK3R1,PIK3R3,TP53,VEGFA
PAK Signaling	4.4		0.103	GRB2,HRAS,ITGA5,ITGB1,KRAS,PDGFC,PIK3CB,PIK3R1,PIK3R3,TNF
Iron homeostasis signaling pathway	4.45		0.0876	BMP1,BMPR2,EGFR,HIF1A,HMOX1,IL6,IL6R,SLC46A1,SMAD1,SMAD4,STAT3,TFRC
Antiproliferative Role of Somatostatin Receptor 2	4.45		0.117	CDKN1A,GUCY1A1,GUCY1B1,HRAS,KRAS,NOS1,PIK3CB,PIK3R1,PIK3R3
Erythropoietin Signaling	4.5		0.118	FOS,GRB2,HRAS,JUN,KRAS,PIK3CB,PIK3R1,PIK3R3,SOCS1
Systemic Lupus Erythematosus In T Cell Signaling Pathway	4.5		0.0601	B2M,CASP8,ESR1,FASLG,FOS,FOXP3,GRB2,HRAS,IL10,IL2,IL6,JUN,KRAS,MTOR,NOS1,PIK3CB,PIK3R1,PIK3R3,RND1,STAT3
Role of Hypercytokinemia/hyperchemokinemia in the Pathogenesis of Influenza	4.52		0.163	CXCL10,CXCL8,IL1A,IL1B,IL33,IL6,TNF
ErbB Signaling	4.52		0.106	EGFR,FOS,GRB2,HRAS,JUN,KRAS,MTOR,PIK3CB,PIK3R1,PIK3R3
Melanocyte Development and Pigmentation Signaling	4.52		0.106	ADCY3,BCL2,GRB2,HRAS,KIT,KITLG,KRAS,PIK3CB,PIK3R1,PIK3R3
Caveolar-mediated Endocytosis Signaling	4.64		0.123	ACTG1,B2M,EGFR,ITGA5,ITGA9,ITGAV,ITGB1,ITGB3,ITGB8
Basal Cell Carcinoma Signaling	4.69		0.125	BMP1,FZD8,SHH,TCF7,TP53,WNT1,WNT3A,WNT4,WNT5A
Reelin Signaling in Neurons	4.71		0.093	APBB1,APP,CNR1,ITGA5,ITGB1,ITGB3,LCK,MTOR,PIK3CB,PIK3R1,PIK3R3,VLDLR
Crosstalk between Dendritic Cells and Natural Killer Cells	4.73		0.112	ACTG1,FASLG,IL2,IL6,MICA,TLR4,TLR7,TNF,TNFRSF1B,TNFSF10
Actin Cytoskeleton Signaling	4.76		0.0734	ACTG1,F2R,FGF1,FGF5,FGF7,GRB2,HRAS,ITGA5,ITGB1,KRAS,MYH1,PDGFC,PIK3CB,PIK3R1,PIK3R3,SLC9A1
Inhibition of Matrix Metalloproteases	4.81		0.179	HSPG2,MMP16,MMP19,MMP3,MMP8,TIMP2,TIMP3
SPINK1 General Cancer Pathway	4.84		0.13	EGFR,HRAS,IL6,IL6R,KRAS,PIK3CB,PIK3R1,PIK3R3,STAT3
Role of NFAT in Cardiac Hypertrophy	4.86		0.0748	ADCY3,GRB2,HRAS,IGF1R,IL11,IL6,IL6ST,KRAS,LIF,PIK3CB,PIK3R1,PIK3R3,TGFB2,TGFB3,TGFBR1,TGFBR2
Apelin Liver Signaling Pathway	4.86		0.231	COL10A1,COL1A1,COL1A2,COL3A1,EDN1,TNF
Estrogen-mediated S-phase Entry	4.86		0.231	CCND1,CDKN1A,E2F1,ESR1,MYC,RB1
UVB-Induced MAPK Signaling	4.9		0.154	EGFR,FOS,JUN,MTOR,PIK3CB,PIK3R1,PIK3R3,TP53
TR/RXR Activation	4.96		0.119	COL6A3,HIF1A,LDLR,MTOR,PIK3CB,PIK3R1,PIK3R3,RXRA,SREBF2,UCP2
VEGF Family Ligand-Receptor Interactions	4.96		0.119	FOS,GRB2,HRAS,KRAS,NRP1,PGF,PIK3CB,PIK3R1,PIK3R3,VEGFA
Type II Diabetes Mellitus Signaling	4.98		0.0915	ADIPOR1,ADIPOR2,MTOR,NGFR,PIK3CB,PIK3R1,PIK3R3,PPARG,SOCS1,SOCS2,TNF,TNFRSF1A,TNFRSF1B
Sertoli Cell-Sertoli Cell Junction Signaling	5.01		0.0811	ACTG1,GUCY1A1,GUCY1B1,HRAS,ITGA5,ITGB1,JUN,KRAS,MAP3K12,NECTIN1,NOS1,TGFB3,TGFBR3,TNF,TNFRSF1A
NF-κB Activation by Viruses	5.05		0.122	HRAS,ITGA5,ITGAV,ITGB1,ITGB3,KRAS,LCK,PIK3CB,PIK3R1,PIK3R3
CD40 Signaling	5.06		0.138	FOS,JUN,PIK3CB,PIK3R1,PIK3R3,PTGS1,PTGS2,STAT3,TNFAIP3
Regulation of Cellular Mechanics by Calpain Protease	5.06		0.138	CAPN2,CCND1,EGFR,GRB2,HRAS,ITGA5,ITGB1,KRAS,RB1
Cholecystokinin/Gastrin-mediated Signaling	5.07		0.101	EGFR,FOS,GRB2,HRAS,IL1A,IL1B,IL33,JUN,KRAS,PTGS2,RND1,TNF
cAMP-mediated signaling	5.11		0.0746	ADCY3,ADORA1,ADORA2B,ADRB2,AGTR1,CNR1,DRD3,DUSP1,DUSP6,FPR2,FSHR,GLP1R,MC2R,PDE7A,PTGER2,PTGER4,STAT3
Coagulation System	5.14		0.2	F2R,F3,F7,F9,PLAT,PLAU,TFPI
FLT3 Signaling in Hematopoietic Progenitor Cells	5.15		0.125	FLT3LG,GRB2,HRAS,KRAS,MTOR,PIK3CB,PIK3R1,PIK3R3,STAT1,STAT3
Ephrin Receptor Signaling	5.15		0.0833	CXCL12,EFNB1,EFNB2,EFNB3,FGF1,GRB2,HRAS,ITGA5,ITGB1,KRAS,PDGFC,PGF,SDCBP,STAT3,VEGFA
Necroptosis Signaling Pathway	5.18		0.0892	CAPN2,CASP8,FASLG,IFNAR1,NGFR,RB1,STAT1,TLR4,TNF,TNFRSF10B,TNFRSF1A,TNFRSF1B,TNFSF10,TP53
Apelin Cardiac Fibroblast Signaling Pathway	5.19		0.261	ACE2,AGTR1,CCN2,IL6,TGFB2,TGFB3
IL-3 Signaling	5.2		0.127	FOS,GRB2,HRAS,JUN,KRAS,PIK3CB,PIK3R1,PIK3R3,STAT1,STAT3
LPS/IL-1 Mediated Inhibition of RXR Function	5.21		0.0759	ALDH1A3,ALDH2,CPT1A,CPT2,CYP4A11,HS6ST1,IL1A,IL1B,IL33,JUN,MYD88,NGFR,RXRA,TLR4,TNF,TNFRSF1A,TNFRSF1B
Apelin Endothelial Signaling Pathway	5.22		0.104	ADCY3,FOS,HIF1A,HRAS,JUN,KLF2,KRAS,MTOR,PIK3CB,PIK3R1,PIK3R3,VCAM1
FAK Signaling	5.28		0.116	ACTG1,CAPN2,EGFR,GRB2,HRAS,ITGA5,ITGB1,KRAS,PIK3CB,PIK3R1,PIK3R3
Induction of Apoptosis by HIV1	5.29		0.148	BBC3,BCL2,CASP8,FASLG,NGFR,TNF,TNFRSF1A,TNFRSF1B,TP53
IL-9 Signaling	5.32		0.212	PIK3CB,PIK3R1,PIK3R3,SOCS2,STAT1,STAT3,TNF
Neurotrophin/TRK Signaling	5.35		0.132	FOS,GRB2,HRAS,JUN,KRAS,NGFR,NTRK3,PIK3CB,PIK3R1,PIK3R3
Toll-like Receptor Signaling	5.35		0.132	FOS,IL1A,IL1B,IL33,JUN,MYD88,TLR4,TLR7,TNF,TNFAIP3
Endometrial Cancer Signaling	5.35		0.15	CCND1,GRB2,HRAS,KRAS,MYC,PIK3CB,PIK3R1,PIK3R3,TP53
Retinoic acid Mediated Apoptosis Signaling	5.35		0.15	CASP8,IFNAR1,IRF1,PARP2,RARB,RARG,RXRA,TNFRSF10B,TNFSF10
IL-15 Signaling	5.41		0.133	CXCL8,HRAS,KRAS,LCK,MTOR,MYC,PIK3CB,PIK3R1,PIK3R3,STAT3
Germ Cell-Sertoli Cell Junction Signaling	5.42		0.0877	ACTG1,HRAS,ITGB1,KRAS,MAP3K12,PIK3CB,PIK3R1,PIK3R3,RND1,TGFB2,TGFB3,TGFBR1,TGFBR2,TNF,TNFRSF1A
Death Receptor Signaling	5.46		0.121	ACTG1,BCL2,CASP8,FASLG,PARP2,TNF,TNFRSF10B,TNFRSF1A,TNFRSF1B,TNFSF10,TNFSF15
Integrin Signaling	5.5		0.0798	ACTG1,ARF5,ARF6,CAPN2,GRB2,HRAS,ITGA5,ITGA9,ITGAV,ITGB1,ITGB3,ITGB8,KRAS,PIK3CB,PIK3R1,PIK3R3,RND1
Production of Nitric Oxide and Reactive Oxygen Species in Macrophages	5.57		0.0851	ARG2,FOS,IRF1,JUN,MAP3K12,NGFR,PIK3CB,PIK3R1,PIK3R3,RND1,S100A8,STAT1,TLR4,TNF,TNFRSF1A,TNFRSF1B
Inflammasome pathway	5.58		0.3	CASP8,IL1B,MYD88,P2RX7,PANX1,TLR4
Role of p14/p19ARF in Tumor Suppression	5.73		0.241	CDKN2A,E2F1,PIK3CB,PIK3R1,PIK3R3,RB1,TP53
Role of Cytokines in Mediating Communication between Immune Cells	5.75		0.167	CXCL8,IL10,IL1A,IL1B,IL2,IL24,IL33,IL6,TNF
BMP signaling pathway	5.76		0.129	BMP1,BMPR2,FST,GRB2,GREM1,HRAS,JUN,KRAS,RUNX2,SMAD1,SMAD4
IL-4 Signaling	5.76		0.129	GRB2,HRAS,IL13RA1,IL4R,KRAS,MTOR,NR3C2,PIK3CB,PIK3R1,PIK3R3,SOCS1
Antiproliferative Role of TOB in T Cell Signaling	5.89		0.205	IL2,RB1,SMAD4,TGFB2,TGFB3,TGFBR1,TGFBR2,TOB1
PEDF Signaling	5.91		0.134	BCL2,CASP8,FASLG,HRAS,KRAS,PIK3CB,PIK3R1,PIK3R3,PPARG,TCF7,TP53
VEGF Signaling	5.92		0.121	ACTG1,BCL2,GRB2,HIF1A,HRAS,KRAS,PDGFC,PGF,PIK3CB,PIK3R1,PIK3R3,VEGFA
Sirtuin Signaling Pathway	5.94		0.0722	APP,ARG2,CPT1A,CXCL8,DUSP6,E2F1,HIF1A,HSF1,JUN,MAP1LC3A,MTOR,MYC,NDUFS7,NDUFV1,PPARG,RARB,SIRT6,STAT3,TNF,TP53,UCP2
UVA-Induced MAPK Signaling	5.96		0.122	EGFR,FOS,HRAS,JUN,KRAS,MTOR,PARP2,PIK3CB,PIK3R1,PIK3R3,STAT1,TP53
ErbB2-ErbB3 Signaling	5.99		0.154	CCND1,GRB2,HRAS,JUN,KRAS,MYC,PIK3CB,PIK3R1,PIK3R3,STAT3
Adipogenesis pathway	6		0.104	BMPR2,CEBPA,FGF1,FZD8,HIF1A,PPARG,RB1,RBP1,SMAD1,TCF7,TNF,TNFRSF1A,TP53,WNT5A
Renal Cell Carcinoma Signaling	6.02		0.138	ETS1,FOS,GRB2,HIF1A,HRAS,JUN,KRAS,PIK3CB,PIK3R1,PIK3R3,VEGFA
Communication between Innate and Adaptive Immune Cells	6.06		0.125	B2M,CXCL10,CXCL8,IL10,IL1A,IL1B,IL2,IL33,IL6,TLR4,TLR7,TNF
Neuregulin Signaling	6.06		0.125	DCN,EGFR,GRB2,HRAS,ITGA5,ITGB1,KRAS,MTOR,MYC,PIK3R1,PIK3R3,PSEN1
ERK/MAPK Signaling	6.09		0.0881	DUSP1,DUSP6,ESR1,ETS1,FOS,GRB2,HRAS,ITGA5,ITGB1,KRAS,MYC,PIK3CB,PIK3R1,PIK3R3,PPARG,STAT1,STAT3
IL-7 Signaling Pathway	6.14		0.141	BCL2,CCND1,GRB2,IL7,JUN,MYC,PIK3CB,PIK3R1,PIK3R3,SOCS1,STAT1
p70S6K Signaling	6.2		0.109	AGTR1,EGFR,F2R,F2RL1,F2RL2,F2RL3,GRB2,HRAS,IL4R,KRAS,MTOR,PIK3CB,PIK3R1,PIK3R3
IL-17A Signaling in Gastric Cells	6.21		0.28	CXCL10,CXCL11,CXCL8,EGFR,FOS,JUN,TNF
Role of JAK family kinases in IL-6-type Cytokine Signaling	6.21		0.28	IL6,IL6R,IL6ST,OSM,SOCS1,STAT1,STAT3
Th17 Activation Pathway	6.32		0.132	FOXP3,HIF1A,IL10,IL1B,IL6,IL6R,MTOR,MYD88,PTGER2,PTGER4,RORA,STAT3
Systemic Lupus Erythematosus Signaling	6.33		0.083	FOS,GRB2,HRAS,IL10,IL1A,IL1B,IL2,IL33,IL6,IL6R,JUN,KRAS,LCK,MTOR,PIK3CB,PIK3R1,PIK3R3,TLR7,TNF
Tec Kinase Signaling	6.36		0.0976	ACTG1,FASLG,FOS,ITGA5,ITGB1,LCK,PIK3CB,PIK3R1,PIK3R3,RND1,STAT1,STAT3,TLR4,TNF,TNFRSF10B,TNFSF10
Altered T Cell and B Cell Signaling in Rheumatoid Arthritis	6.37		0.133	CSF1,FASLG,IL10,IL1A,IL1B,IL2,IL33,IL6,TLR4,TLR7,TNF,TNFSF11
Virus Entry via Endocytic Pathways	6.37		0.121	ACTG1,AP3S1,B2M,HRAS,ITGA5,ITGB1,ITGB3,ITGB8,KRAS,PIK3CB,PIK3R1,PIK3R3,TFRC
PD-1, PD-L1 cancer immunotherapy pathway	6.42		0.123	B2M,FOXP3,IL2,LCK,NGFR,PIK3CB,PIK3R1,PIK3R3,TGFB2,TGFB3,TNF,TNFRSF1A,TNFRSF1B
Regulation of IL-2 Expression in Activated and Anergic T Lymphocytes	6.42		0.135	FOS,GRB2,HRAS,IL2,JUN,KRAS,SMAD4,TGFB2,TGFB3,TGFBR1,TGFBR2,TOB1
CNTF Signaling	6.54		0.175	GRB2,HRAS,IL6ST,KRAS,MTOR,PIK3CB,PIK3R1,PIK3R3,STAT1,STAT3
LXR/RXR Activation	6.55		0.116	ARG2,IL1A,IL1B,IL33,IL6,LDLR,NGFR,PTGS2,RXRA,S100A8,TLR4,TNF,TNFRSF1A,TNFRSF1B
PDGF Signaling	6.59		0.14	FOS,GRB2,HRAS,JUN,KRAS,MYC,PDGFC,PIK3CB,PIK3R1,PIK3R3,STAT1,STAT3
GM-CSF Signaling	6.63		0.157	CCND1,ETS1,GRB2,HRAS,KRAS,PIK3CB,PIK3R1,PIK3R3,PIM1,STAT1,STAT3
Leukocyte Extravasation Signaling	6.65		0.0914	ACTG1,CD99,CXCL12,ITGA5,ITGB1,ITGB3,MMP16,MMP19,MMP3,MMP8,PIK3CB,PIK3R1,PIK3R3,SPN,THY1,TIMP2,TIMP3,VCAM1
Cardiac Hypertrophy Signaling	6.67		0.0833	ADCY3,ADRA1A,ADRB2,GRB2,HRAS,IGF1R,IL6,IL6R,JUN,KRAS,MAP3K12,MTOR,PIK3CB,PIK3R1,PIK3R3,RND1,TGFB2,TGFB3,TGFBR1,TGFBR2
Renin-Angiotensin Signaling	6.68		0.119	ADCY3,AGTR1,FOS,GRB2,HRAS,JUN,KRAS,PIK3CB,PIK3R1,PIK3R3,PTGER2,STAT1,STAT3,TNF
IL-17 Signaling	6.94		0.15	CXCL10,CXCL11,CXCL8,HRAS,IL6,JUN,KRAS,MMP3,PIK3CB,PIK3R1,PIK3R3,PTGS2
Tight Junction Signaling	6.95		0.101	ACTG1,CEBPA,F2RL2,FOS,HSF1,JUN,MYH1,NECTIN1,NGFR,TGFB2,TGFB3,TGFBR1,TGFBR2,TNF,TNFRSF1A,TNFRSF1B,VAMP2
Type I Diabetes Mellitus Signaling	7.02		0.126	BCL2,CASP8,FASLG,IL1B,IL2,IRF1,MYD88,NGFR,SOCS1,SOCS2,STAT1,TNF,TNFRSF1A,TNFRSF1B
Thrombopoietin Signaling	7.11		0.175	FOS,GRB2,HRAS,JUN,KRAS,MYC,PIK3CB,PIK3R1,PIK3R3,STAT1,STAT3
Paxillin Signaling	7.17		0.13	ACTG1,ARF6,GRB2,HRAS,ITGA5,ITGA9,ITGAV,ITGB1,ITGB3,ITGB8,KRAS,PIK3CB,PIK3R1,PIK3R3
Hematopoiesis from Pluripotent Stem Cells	7.2		0.204	CSF1,CXCL8,IL10,IL11,IL1A,IL2,IL6,IL7,KITLG,LIF
Telomerase Signaling	7.23		0.131	CDKN1A,E2F1,EGFR,ETS1,GRB2,HRAS,IL2,KRAS,MYC,PIK3CB,PIK3R1,PIK3R3,RB1,TP53
IL-2 Signaling	7.27		0.18	FOS,GRB2,HRAS,IL2,JUN,KRAS,LCK,PIK3CB,PIK3R1,PIK3R3,SOCS1
Estrogen-Dependent Breast Cancer Signaling	7.33		0.162	CCND1,CYP19A1,EGFR,ESR1,FOS,HRAS,IGF1R,JUN,KRAS,PIK3CB,PIK3R1,PIK3R3
Glioma Invasiveness Signaling	7.33		0.162	F2R,HRAS,ITGAV,ITGB3,KRAS,PIK3CB,PIK3R1,PIK3R3,PLAU,RND1,TIMP2,TIMP3
Ceramide Signaling	7.39		0.148	BCL2,CTSD,FOS,HRAS,JUN,KRAS,NGFR,PIK3CB,PIK3R1,PIK3R3,TNF,TNFRSF1A,TNFRSF1B
Inhibition of Angiogenesis by TSP1	7.59		0.265	GUCY1A1,GUCY1B1,HSPG2,JUN,TGFBR1,TGFBR2,THBS1,TP53,VEGFA
Epithelial Adherens Junction Signaling	7.6		0.112	ACTG1,ACVR1,ACVR2A,BMPR2,EGFR,FGF1,HRAS,KRAS,MYH1,NECTIN1,NOTCH1,SNAI1,TCF7,TGFB2,TGFBR1,TGFBR2,TGFBR3
HER-2 Signaling in Breast Cancer	7.64		0.155	CCND1,CDKN1A,EGFR,GRB2,HRAS,ITGB1,ITGB3,ITGB8,KRAS,PIK3CB,PIK3R1,PIK3R3,TP53
IL-23 Signaling Pathway	7.68		0.227	FOXP3,HIF1A,IL1B,PIK3CB,PIK3R1,PIK3R3,RORA,STAT3,TNF,TNFSF11
IL-12 Signaling and Production in Macrophages	7.69		0.121	FOS,IL10,IRF1,JUN,MYD88,PIK3CB,PIK3R1,PIK3R3,PPARG,RXRA,S100A8,STAT1,TGFB2,TGFB3,TLR4,TNF
IL-10 Signaling	7.69		0.174	ARG2,FOS,HMOX1,IL10,IL1A,IL1B,IL33,IL4R,IL6,JUN,STAT3,TNF
Endothelin-1 Signaling	7.69		0.101	ADCY3,CASP8,EDN1,FOS,GRB2,GUCY1A1,GUCY1B1,HMOX1,HRAS,JUN,KRAS,MYC,NOS1,PIK3CB,PIK3R1,PIK3R3,PTGER2,PTGS1,PTGS2
EGF Signaling	7.76		0.2	EGFR,FOS,GRB2,HRAS,JUN,MTOR,PIK3CB,PIK3R1,PIK3R3,STAT1,STAT3
Oncostatin M Signaling	7.78		0.233	GRB2,HRAS,IL6ST,KRAS,MMP3,OSM,PLAU,STAT1,STAT3,TIMP3
BEX2 Signaling Pathway	7.97		0.165	BBC3,BCL2,CCND1,CDKN1A,HIF1A,JUN,MTOR,NGFR,PDGFC,PGF,STAT3,TCF7,VEGFA
Adrenomedullin signaling pathway	8.1		0.102	ADCY3,BCL2,FOS,GRB2,GUCY1A1,GUCY1B1,HIF1A,HRAS,IL1A,IL1B,IL33,KRAS,MAX,PIK3CB,PIK3R1,PIK3R3,PPARG,RAMP2,RXRA,TNF
Natural Killer Cell Signaling	8.1		0.102	B2M,COL10A1,COL1A1,COL1A2,COL3A1,FASLG,GRB2,HRAS,IL2,ITGB1,KRAS,LCK,MAP3K12,MICA,MTOR,MYD88,PIK3CB,PIK3R1,PIK3R3,TNFSF10
Prostate Cancer Signaling	8.15		0.154	AR,BCL2,CCND1,CDKN1A,E2F1,GRB2,HRAS,KRAS,MTOR,PIK3CB,PIK3R1,PIK3R3,RB1,TP53
Macropinocytosis Signaling	8.19		0.171	ARF6,CSF1,HRAS,ITGA5,ITGB1,ITGB3,ITGB8,KRAS,MRC1,PDGFC,PIK3CB,PIK3R1,PIK3R3
RAR Activation	8.21		0.103	ADCY3,ALDH1A3,DUSP1,FOS,IGFBP3,JUN,PIK3CB,PIK3R1,PIK3R3,RARB,RARG,RBP1,RXRA,SMAD1,SMAD4,TGFB2,TGFB3,TRIM24,VEGFA,ZBTB16
Melanoma Signaling	8.22		0.22	CCND1,CDKN1A,CDKN2A,E2F1,HRAS,KRAS,PIK3CB,PIK3R1,PIK3R3,RB1,TP53
Th1 Pathway	8.24		0.132	GRB2,IFNAR1,IL10,IL2,IL6,IL6R,IRF1,NOTCH1,PIK3CB,PIK3R1,PIK3R3,PSEN1,SOCS1,STAT1,STAT3,TNFSF11
TREM1 Signaling	8.26		0.173	CIITA,CXCL8,GRB2,IL10,IL1B,IL6,ITGA5,ITGB1,MYD88,STAT3,TLR4,TLR7,TNF
PPARα/RXRα Activation	8.37		0.105	ACVR1,ACVR2A,ADCY3,ADIPOR1,ADIPOR2,BMPR2,GHR,GRB2,HRAS,IL1B,IL6,JUN,KRAS,RXRA,SMAD4,TGFB2,TGFB3,TGFBR1,TGFBR2,TGFBR3
p38 MAPK Signaling	8.4		0.136	DUSP1,FASLG,IL1A,IL1B,IL33,MAX,MYC,STAT1,TGFB2,TGFB3,TGFBR1,TGFBR2,TNF,TNFRSF1A,TNFRSF1B,TP53
Growth Hormone Signaling	8.56		0.183	CEBPA,FOS,GHR,IGF1R,IGF2,IGFBP3,PIK3CB,PIK3R1,PIK3R3,SOCS1,SOCS2,STAT1,STAT3
Role of JAK1 and JAK3 in γc Cytokine Signaling	8.73		0.188	GRB2,HRAS,IL2,IL4R,IL7,KRAS,PIK3CB,PIK3R1,PIK3R3,SOCS1,STAT1,STAT3,TSLP
Endocannabinoid Cancer Inhibition Pathway	8.84		0.126	ADCY3,CASP8,CCND1,CCND2,CDKN1A,CNR1,HIF1A,MTOR,MYC,NOS1,PDGFC,PGF,PIK3CB,PIK3R1,PIK3R3,TCF7,VEGFA,VIM
Atherosclerosis Signaling	8.85		0.135	COL10A1,COL1A1,COL1A2,COL3A1,CSF1,CXCL12,CXCL8,F3,IL1A,IL1B,IL33,IL6,MMP3,PDGFC,S100A8,TNF,VCAM1
Cell Cycle: G1/S Checkpoint Regulation	8.89		0.194	BMI1,CCND1,CCND2,CDKN1A,CDKN2A,E2F1,MAX,MYC,RB1,SMAD4,TGFB2,TGFB3,TP53
Thyroid Cancer Signaling	8.98		0.177	CCND1,CXCL8,FOS,HRAS,JUN,KRAS,MTOR,MYC,NTRK3,PIK3CB,PIK3R1,PIK3R3,TCF7,TP53
PI3K/AKT Signaling	9		0.114	BCL2,CCND1,CDKN1A,GHR,GRB2,HRAS,IFNAR1,IL13RA1,IL4R,IL6R,IL6ST,ITGA5,ITGB1,KRAS,MTOR,PIK3CB,PIK3R1,PIK3R3,PTGS2,TP53
Clathrin-mediated Endocytosis Signaling	9.02		0.109	ACTG1,AP3S1,ARF6,F2R,FGF1,FGF5,FGF7,GRB2,ITGA5,ITGB1,ITGB3,ITGB8,LDLR,PDGFC,PGF,PIK3CB,PIK3R1,PIK3R3,S100A8,TFRC,VEGFA
G-Protein Coupled Receptor Signaling	9.06		0.0919	ADCY3,ADORA1,ADORA2B,ADRA1A,ADRB2,AGTR1,CNR1,DRD3,DUSP1,DUSP6,FPR2,FSHR,GLP1R,GRB2,HRAS,HTR2C,KRAS,MC2R,PDE7A,PIK3CB,PIK3R1,PIK3R3,PTGER2,PTGER4,STAT3
Dendritic Cell Maturation	9.45		0.115	B2M,COL10A1,COL1A1,COL1A2,COL3A1,IFNAR1,IL10,IL1A,IL1B,IL33,IL6,MYD88,NGFR,PIK3CB,PIK3R1,PIK3R3,STAT1,TLR4,TNF,TNFRSF1A,TNFRSF1B
IL-8 Signaling	9.51		0.11	BCL2,CCND1,CCND2,CXCL8,EGFR,FOS,HMOX1,HRAS,ITGAV,ITGB3,JUN,KRAS,MTOR,PDGFC,PGF,PIK3CB,PIK3R1,PIK3R3,PTGS2,RND1,VCAM1,VEGFA
HIF1α Signaling	9.61		0.15	EDN1,HIF1A,HRAS,JUN,KRAS,MMP16,MMP19,MMP3,MMP8,NOS1,PDGFC,PGF,PIK3CB,PIK3R1,PIK3R3,TP53,VEGFA
Small Cell Lung Cancer Signaling	9.63		0.197	BCL2,CCND1,E2F1,MAX,MYC,NOS1,PIK3CB,PIK3R1,PIK3R3,PTGS2,RARB,RB1,RXRA,TP53
Glioma Signaling	9.79		0.155	CCND1,CDKN1A,CDKN2A,E2F1,EGFR,GRB2,HRAS,IGF1R,IGF2,KRAS,MTOR,PDGFC,PIK3CB,PIK3R1,PIK3R3,RB1,TP53
Prolactin Signaling	9.86		0.185	FOS,GRB2,HRAS,IRF1,JUN,KRAS,MYC,PIK3CB,PIK3R1,PIK3R3,SOCS1,SOCS2,STAT1,STAT3,TCF7
JAK/Stat Signaling	9.94		0.188	CDKN1A,FOS,GRB2,HRAS,IL6,JUN,KRAS,MTOR,PIK3CB,PIK3R1,PIK3R3,SOCS1,SOCS2,STAT1,STAT3
Th2 Pathway	10.1		0.14	ACVR1,ACVR2A,BMPR2,GRB2,IL10,IL2,IL24,IL33,IL4R,JUN,NOTCH1,PIK3CB,PIK3R1,PIK3R3,PSEN1,TGFBR1,TGFBR2,TGFBR3,TSLP
PPAR Signaling	10.2		0.163	FOS,GRB2,HRAS,IL1A,IL1B,IL33,JUN,KRAS,NGFR,PDGFC,PPARD,PPARG,PTGS2,RXRA,TNF,TNFRSF1A,TNFRSF1B
Factors Promoting Cardiogenesis in Vertebrates	10.2		0.133	ACVR1,ACVR2A,BMP1,BMPR2,CCND1,FZD8,GJA5,MYC,SMAD1,SMAD4,TCF7,TGFB2,TGFB3,TGFBR1,TGFBR2,TGFBR3,WNT1,WNT3A,WNT4,WNT5A
Acute Myeloid Leukemia Signaling	10.3		0.18	CCND1,CEBPA,FLT3LG,GRB2,HRAS,KIT,KITLG,KRAS,MTOR,MYC,PIK3CB,PIK3R1,PIK3R3,PIM1,STAT3,TCF7
Role of PKR in Interferon Induction and Antiviral Response	10.3		0.154	CASP8,COLEC12,E2F1,FASLG,FOS,IFNAR1,IL1B,IL24,IRF1,JUN,MYD88,PDGFC,STAT1,STAT3,TLR4,TNF,TNFRSF1A,TP53
Non-Small Cell Lung Cancer Signaling	10.5		0.205	CCND1,CDKN2A,E2F1,EGFR,GRB2,HRAS,KRAS,PIK3CB,PIK3R1,PIK3R3,RARB,RB1,RXRA,STK4,TP53
T Helper Cell Differentiation	10.5		0.205	FOXP3,IL10,IL2,IL4R,IL6,IL6R,IL6ST,NGFR,STAT1,STAT3,TGFBR1,TGFBR2,TNF,TNFRSF1A,TNFRSF1B
Myc Mediated Apoptosis Signaling	10.6		0.26	ADRB2,BBC3,BCL2,CASP8,CDKN2A,FASLG,MAX,MYC,NGFR,TNF,TNFRSF1A,TNFRSF1B,TP53
p53 Signaling	10.6		0.173	BBC3,BCL2,CCND1,CCND2,CDKN1A,CDKN2A,E2F1,HIF1A,JUN,MDM4,PIK3CB,PIK3R1,PIK3R3,RB1,THBS1,TNFRSF10B,TP53
Agranulocyte Adhesion and Diapedesis	10.6		0.119	ACTG1,AOC3,CCL13,CD99,CXCL10,CXCL11,CXCL12,CXCL16,CXCL6,CXCL8,IL1A,IL1B,IL33,ITGA5,ITGB1,MMP16,MMP19,MMP3,MMP8,MYH1,TNF,TNFRSF1A,VCAM1
T Cell Exhaustion Signaling Pathway	10.7		0.126	ACVR1,ACVR2A,BMPR2,FOS,HRAS,IFNAR1,IL10,IL6,IL6R,JUN,KRAS,MTOR,PIK3CB,PIK3R1,PIK3R3,STAT1,STAT3,TCF7,TGFBR1,TGFBR2,TGFBR3,VEGFA
HGF Signaling	10.7		0.162	CCND1,CDKN1A,CDKN2A,ETS1,FOS,GRB2,HRAS,IL6,ITGA5,ITGB1,JUN,KRAS,MAP3K12,PIK3CB,PIK3R1,PIK3R3,PTGS2,STAT3
Axonal Guidance Signaling	10.7		0.0764	ADAMTS2,ADAMTS20,ADAMTS9,BMP1,CHMP1A,CXCL12,EFNB1,EFNB2,EFNB3,FZD8,GRB2,HRAS,ITGA5,ITGB1,KRAS,MMP16,MMP3,MMP8,NGFR,NRP1,NTN1,NTRK3,PAPPA,PDGFC,PGF,PIK3CB,PIK3R1,PIK3R3,RND1,ROBO1,SDCBP,SHH,VEGFA,WNT1,WNT3A,WNT4,WNT5A
TGF-β Signaling	10.8		0.177	ACVR1,ACVR2A,BCL2,BMPR2,FOS,GRB2,HRAS,JUN,KRAS,RUNX2,SMAD1,SMAD4,TGFB2,TGFB3,TGFBR1,TGFBR2,VDR
ILK Signaling	10.8		0.121	ACTG1,CCND1,FOS,HIF1A,ITGB1,ITGB3,ITGB8,JUN,MTOR,MYC,MYH1,PDGFC,PGF,PIK3CB,PIK3R1,PIK3R3,PTGS2,RND1,SNAI1,TNF,TNFRSF1A,VEGFA,VIM
IGF-1 Signaling	11.2		0.173	CCN1,CCN2,FOS,GRB2,HRAS,IGF1R,IGFBP3,IGFBP4,IGFBP5,IGFBP6,JUN,KRAS,PIK3CB,PIK3R1,PIK3R3,SOCS1,SOCS2,STAT3
Chronic Myeloid Leukemia Signaling	11.3		0.175	CCND1,CDKN1A,CDKN2A,E2F1,GRB2,HRAS,KRAS,MYC,PIK3CB,PIK3R1,PIK3R3,RB1,SMAD4,TGFB2,TGFB3,TGFBR1,TGFBR2,TP53
Senescence Pathway	11.9		0.105	ACVR1,ACVR2A,BMPR2,CAPN2,CBX2,CCND1,CDKN1A,CDKN2A,CXCL8,E2F1,ETS1,HRAS,IL1A,IL6,JUN,KRAS,MTOR,PIK3CB,PIK3R1,PIK3R3,RB1,SMAD1,SMAD4,TGFB2,TGFB3,TGFBR1,TGFBR2,TGFBR3,TP53
Human Embryonic Stem Cell Pluripotency	12		0.156	ACVR1,BMP1,BMPR2,FZD8,NTRK3,PDGFC,PIK3CB,PIK3R1,PIK3R3,POU5F1,SMAD1,SMAD4,TCF7,TGFB2,TGFB3,TGFBR1,TGFBR2,WNT1,WNT3A,WNT4,WNT5A
Mouse Embryonic Stem Cell Pluripotency	12.3		0.184	BMPR2,FZD8,GRB2,HRAS,ID2,IL6ST,KRAS,LIF,MYC,PIK3CB,PIK3R1,PIK3R3,POU5F1,SMAD1,SMAD4,STAT3,TCF7,TP53,WNT3A
VDR/RXR Activation	12.3		0.218	CDKN1A,CEBPA,CXCL10,CYP24A1,CYP27B1,HES1,IGFBP3,IGFBP5,IGFBP6,IL2,KLF4,PPARD,RUNX2,RXRA,TGFB2,TNFSF11,VDR
Role of Pattern Recognition Receptors in Recognition of Bacteria and Viruses	12.7		0.149	CXCL8,FASLG,IL10,IL11,IL1A,IL1B,IL2,IL33,IL6,LIF,MYD88,OSM,PIK3CB,PIK3R1,PIK3R3,TGFB2,TGFB3,TLR4,TLR7,TNF,TNFSF10,TNFSF11,TNFSF15
Estrogen Receptor Signaling	12.9		0.101	ADCY3,ARG2,BCL2,CCND1,CDKN1A,EGFR,ESR1,FOS,GRB2,HES1,HIF1A,HRAS,IGF1R,IGF2,JUN,KRAS,MMP16,MMP19,MMP3,MMP8,MTOR,MYC,NOTCH1,NRF1,PDGFC,PGF,PIK3CB,PIK3R1,PIK3R3,RUNX2,SNAI1,TP53,VEGFA
Breast Cancer Regulation by Stathmin1	12.9		0.0761	ACKR4,ADORA1,ADORA2B,ADRA1A,ADRB2,AGTR1,CCND1,CCND2,CNR1,CYSLTR2,DRD3,E2F1,F2R,F2RL1,F2RL2,F2RL3,FPR2,FSHR,FZD8,GLP1R,GLP2R,GRB2,HIF1A,HRAS,HRH4,HTR2C,JUN,KRAS,MC2R,MTOR,NMBR,NTSR1,PDGFC,PGF,PIK3CB,PIK3R1,PIK3R3,PTAFR,PTGER2,PTGER4,STAT3,TAS1R3,TGFB2,TP53,VEGFA
Glioblastoma Multiforme Signaling	13		0.145	CCND1,CDKN1A,CDKN2A,E2F1,EGFR,FZD8,GRB2,HRAS,IGF1R,IGF2,KRAS,MTOR,MYC,PDGFC,PIK3CB,PIK3R1,PIK3R3,RB1,RND1,TP53,WNT1,WNT3A,WNT4,WNT5A
Role of NANOG in Mammalian Embryonic Stem Cell Pluripotency	13.1		0.176	BMP1,BMPR2,FZD8,GATA6,GRB2,HRAS,IL6ST,KRAS,LIF,PIK3CB,PIK3R1,PIK3R3,POU5F1,SMAD1,SMAD4,STAT3,TP53,WNT1,WNT3A,WNT4,WNT5A
Glucocorticoid Receptor Signaling	13.3		0.101	ADRB2,AR,BCL2,CCL13,CDKN1A,CEBPA,CXCL8,DUSP1,ESR1,FOS,GRB2,HRAS,IL10,IL1B,IL2,IL6,JUN,KRAS,KRT19,NR3C2,PIK3CB,PIK3R1,PIK3R3,PLAU,PTGS2,SMAD4,STAT1,STAT3,TGFB2,TGFB3,TGFBR1,TGFBR2,TNF,VCAM1
PTEN Signaling	13.6		0.175	BCL2,BMPR2,CCND1,CDKN1A,EGFR,FASLG,GHR,GRB2,HRAS,IGF1R,ITGA5,ITGB1,KRAS,NGFR,NTRK3,PIK3CB,PIK3R1,PIK3R3,SIRT6,TGFBR1,TGFBR2,TGFBR3
Hepatic Cholestasis	13.6		0.141	ADCY3,CXCL8,ESR1,FASLG,IL11,IL1A,IL1B,IL2,IL33,IL6,JUN,LIF,MYD88,NGFR,OSM,RXRA,SLC4A2,TGFB2,TGFB3,TLR4,TNF,TNFRSF1A,TNFRSF1B,TNFSF10,TNFSF11,TNFSF15
Granulocyte Adhesion and Diapedesis	13.9		0.144	CCL13,CD99,CXCL10,CXCL11,CXCL12,CXCL16,CXCL6,CXCL8,FPR2,HRH4,IL1A,IL1B,IL33,ITGA5,ITGB1,ITGB3,MMP16,MMP19,MMP3,MMP8,NGFR,THY1,TNF,TNFRSF1A,TNFRSF1B,VCAM1
Acute Phase Response Signaling	14		0.145	FOS,GRB2,HMOX1,HRAS,IL1A,IL1B,IL33,IL6,IL6R,IL6ST,JUN,KRAS,MTOR,MYD88,NGFR,OSM,PIK3CB,PIK3R1,PIK3R3,RBP1,SOCS1,SOCS2,STAT3,TNF,TNFRSF1A,TNFRSF1B
HOTAIR Regulatory Pathway	14.2		0.156	AR,CDKN1A,COL1A1,COL1A2,ESR1,HSF1,IRF1,KMT2A,MMP16,MMP19,MMP3,MMP8,MYC,PIK3CB,PIK3R1,PIK3R3,STAT3,TCF7,TLR4,VIM,WIF1,WNT1,WNT3A,WNT4,WNT5A
Role of Tissue Factor in Cancer	14.3		0.188	CCN1,CCN2,CSF1,CXCL8,EGFR,F2RL1,F3,F7,FGF5,HRAS,IL1B,ITGAV,ITGB1,ITGB3,KRAS,LCK,MTOR,PIK3CB,PIK3R1,PIK3R3,TP53,VEGFA
NF-κB Signaling	14.9		0.151	BMPR2,CASP8,EGFR,GHR,HRAS,IGF1R,IL1A,IL1B,IL33,KRAS,LCK,MYD88,NGFR,NTRK3,PIK3CB,PIK3R1,PIK3R3,TGFBR1,TGFBR2,TGFBR3,TLR4,TLR7,TNF,TNFAIP3,TNFRSF1A,TNFRSF1B,TNFSF11
Regulation of the Epithelial-Mesenchymal Transition Pathway	15.1		0.146	EGFR,ETS1,FGF1,FGF5,FGF7,FZD8,GRB2,HIF1A,HRAS,ID2,KRAS,NOTCH1,PIK3CB,PIK3R1,PIK3R3,PSEN1,SMAD4,SNAI1,STAT3,TCF7,TGFB2,TGFB3,TGFBR1,TGFBR2,WNT1,WNT3A,WNT4,WNT5A
Th1 and Th2 Activation Pathway	15.4		0.158	ACVR1,ACVR2A,BMPR2,GRB2,IFNAR1,IL10,IL2,IL24,IL33,IL4R,IL6,IL6R,IRF1,JUN,NOTCH1,PIK3CB,PIK3R1,PIK3R3,PSEN1,SOCS1,STAT1,STAT3,TGFBR1,TGFBR2,TGFBR3,TNFSF11,TSLP
Bladder Cancer Signaling	16.2		0.227	CCND1,CDKN1A,CDKN2A,CXCL8,E2F1,EGFR,FGF1,FGF5,FGF7,HRAS,KRAS,MMP16,MMP19,MMP3,MMP8,MYC,PDGFC,PGF,RB1,THBS1,TP53,VEGFA
Wnt/β-catenin Signaling	16.3		0.162	ACVR1,ACVR2A,BMPR2,CCND1,CDKN2A,DKK3,FZD8,GJA1,JUN,KREMEN1,MYC,POU5F1,PPARD,RARB,RARG,SFRP1,TCF7,TGFB2,TGFB3,TGFBR1,TGFBR2,TGFBR3,TP53,WIF1,WNT1,WNT3A,WNT4,WNT5A
Aryl Hydrocarbon Receptor Signaling	16.5		0.182	ALDH1A3,ALDH2,CCND1,CCND2,CDKN1A,CDKN2A,CTSD,E2F1,ESR1,FASLG,FOS,IL1A,IL1B,IL6,JUN,MYC,NFIA,NFIB,RARB,RARG,RB1,RXRA,TGFB2,TGFB3,TNF,TP53
FAT10 Cancer Signaling Pathway	16.6		0.37	ACVR1,ACVR2A,BMPR2,EEF1A1,IL6,NGFR,SMAD4,STAT3,TGFB2,TGFB3,TGFBR1,TGFBR2,TGFBR3,TNF,TNFRSF1A,TNFRSF1B,TP53
IL-6 Signaling	16.9		0.2	COL1A1,CXCL8,CYP19A1,FOS,GRB2,HRAS,IL1A,IL1B,IL33,IL6,IL6R,IL6ST,JUN,KRAS,NGFR,PIK3CB,PIK3R1,PIK3R3,SOCS1,STAT3,TNF,TNFAIP6,TNFRSF1A,TNFRSF1B,VEGFA
Molecular Mechanisms of Cancer	18.1		0.11	ADCY3,BBC3,BCL2,BMP1,BMPR2,CASP8,CCND1,CCND2,CDKN1A,CDKN2A,E2F1,FASLG,FOS,FZD8,GRB2,HIF1A,HRAS,ITGA5,ITGB1,JUN,KRAS,MAX,MYC,NOTCH1,PIK3CB,PIK3R1,PIK3R3,PSEN1,RASGRF1,RB1,RND1,SHH,SMAD1,SMAD4,TGFB2,TGFB3,TGFBR1,TGFBR2,TP53,WNT1,WNT3A,WNT4,WNT5A
HMGB1 Signaling	18.9		0.182	CXCL8,FASLG,FOS,HRAS,IL11,IL1A,IL1B,IL2,IL33,IL6,JUN,KRAS,LIF,NGFR,OSM,PIK3CB,PIK3R1,PIK3R3,PLAT,RND1,TGFB2,TGFB3,TLR4,TNF,TNFRSF1A,TNFRSF1B,TNFSF10,TNFSF11,TNFSF15,VCAM1
Ovarian Cancer Signaling	18.9		0.201	BCL2,CCND1,CDKN2A,E2F1,EDN1,EGFR,FSHR,FZD8,GJA1,HRAS,KRAS,MTOR,PDGFC,PGF,PIK3CB,PIK3R1,PIK3R3,PTGS1,PTGS2,RAD51,RB1,TCF7,TP53,VEGFA,WNT1,WNT3A,WNT4,WNT5A
Neuroinflammation Signaling Pathway	19		0.13	ACVR1,ACVR2A,APP,B2M,BCL2,BMPR2,CASP8,CXCL10,CXCL12,CXCL8,FASLG,FOS,HMOX1,IDE,IL10,IL1B,IL6,IL6R,JUN,MMP3,MYD88,P2RX7,PIK3CB,PIK3R1,PIK3R3,PSEN1,PTGS2,STAT1,TGFB2,TGFB3,TGFBR1,TGFBR2,TGFBR3,TLR4,TLR7,TNF,TNFRSF1A,VCAM1,WNT1
STAT3 Pathway	19.3		0.207	BCL2,BMPR2,CDKN1A,EGFR,GHR,HRAS,IFNAR1,IGF1R,IL13RA1,IL1A,IL1B,IL4R,IL6R,IL6ST,KRAS,MAP3K12,MYC,NGFR,NTRK3,PIM1,SOCS1,SOCS2,STAT3,TGFB2,TGFBR1,TGFBR2,TGFBR3,VEGFA
Systemic Lupus Erythematosus In B Cell Signaling Pathway	19.5		0.138	BCL2,CCND1,CCND2,CXCL8,FASLG,FOS,GRB2,HRAS,IFNAR1,IL10,IL11,IL1A,IL1B,IL2,IL33,IL6,IL6R,IL6ST,JUN,KRAS,LCK,LIF,MTOR,MYC,MYD88,OSM,PIK3CB,PIK3R1,PIK3R3,STAT1,STAT3,TGFB2,TGFB3,TLR7,TNF,TNFSF10,TNFSF11,TNFSF15
Pancreatic Adenocarcinoma Signaling	20.8		0.248	BCL2,CCND1,CDKN1A,CDKN2A,E2F1,EGFR,GRB2,HMOX1,KRAS,NOTCH1,PDGFC,PGF,PIK3CB,PIK3R1,PIK3R3,PTGS2,RAD51,RB1,SMAD4,STAT1,STAT3,TGFB2,TGFB3,TGFBR1,TGFBR2,TP53,VEGFA
Osteoarthritis Pathway	22.6		0.175	BMPR2,CASP8,CNMD,COL10A1,CXCL8,DCN,FZD8,GREM1,HES1,HIF1A,IL1B,ITGA5,ITGB1,MMP3,MTOR,NOTCH1,P2RX7,PDGFC,PGF,PPARD,PPARG,PTGS2,PTHLH,RUNX2,S100A8,SMAD1,SMAD4,TCF7,TGFBR1,TGFBR2,TIMP3,TLR4,TNF,TNFRSF1A,TNFRSF1B,VEGFA,WNT3A
Role of Osteoblasts, Osteoclasts and Chondrocytes in Rheumatoid Arthritis	25.1		0.182	BCL2,BMP1,BMPR2,COL1A1,CSF1,CTSK,DKK3,FOS,FZD8,IL10,IL11,IL1A,IL1B,IL33,IL6,IL7,ITGA5,ITGB1,ITGB3,JUN,MMP3,MMP8,NGFR,PIK3CB,PIK3R1,PIK3R3,RUNX2,SFRP1,SMAD1,SMAD4,TCF7,TNF,TNFRSF1A,TNFRSF1B,TNFSF11,WIF1,WNT1,WNT3A,WNT4,WNT5A
Role of Macrophages, Fibroblasts and Endothelial Cells in Rheumatoid Arthritis	26.6		0.154	CCND1,CEBPA,CSF1,CXCL12,CXCL8,DKK3,F2RL1,FOS,FZD8,HRAS,IL10,IL16,IL1A,IL1B,IL33,IL6,IL6R,IL6ST,IL7,JUN,KRAS,MMP3,MYC,MYD88,NGFR,OSM,PDGFC,PGF,PIK3CB,PIK3R1,PIK3R3,SFRP1,SOCS1,STAT3,TCF7,TLR4,TLR7,TNF,TNFRSF1A,TNFRSF1B,TNFSF11,VCAM1,VEGFA,WIF1,WNT1,WNT3A,WNT4,WNT5A
Colorectal Cancer Metastasis Signaling	26.7		0.174	ADCY3,CCND1,EGFR,FOS,FZD8,GRB2,HRAS,IL6,IL6R,IL6ST,JUN,KRAS,MMP16,MMP19,MMP3,MMP8,MYC,PDGFC,PGF,PIK3CB,PIK3R1,PIK3R3,PTGER2,PTGER4,PTGS2,RND1,SMAD4,STAT1,STAT3,TCF7,TGFB2,TGFB3,TGFBR1,TGFBR2,TLR4,TLR7,TNF,TNFRSF1A,TP53,VEGFA,WNT1,WNT3A,WNT4,WNT5A
Cardiac Hypertrophy Signaling (Enhanced)	27.9		0.123	ACVR1,ACVR2A,ADCY3,ADRA1A,ADRB2,AGTR1,ATP2A2,BMPR2,CXCL8,EDN1,FASLG,FGF1,FGF5,FGF7,FZD8,GHR,HRAS,IFNAR1,IGF1R,IL11,IL13RA1,IL1A,IL1B,IL2,IL33,IL4R,IL6,IL6R,IL6ST,ITGA5,ITGB1,JUN,KRAS,LIF,MAP3K12,MTOR,MYC,NGFR,OSM,PDE7A,PIK3CB,PIK3R1,PIK3R3,PTGS2,STAT3,TGFB2,TGFB3,TGFBR1,TGFBR2,TGFBR3,TNF,TNFRSF1A,TNFRSF1B,TNFSF10,TNFSF11,TNFSF15,WNT1,WNT3A,WNT4,WNT5A
Hepatic Fibrosis / Hepatic Stellate Cell Activation	31.5		0.231	AGTR1,BCL2,CCN2,COL10A1,COL1A1,COL1A2,COL3A1,COL6A3,CSF1,CXCL8,EDN1,EGFR,FASLG,FGF1,IFNAR1,IGF1R,IGF2,IGFBP3,IGFBP4,IGFBP5,IL10,IL1A,IL1B,IL4R,IL6,IL6R,MYH1,NGFR,PDGFC,PGF,SMAD4,STAT1,TGFB2,TGFB3,TGFBR1,TGFBR2,TIMP2,TLR4,TNF,TNFRSF1A,TNFRSF1B,VCAM1,VEGFA
Hepatic Fibrosis Signaling Pathway	32.8		0.158	ACVR1,ACVR2A,AGTR1,BCL2,BMPR2,CCN2,CCND1,CNR1,COL10A1,COL1A1,COL1A2,COL3A1,CXCL8,EDN1,FOS,FZD8,HIF1A,HRAS,IL1A,IL1B,IL33,ITGA5,ITGB1,ITGB3,JUN,KRAS,MTOR,MYC,MYD88,NGFR,PDGFC,PGF,PIK3CB,PIK3R1,PIK3R3,PPARG,RND1,SHH,SMAD4,SNAI1,STAT3,TCF7,TFRC,TGFB2,TGFB3,TGFBR1,TGFBR2,TGFBR3,TLR4,TNF,TNFRSF1A,TNFRSF1B,VCAM1,VEGFA,WNT1,WNT3A,WNT4,WNT5A
Upstream Regulators
Analysis	ID	Upstream Regulator	Expr Other	Molecule Type	Predicted Activation State	Activation z-score	Notes	Bias Term	Bias-corrected z-score	p-value of overlap	Target molecules in dataset	Mechanistic Network
mRNA targets of DE mirs for IPA and the DE mirs_4 11052020 - 2020-05-11 05:28 PM		TNF	0	cytokine						1.42e-101	ADORA1,ADORA2B,ADRB2,AGTR1,ALDH1A3,ALDH2,ANPEP,AOC3,APP,AQP3,AR,ATP2A2,B2M,B4GALNT1,BBC3,BCL2,BGN,CASP8,CCL13,CCN1,CCN2,CCND1,CCND2,CDH11,CDKN1A,CDKN2A,CEBPA,CIITA,CLIC4,COL1A1,COL1A2,COL3A1,CPT1A,CPT2,CSF1,CTSK,CXCL10,CXCL11,CXCL12,CXCL16,CXCL6,CXCL8,CYP19A1,CYP27B1,DCN,DMD,DUSP1,DUSP6,E2F1,EDN1,EFNB2,EGFR,ESR1,ETS1,F2RL1,F2RL3,F3,FASLG,FGF5,FOS,FOSL1,FOSL2,FOXP3,FPR2,FRMD6,FST,GHR,GJA1,HAS3,HES…	IFNG,IL1B,IL6,JUN,NFKB1,NFKBIA,NFkB (complex),RELA,SP1,STAT1,STAT3,TNF,TP53
mRNA targets of DE mirs for IPA and the DE mirs_4 11052020 - 2020-05-11 05:28 PM		TGFB1		growth factor						8.38e-83	ACVR1,ADAMTS2,ADORA1,ADORA2B,ALDH2,ANPEP,AP3S1,APP,B2M,BBC3,BCL2,BGN,BMI1,BMP1,CASP8,CCN1,CCN2,CCND1,CCND2,CDH11,CDKN1A,CDKN2A,CEBPA,CIITA,CLIC4,CNIH1,COL1A1,COL1A2,COL3A1,COL6A3,CPQ,CSF1,CSRP1,CSRP2,CTSD,CTSK,CXCL10,CXCL12,CXCL8,CYP19A1,CYP27B1,DCN,DES,DKK3,DUSP1,E2F1,EDN1,EEF1A1,ELN,ETS1,F2R,F2RL1,F3,FASLG,FBN1,FGF5,FGF7,FLI1,FOS,FOSL2,FOXP3,FPR2,FZD8,GAS1,GJA1,GREM1,HAS3,HES1,HIF1A,HMOX1,HSPG2…	IFNG,IL1B,IL6,JUN,NFKB1,NFKBIA,NFkB (complex),RELA,SMAD3,SMAD4,SP1,STAT3,TGFB1,TNF,TP53,Tgf beta
mRNA targets of DE mirs for IPA and the DE mirs_4 11052020 - 2020-05-11 05:28 PM		lipopolysaccharide		chemical drug						1.12e-81	ACE2,ACVR1,ACVR2A,ADORA1,ADORA2B,ADRB2,AGTR1,ALDH2,APP,AQP3,AR,ARG2,ATP2A2,BCL2,BGN,CAPN2,CASP8,CCN1,CCN2,CCND1,CCND2,CCNI,CD9,CDH11,CDKN1A,CEBPA,CIITA,CLIC4,COL1A1,COL1A2,COL3A1,CSF1,CTSK,CXCL10,CXCL11,CXCL12,CXCL16,CXCL6,CXCL8,CYP27B1,CYP4A11,CYP4F2,DCN,DKK3,DUSP1,E2F1,EDN1,EFNB2,ENTPD1,F2R,F2RL1,F2RL2,F3,FASLG,FBN1,FLI1,FOS,FPR2,FST,GAS1,GHR,GJA1,GJA5,GLP2R,GUCY1A1,GUCY1B1,HES1,HIF1A,HMOX1,ID2…	IFNG,IL10,IL1B,JUN,NFKB1,NFKBIA,NFkB (complex),RELA,SP1,STAT1,STAT3,TNF,TP53,lipopolysaccharide
mRNA targets of DE mirs for IPA and the DE mirs_4 11052020 - 2020-05-11 05:28 PM		IL1B	0	cytokine						1.43e-77	ADORA2B,ADRB2,AGTR1,APP,ATP2A2,B2M,BBC3,BCL2,BGN,CCL13,CCN2,CDKN1A,CEBPA,CIITA,COL10A1,COL1A1,CSF1,CXCL10,CXCL11,CXCL12,CXCL6,CXCL8,CYP19A1,CYP27B1,DCN,DUSP1,E2F1,EDN1,ELN,ESR1,F2RL1,F3,FASLG,FGF7,FMR1,FOS,FOSL1,FPR2,FST,GHR,GJA1,HES1,HIF1A,HMOX1,HSD11B1,HSF1,HSPG2,IGFBP3,IGFBP4,IGFBP5,IGFBP6,IL10,IL11,IL16,IL1A,IL1B,IL2,IL24,IL33,IL6,IL6R,IL7,IRF1,ITGA5,ITGAV,ITGB1,ITGB3,ITGB8,JUN,KRT19,LAMB3,LA…	Ap1,IFNG,IL1A,IL1B,IL6,JUN,NFKB1,NFKBIA,NFkB (complex),NR3C1,RELA,SMAD3,SP1,STAT3,TGFB1,TNF,TP53
mRNA targets of DE mirs for IPA and the DE mirs_4 11052020 - 2020-05-11 05:28 PM		tretinoin		chemical - endogenous mammalian						9.14e-77	AGTR1,ALDH1A3,ANPEP,APP,ATP2A2,BCL2,BMPR2,CAPN2,CCN1,CCN2,CCND1,CCND2,CD9,CDKN1A,CDKN2A,CEBPA,CHL1,CNR1,COL1A1,COL1A2,COL3A1,COL6A3,CPT1A,CTSD,CTSK,CXCL10,CXCL6,CXCL8,CYP4A11,CYP4F2,DAZL,DCN,DKK3,DUSP1,EDN1,EEF1A1,EFNB1,EGFR,ELN,ETS1,F3,FGF5,FOS,FOSL1,FOSL2,FOXP3,FST,FZD8,GATA6,GHR,GIMAP6,GJA1,GRB2,GREM1,HES1,HMOX1,HSD11B1,HSF1,ID2,IDE,IGF1R,IGF2,IGFBP3,IGFBP4,IGFBP5,IGFBP6,IL10,IL16,IL1A,IL1B,IL…	Ap1,EGF,ERBB2,ESR2,FOS,HIF1A,IL6,JUN,NFKB1,NFKBIA,NFkB (complex),NR3C1,RELA,SMAD4,SP1,STAT3,TNF,TP53,tretinoin
mRNA targets of DE mirs for IPA and the DE mirs_4 11052020 - 2020-05-11 05:28 PM		dexamethasone		chemical drug						1.95e-74	ACKR4,ACTG1,ACVR2A,ADAMTS2,ADRB2,ALDH2,ANPEP,AOC3,AP3S1,APP,ARG2,ATP2A2,B2M,BBC3,BCL2,BGN,BMP1,BMPR2,CCN1,CCN2,CCND1,CCND2,CDH11,CDKN1A,CDKN2A,CEBPA,CHAT,CLIC4,COL10A1,COL1A1,COL1A2,COL3A1,CSF1,CTSD,CTSK,CXCL10,CXCL12,CXCL6,CXCL8,CYP19A1,CYP24A1,CYP27B1,CYP4A11,DCN,DUSP1,EDN1,EEF1A1,EGFR,ELN,F2RL1,F3,FASLG,FGF1,FGF5,FGF7,FLT3LG,FOS,FOSL1,FOSL2,FOXP3,FPR2,FST,GAS1,GATA6,GHR,GJA1,GLP1R,HES1,HIF1A,H…	Ap1,FOS,IL6,JUN,NFKB1,NFKBIA,NFkB (complex),NR3C1,RELA,SMAD3,SMAD4,SP1,STAT3,TGFB1,TNF,TP53,Tgf beta,dexamethasone
mRNA targets of DE mirs for IPA and the DE mirs_4 11052020 - 2020-05-11 05:28 PM		beta-estradiol		chemical - endogenous mammalian						4.61e-74	ACVR2A,ADORA1,ADRB2,AGTR1,ANPEP,APBB1,APP,AR,ARF5,BBC3,BCL2,BMPR2,CCN1,CCN2,CCND1,CCND2,CCNI,CDH11,CDKN1A,CEBPA,CHAT,CHRDL2,CLIC4,CNR1,COL1A1,COL1A2,COL3A1,COLEC12,CPT1A,CTSD,CTSK,CXCL10,CXCL11,CXCL12,CXCL8,CYP19A1,CYP24A1,DCN,DDR1,DUSP1,DUSP6,E2F1,EDN1,EFNB2,EGFR,ESR1,ETS1,F2RL1,F3,F7,FASLG,FBN1,FGF1,FGF7,FMOD,FMR1,FOS,FOSL1,FOSL2,FOXP3,FST,GHR,GJA1,GREM1,GUCY1A1,GUCY1B1,HES1,HIF1A,HMOX1,HRAS,HS…	CEBPB,CTNNB1,EGFR,EGR1,ESR1,FGF2,HIF1A,IL6,JUN,NFKB1,NFKBIA,NFkB (complex),NOTCH1,PGR,RARA,RELA,SP1,STAT3,TNF,TP53,beta-estradiol,progesterone
mRNA targets of DE mirs for IPA and the DE mirs_4 11052020 - 2020-05-11 05:28 PM		IFNG		cytokine						1.24e-67	ADAMTS9,ADORA1,ADORA2B,AGTR1,ALDH1A3,APP,ARG2,ATP2A2,B2M,BBC3,BCL2,CASP8,CCL13,CCN2,CCND1,CCND2,CDKN1A,CDKN2A,CEBPA,CIITA,CLIC4,CNR1,COL1A1,COL1A2,CSF1,CTSD,CTSK,CXCL10,CXCL11,CXCL12,CXCL16,CXCL6,CXCL8,CYP24A1,CYSLTR2,DUSP1,E2F1,EDN1,EEF1A1,EFNB2,ELN,ENTPD2,F2R,F2RL1,F3,FASLG,FGF1,FOS,FOXP3,FPR2,GJA1,GJA5,HIF1A,HMOX1,HRH4,HSPG2,IDE,IGF1R,IGFBP4,IL10,IL11,IL1A,IL1B,IL2,IL4R,IL6,IL6R,IL7,IRF1,ITGA5…	IFNG,IL10,IL1B,IL4,IRF1,JUN,NFKB1,NFKBIA,NFkB (complex),RELA,STAT1,STAT3,STAT6,TNF,TP53
mRNA targets of DE mirs for IPA and the DE mirs_4 11052020 - 2020-05-11 05:28 PM		IL6	0	cytokine						9.22e-65	ACVR1,ACVR2A,ADORA2B,ANPEP,APP,ATP2A2,BBC3,BCL2,BGN,BMI1,CCN2,CCND1,CDKN1A,CDKN2A,CEBPA,CHAT,CIITA,COL1A1,COL3A1,CSF1,CTSK,CXCL10,CXCL6,CXCL8,CYP19A1,DCN,DUSP1,DUSP6,E2F1,EGFR,F3,FASLG,FLI1,FOS,FOSL1,FOXP3,FPR2,GLRX,GREM1,HIF1A,HMOX1,ID2,IGF2,IGFBP3,IGFBP4,IGFBP5,IGFBP6,IL10,IL11,IL2,IL4R,IL6,IL6R,IL6ST,IL7,IRF1,ITGAV,ITGB1,ITGB3,JUN,KIT,LDLR,LIF,MMP3,MMP8,MTOR,MYBL2,MYC,MYD88,NOTCH1,PENK,PGF,PHB…	Ap1,IFNG,IL1B,IL6,JUN,NFKB1,NFKBIA,NFkB (complex),NR3C1,P38 MAPK,RELA,SMAD3,SP1,STAT1,STAT3,TNF,TP53
mRNA targets of DE mirs for IPA and the DE mirs_4 11052020 - 2020-05-11 05:28 PM		SP1		transcription regulator						1.02e-63	AGTR1,AR,ATP2A2,ATP7A,BBC3,BCL2,CCN2,CCND1,CCND2,CD99,CDKN1A,CDKN2A,CEBPA,CIITA,COL1A1,COL1A2,CTSD,CXCL10,CXCL12,CXCL8,CYP19A1,DMD,E2F1,EGFR,ESR1,F2R,F3,F7,FASLG,FOS,FOSL1,FOXP3,FPR2,GHR,GJA1,HIF1A,HMOX1,IGF1R,IGF2,IGFBP3,IGFBP4,IL10,IL1A,IL1B,IL4R,IRF1,ITGAV,ITGB3,JUN,KIT,KLF4,KRT19,LDLR,MRC1,MYBL2,MYC,NGFR,NOS1,P2RX7,PDGFC,PENK,PIM1,PLAU,POU5F1,PPARD,PROCR,PTGER4,PTGS1,PTGS2,RB1,RUNX2,SLC4A2,SO…	AR,Ap1,BRCA1,EGR1,EP300,ESR1,ESR2,HDAC1,HDAC2,HIF1A,JUN,NCOA3,NFKB1,PGR,RAS,RB1,RELA,SIRT1,SP1,STAT3,TP53,TP63
mRNA targets of DE mirs for IPA and the DE mirs_4 11052020 - 2020-05-11 05:28 PM		PD98059		chemical - kinase inhibitor						9.81e-63	ADIPOR1,AGTR1,ANPEP,AR,BBC3,BCL2,BGN,CCN2,CCND1,CCND2,CDKN1A,CDKN2A,CEBPA,COL1A1,COL1A2,COL3A1,CTSK,CXCL10,CXCL8,CYP24A1,DES,DUSP1,DUSP6,E2F1,EDN1,EEF1A1,EGFR,ELN,ENTPD1,ETS1,F2R,F3,FASLG,FOS,FOSL1,FOXP3,FPR2,GJA1,HIF1A,HMOX1,IGF1R,IGF2,IGFBP3,IL10,IL1A,IL1B,IL2,IL24,IL6,ITGAV,ITGB1,ITGB3,JUN,KRT19,LDLR,MMP3,MYBL2,MYC,MYH1,NOS1,OSM,PAX2,PIK3R1,PIM1,PLA1A,PLAT,PLAU,PPARD,PPARG,PTAFR,PTGES,PTGS2,PT…	AHR,Ap1,CREBBP,EGF,ERK1/2,ESR2,FOSL1,HIF1A,JUN,MAP2K1,NFKB1,NFKBIA,NFkB (complex),NR3C1,P38 MAPK,PD98059,RELA,SP1,STAT3,TP53
mRNA targets of DE mirs for IPA and the DE mirs_4 11052020 - 2020-05-11 05:28 PM		FGF2		growth factor						1e-61	ANPEP,AQP3,AR,BBC3,BCL2,BGN,CCN1,CCND1,CCND2,CDH11,CDKN1A,CNMD,COL1A1,COL1A2,COL3A1,CSF1,CTSK,CXCL12,CXCL6,DCN,DUSP6,EFNB2,EGFR,ELN,ETS1,F3,FBN1,FOS,FOSL1,FSHR,GJA1,GREM1,HES1,HIF1A,ID2,IGF1R,IGF2,IGFBP3,IGFBP4,IGFBP5,IL1B,IL6,ITGA5,ITGB1,JUN,KRAS,MMP3,MSX1,MYC,NGFR,NOTCH1,NR3C2,NR4A2,PDGFC,PENK,PGF,PLAT,PLAU,POU5F1,PPARG,PTGS2,RB1,RUNX2,S100A8,SFRP1,SHH,SNAI1,SPARC,TAGLN,TFPI,TGFB2,TGFBR3,THBS1,…	AR,Ap1,CTNNB1,EGR1,EZH2,FGF2,HIF1A,HRAS,IGF1,JUN,NFKBIA,NFkB (complex),NOTCH1,RB1,RELA,SMAD3,SMAD4,SP1,STAT3,TP53,Tgf beta
mRNA targets of DE mirs for IPA and the DE mirs_4 11052020 - 2020-05-11 05:28 PM		EGF		growth factor						2.39e-60	ANPEP,AQP3,AR,ARF6,ATP2A2,BBC3,BCL2,CCN1,CCN2,CCND1,CCND2,CDH11,CDKN1A,CDKN2A,COL1A1,COL1A2,COL3A1,CTSD,CXCL6,CXCL8,DCN,DUSP1,DUSP6,E2F1,EDN1,EEF1A1,EFNB2,EGFR,ESR1,ETS1,F3,FLI1,FOS,FOSL1,FSHR,FST,GAS1,GJA1,HAS3,HES1,HIF1A,HMOX1,HRAS,ID2,IGF1R,IGF2,IGFBP3,IGFBP4,IGFBP5,IL10,IL1B,IL6,ITGB1,ITGB3,JUN,KRAS,KRT19,MMP3,MYC,NOTCH1,NR4A2,NRP1,PGF,PIK3R1,PLAT,PLAU,POU5F1,PPARD,PPARG,PTGES,PTGS1,PTGS2,PTH…	Akt,Ap1,CREBBP,EGF,EGR1,FOS,FOXO3,HIF1A,HRAS,JUN,NFKB1,NFKBIA,NFkB (complex),NOTCH1,NR3C1,PI3K (complex),RELA,SMAD4,SP1,STAT3,TP53,VEGFA
mRNA targets of DE mirs for IPA and the DE mirs_4 11052020 - 2020-05-11 05:28 PM		prostaglandin E2		chemical - endogenous mammalian						6.78e-60	ADORA2B,APP,AQP3,BCL2,CCL13,CCN2,CCND1,CDKN1A,COL1A1,CSF1,CXCL10,CXCL12,CXCL8,CYP19A1,DCN,DUSP1,EGFR,ENTPD1,ETS1,F2R,F2RL1,FASLG,FMOD,FOS,FOSL1,FOSL2,FOXP3,FST,GJA1,HIF1A,HMOX1,IGF1R,IGFBP4,IGFBP5,IL10,IL16,IL1A,IL1B,IL2,IL6,IRF1,ITGA5,ITGB1,JUN,KLF4,MMP19,MMP3,MRC1,MYC,NR4A2,NRP1,NT5E,OSM,PENK,PGF,PLAU,PPARG,PTGER2,PTGER4,PTGES,PTGS1,PTGS2,RUNX2,S100A8,SOCS2,TGFBR3,THBS1,TNF,TNFAIP6,TNFSF11,TP53…	Ap1,CEBPB,Creb,EGFR,ESR1,HIF1A,IL1A,IL1B,JUN,NFKBIA,NFkB (complex),NOTCH1,NR3C1,PGR,PPARA,PTGS2,RARA,RELA,SP1,STAT3,TP53,progesterone,prostaglandin E2
mRNA targets of DE mirs for IPA and the DE mirs_4 11052020 - 2020-05-11 05:28 PM		LY294002		chemical - kinase inhibitor						4.72e-59	ADIPOR1,ADIPOR2,ADRB2,ANPEP,AQP3,AR,BBC3,BCL2,BMI1,CA9,CCN1,CCN2,CCND1,CCND2,CDKN1A,CDKN2A,CEBPA,CNR1,COL10A1,COL1A1,COL1A2,CXCL10,CXCL16,CXCL6,CXCL8,CYP19A1,DUSP1,DUSP6,EFNB2,EGFR,ENTPD1,ESR1,ETS1,F2R,F3,FGF7,FOS,FOSL1,GJA1,HES1,HIF1A,HMOX1,IDE,IGF1R,IGF2,IGFBP3,IGFBP5,IL10,IL1B,IL2,IL6,IRF1,ITGAV,ITGB3,JUN,KRAS,LAMB3,LAMC2,LIF,MYC,NR4A2,NRF1,NTRK3,PIK3R1,PIM1,PLAU,POU5F1,PPARD,PPARG,PTGER2,PTGS…	Akt,Ap1,CREBBP,EGR1,FOS,FOXO3,JUN,LY294002,NFKB1,NFKBIA,NFkB (complex),NR3C1,PI3K (complex),RELA,SMAD3,SMAD4,SP1,SRC,STAT1,STAT3,TP53
mRNA targets of DE mirs for IPA and the DE mirs_4 11052020 - 2020-05-11 05:28 PM		HRAS	0	enzyme						1.85e-55	ACTG1,ALDH1A3,APP,ARF6,ATP2A2,B2M,BCL2,BMP1,CAPN2,CCN1,CCN2,CCND1,CCND2,CDKN1A,CDKN2A,COL1A1,COL1A2,COL3A1,CPT1A,CSF1,CSRP1,CSRP2,CXCL10,CXCL12,CXCL8,CYP24A1,DUSP1,DUSP6,E2F1,EGFR,ELN,ETS1,F2R,F2RL2,FOS,FOSL1,FOSL2,FRMD6,GJA1,HES1,HIF1A,HMOX1,HRAS,HSF1,ID2,IGF1R,IGF2,IGFBP4,IGFBP5,IL13RA1,IL1A,IL1B,IL2,IL24,IL6,ITGA5,ITGAV,ITGB1,JAZF1,JUN,KRAS,KRT19,LRRC17,MMP3,MYC,NOTCH1,NRAP,NRP1,OSM,PDGFC,PGF,…	Ap1,CREBBP,CTNNB1,FOS,HDAC1,HIF1A,HRAS,JUN,MAP2K1,NFKB1,NFkB (complex),NOTCH1,NR3C1,PML,RB1,RELA,SMAD4,SP1,STAT3,TERT,TP53,TP63
mRNA targets of DE mirs for IPA and the DE mirs_4 11052020 - 2020-05-11 05:28 PM		tetradecanoylphorbol acetate		chemical drug						7.65e-55	ADCY3,AGTR1,ALDH1A3,APP,ATP2A2,BCL2,BMI1,CCN1,CCN2,CCND1,CCND2,CDKN1A,CDKN2A,CEBPA,CIITA,CSF1,CTSD,CUL3,CXCL10,CXCL6,CXCL8,CYP19A1,CYP24A1,CYP27B1,DES,DUSP1,DUSP6,E2F1,EFNB2,EGFR,ESR1,ETS1,F3,FASLG,FBN1,FGF7,FOS,FOSL1,FOSL2,FOXP3,FST,GJA1,HES1,HIF1A,HRAS,HSD11B1,ID2,IGF2,IGFBP3,IGFBP5,IGFBP6,IL10,IL11,IL1A,IL1B,IL2,IL24,IL6,IL6R,IRF1,ITGA5,ITGB1,ITGB3,JUN,KIT,KLF2,KLF4,LAMB3,LDLR,LIF,MEFV,MICA,MM…	IL1B,IL6,IRF1,JUN,NFKB1,NFKBIA,NFkB (complex),NOTCH1,RELA,SMAD3,SP1,STAT3,TGFB1,TNF,TP53,tetradecanoylphorbol acetate
mRNA targets of DE mirs for IPA and the DE mirs_4 11052020 - 2020-05-11 05:28 PM		TP53	0	transcription regulator						1.71e-54	ADORA2B,ADRA1A,ADRB2,AGTR1,ALDH1A3,APP,AQP3,AR,BBC3,BCL2,BMP1,CA9,CASP8,CCN1,CCN2,CCND1,CCND2,CDKN1A,CDKN2A,CEBPA,CLIC4,COL1A1,COL1A2,COL3A1,CPT1A,CPT2,CSF1,CSRP1,CTSD,CTSK,CXCL10,CXCL12,CXCL8,CYP19A1,CYP24A1,DDR1,DKK3,DUSP1,DUSP6,E2F1,EDN1,EEF1A1,EGFR,ESR1,F2R,F3,FASLG,FGF7,FOS,FOSL1,FOXP3,GAS1,GATA6,GJA1,GLRX,GRB2,HES1,HIF1A,HMOX1,HRAS,HSF1,HSPG2,HYAL1,ID2,IGF1R,IGF2,IGFBP3,IGFBP4,IGFBP5,IL10,I…	Akt,Ap1,CEBPB,CREBBP,EGR1,ERBB2,ESR1,FOXO1,FOXO3,HDAC1,HIF1A,JUN,MAP2K1,NFKB1,NFKBIA,NFkB (complex),RELA,SMAD3,SP1,STAT3,TNF,TP53
mRNA targets of DE mirs for IPA and the DE mirs_4 11052020 - 2020-05-11 05:28 PM		Tgf beta		group						3.3e-53	AOC3,BCL2,BGN,CASP8,CCN1,CCN2,CCND1,CCND2,CDH11,CDKN1A,CDKN2A,CIITA,COL10A1,COL1A1,COL1A2,CSF1,CTSK,CXCL10,CXCL8,DCN,EDN1,FOS,FOXP3,FST,GREM1,HMOX1,HSPG2,IGFBP3,IGFBP4,IGFBP5,IL10,IL16,IL1A,IL1B,IL2,IL6,ITGA5,ITGAV,ITGB1,ITGB3,JUN,LIF,MMP3,MYC,NR4A2,PLAT,PLAU,PTGER2,PTGS2,PTHLH,RORA,RUNX2,SMAD4,SNAI1,SPARC,TAGLN,TFRC,THBS1,TIMP2,TIMP3,TNF,TNFSF10,TNFSF11,TSLP,VCAM1,VEGFA,VIM	Ap1,CTNNB1,FOXO1,JUN,NFKB1,NFKBIA,NFkB (complex),NR3C1,P38 MAPK,RELA,SMAD2,SMAD3,SMAD4,SMAD7,SP1,STAT3,TGFB1,TNF,TP53,Tgf beta
mRNA targets of DE mirs for IPA and the DE mirs_4 11052020 - 2020-05-11 05:28 PM		JUN	0	transcription regulator						1.12e-52	APP,AR,BBC3,CAPN2,CCN1,CCN2,CCND1,CCND2,CDKN1A,CDKN2A,CHL1,COL1A1,COL1A2,CSF1,CXCL10,CXCL16,CXCL8,CYP19A1,DUSP1,DUSP6,EDN1,EGFR,EVX1,F3,FASLG,FOS,FOSL1,GJA1,HES1,HMOX1,ID2,IGF1R,IGFBP3,IGFBP4,IGFBP6,IL10,IL1A,IL1B,IL2,IL24,IL6,ITGAV,ITGB1,ITGB8,JUN,LAMB3,LGALS3,LIF,MMP3,MMP8,MYC,NRAP,OSM,PENK,PIM1,PLAU,POU5F1,PTGES,PTGS2,PTHLH,RARG,RASGRF1,RUNX2,RXRA,SHH,SPARC,STAT1,THBS1,TIMP3,TNC,TNF,TNFSF15,TP…	AHR,ATF2,Ap1,EGR1,ESR1,FOS,HIF1A,IGF1,JUN,JUND,NFATC2,NFKB1,NFKBIA,NFkB (complex),Nfat (family),RELA,STAT3,TNF,TP53
mRNA targets of DE mirs for IPA and the DE mirs_4 11052020 - 2020-05-11 05:28 PM		PDGF BB		complex						8.22e-52	ADRB2,ARF5,ARG2,ATP2A2,CCN1,CCN2,CCND1,CDKN1A,COL3A1,CSF1,CSRP2,CXCL8,DCN,DUSP1,DUSP6,EDN1,EGFR,ETS1,F3,FGF7,FOS,FOSL1,GHR,GJA1,GJA5,GREM1,GUCY1B1,HES1,HMOX1,HRAS,IGF1R,IGF2,IGFBP4,IL1B,IL2,IL6,ITGA5,ITGB1,JUN,KRAS,LDLR,LGALS3,LIF,MMP3,MYBL2,MYC,MYH1,NOS1,NR4A2,PIM1,PLAT,PLAU,PPARD,PPARG,PTGS2,RBP1,SHH,SNAI1,STAT3,SYNE1,TAGLN,TGFB3,THBS1,TNC,TNFAIP3,TOB1,TP53,VCAM1,VEGFA	Ap1,CREBBP,CTNNB1,EGR1,FGF2,FOS,JUN,Jnk,MAPK8,NFKB1,NFKBIA,NFkB (complex),PDGF BB,PI3K (complex),RELA,SP1,SRC,STAT3
mRNA targets of DE mirs for IPA and the DE mirs_4 11052020 - 2020-05-11 05:28 PM		cycloheximide		chemical reagent						3.3e-50	AGTR1,APP,AR,B2M,BMP1,CCN1,CCN2,CCND1,CDKN1A,COL1A1,CSF1,CXCL10,CXCL8,CYP19A1,CYP24A1,CYP4A11,DUSP1,EDN1,EEF1A1,EGFR,ESR1,FASLG,FMR1,FOS,FOSL2,FST,GJA1,HIF1A,HMOX1,HSD11B1,HSF1,IGF2,IGFBP4,IGFBP5,IGFBP6,IL1A,IL1B,IL24,IL4R,IL6,ITGB3,JUN,MC2R,MMP19,MYC,OGN,OSM,PLAT,PLAU,PPARG,PTGS1,PTGS2,PTHLH,RARG,RUNX2,RXRA,S100A8,TGFBR1,TGFBR2,THBS1,TNF,TNFAIP3,TNFAIP6,TNFRSF10B,TNFSF10,TNFSF11,TOB1,TP53,VCAM1,…	Ap1,FOS,FOXO1,IL1B,IRF1,JUN,NFKB1,NFKBIA,NFkB (complex),NOTCH1,NR3C1,RELA,SMAD4,STAT3,TNF,TP53,cycloheximide,prostaglandin E2
mRNA targets of DE mirs for IPA and the DE mirs_4 11052020 - 2020-05-11 05:28 PM		CTNNB1		transcription regulator						4.45e-50	ACVR2A,ALDH1A3,AOC3,APP,AR,BBC3,BCL2,BGN,BMP1,CA9,CCN1,CCN2,CCND1,CCND2,CD99,CDH11,CDKN1A,CDKN2A,CEBPA,CNMD,CNR1,COL1A1,CPT1A,CPT2,CXCL12,CXCL6,CXCL8,CYP19A1,CYP24A1,DES,EDN1,EGFR,EVX1,F2R,FASLG,FGF5,FLI1,FOS,FOSL1,FSHR,FST,GHR,GJA1,GREM1,HES1,ID2,IGF2,IGFBP5,IL10,IL1B,IL2,IL6,IL7,ITGB1,JUN,KIT,KITLG,LAMC2,LCK,LGALS3,LIF,MMP16,MMP3,MSX1,MYC,NGFR,NOTCH1,NTN1,OGN,P2RX7,PAX7,PIK3R1,PLAU,POU5F1,PPARG…	Ap1,BMP4,CTNNB1,ESR1,FOS,HDAC1,HIF1A,JUN,MITF,NFKB1,NFKBIA,NFkB (complex),NR3C1,P38 MAPK,RELA,SMAD4,SP1,STAT1,STAT3,TP53,TP63
mRNA targets of DE mirs for IPA and the DE mirs_4 11052020 - 2020-05-11 05:28 PM		HGF		growth factor						5.22e-50	ACKR4,BCL2,CA9,CASP8,CCN1,CCN2,CCND1,CDKN1A,CDKN2A,COL1A1,COL1A2,COL3A1,CSF1,CTSK,CUL3,CXCL8,DES,DRD3,DUSP6,EDN1,EFNB2,ENTPD1,ETS1,F3,FASLG,FGF7,FOS,FOSL1,FPR2,GUCY1B1,HES1,HMOX1,IGFBP3,IGFBP4,IL10,IL11,IL1B,IL6,IL6ST,ITGB1,ITGB8,KITLG,KMT2A,KRT19,LAMC2,LDLR,MMP8,MYC,NR4A2,NRP1,PGF,PHB,PIK3CB,PIM1,PLAU,PPARD,PTAFR,PTGS1,PTGS2,PTHLH,RUNX2,SFRP1,SNAI1,SOCS2,TGFB2,TGFBR2,THBS1,TIMP3,TNF,TNFAIP3,TNFA…	Ap1,ESR1,FOS,HGF,HIF1A,IKBKB,IRF1,JUN,NFATC2,NFKB1,NFKBIA,NFkB (complex),NR3C1,Nfat (family),RELA,SMAD4,STAT3,TNF,TP53,VEGFA
mRNA targets of DE mirs for IPA and the DE mirs_4 11052020 - 2020-05-11 05:28 PM		AGT		growth factor						2.36e-49	ACE2,ADIPOR1,ADORA2B,AGTR1,BCL2,BGN,CASP8,CCN2,CCND1,CCND2,CDKN1A,CDKN2A,COL1A1,COL1A2,COL3A1,CXCL10,CXCL8,CYP19A1,CYP4A11,DUSP1,EDN1,EFNB2,EGFR,ETS1,F3,FGF7,FOS,GJA1,HES1,HIF1A,HMOX1,HSPG2,IGF1R,IGFBP3,IGFBP4,IGFBP5,IL10,IL1B,IL6,IL6ST,ITGA5,ITGAV,ITGB1,ITGB3,JUN,KCNJ2,KITLG,KRAS,LDLR,LIF,MAP1LC3A,MYC,NOS1,NR4A2,PGF,PIK3R1,PLAU,PPARG,PTGS1,PTGS2,PTHLH,SLC9A1,SOCS1,TFPI,TFRC,TGFB2,TGFB3,TGFBR1,TG…	AGT,AHR,ARNT,Ap1,CTNNB1,HDAC1,HGF,HIF1A,JUN,NFKB1,NFKBIA,NFkB (complex),SMAD3,SMAD4,SP1,STAT3,TNF,TP53,TP63,Tgf beta
mRNA targets of DE mirs for IPA and the DE mirs_4 11052020 - 2020-05-11 05:28 PM		IL1		group						2.95e-49	ADRB2,APP,AR,BCL2,CDKN1A,COL1A1,CPT1A,CSF1,CXCL10,CXCL11,CXCL8,DCN,DUSP1,EDN1,EGFR,F2RL3,F3,FASLG,FGF7,FOS,FST,GJA1,HIF1A,HMOX1,HSD11B1,IGF1R,IL10,IL11,IL1B,IL2,IL33,IL4R,IL6,IL7,IRF1,JUN,KIT,KITLG,LDLR,LIF,MMP3,MYC,NGFR,PANX1,PPARG,PTGS1,PTGS2,RORA,RUNX2,RXRA,SPARC,TGFB3,TGFBR1,THY1,TLR4,TLR7,TNC,TNF,TNFAIP3,TNFAIP6,TNFRSF1B,TNFSF10,TNFSF11,TP53,VCAM1,VEGFA,WNT1,WNT5A	Ap1,FOXO1,IL1,IL6,IRF1,JUN,NFKB1,NFKBIA,NFkB (complex),NOS2,NOTCH1,RELA,SP1,STAT1,STAT3,TNF,TP53
mRNA targets of DE mirs for IPA and the DE mirs_4 11052020 - 2020-05-11 05:28 PM		P38 MAPK		group						3.25e-49	ARG2,BBC3,BCL2,BGN,CCN2,CCND1,CCND2,CDKN1A,CDKN2A,CEBPA,CHAT,COL3A1,CTSK,CXCL10,CXCL11,CXCL12,CXCL6,CXCL8,CYP19A1,DES,DUSP1,EDN1,ETS1,F3,FASLG,FOS,FST,GJA1,HIF1A,HMOX1,IGFBP5,IL10,IL11,IL1A,IL1B,IL2,IL6,ITGAV,ITGB3,ITGB8,JUN,KLF4,MMP3,MYC,NGFR,PLAU,POU5F1,PPARG,PTGS2,RAD51,RB1,RBP1,RUNX2,SNAI1,STAT1,THBS1,TIMP2,TIMP3,TNF,TNFRSF10B,TNFRSF1A,TNFSF10,TNFSF11,TP53,TSLP,VCAM1,VDR,VEGFA,VLDLR,WNT5A	Ap1,ERK,ERK1/2,FOS,FOSL1,IKBKB,IRF1,JUN,Jnk,NFKB1,NFKBIA,NFkB (complex),P38 MAPK,RELA,SMAD3,STAT1,STAT3
mRNA targets of DE mirs for IPA and the DE mirs_4 11052020 - 2020-05-11 05:28 PM		hydrogen peroxide		chemical - endogenous mammalian						3.86e-49	APP,AR,BBC3,BCL2,CCN2,CCND1,CDKN1A,CDKN2A,CNR1,COL1A1,COL1A2,CSF1,CTSD,CXCL6,CXCL8,DUSP1,EDN1,EEF1A1,EGFR,ELN,ETS1,F2RL1,FASLG,FOS,FOSL1,GLRX,HIF1A,HMOX1,HRAS,HSF1,IDE,IGF1R,IL10,IL1B,IL2,IL6,ITGB3,JUN,KIT,KITLG,KLF2,KLF4,KRAS,LDLR,MAP1LC3A,MMP3,MMP8,MYC,NOS1,PGF,PIM1,POU5F1,PPARG,PTGER4,PTGS2,RUNX2,SHH,SNAI1,SPARC,SREBF2,STAT3,TAGLN,TFRC,TGFBR3,TLR4,TNF,TNFAIP3,TNFRSF10B,TNFSF11,TP53,TXN,UCP2,UH…	AHR,Ap1,CREBBP,Ca2+,HIF1A,JUN,MAPK8,NFATC3,NFKB1,NFKBIA,NFkB (complex),NOTCH1,NR3C1,PI3K (complex),RELA,STAT3,hydrogen peroxide,reactive oxygen species
mRNA targets of DE mirs for IPA and the DE mirs_4 11052020 - 2020-05-11 05:28 PM		SB203580		chemical - kinase inhibitor						5.79e-49	ADAMTS9,ADRB2,BBC3,BCL2,CCN2,CCND1,CDKN1A,CDKN2A,CHRDL2,CIITA,COL1A1,COL1A2,COL3A1,CTSK,CXCL10,CXCL11,CXCL8,DUSP1,F2RL3,F3,FASLG,FOS,FPR2,GJA1,GLRX,HAS3,HIF1A,HMOX1,IGFBP3,IL10,IL11,IL1A,IL1B,IL2,IL6,IRF1,ITGB3,JUN,MMP3,MMP8,MSTN,MYC,PAX2,PENK,PLA1A,PLAT,PLAU,PPARD,PPARG,PTGES,PTGS2,PTHLH,RND1,RUNX2,SGMS2,SNAI1,SPARC,STAT1,TAGLN,TGFB2,TGFB3,THBS1,TIMP2,TIMP3,TNF,TNFAIP6,TNFSF10,TNFSF11,TP53,TSLP,…	AHR,Ap1,IL1B,IRF1,JUN,NFKB1,NFKBIA,NFkB (complex),NOTCH1,NR3C1,P38 MAPK,RELA,SB203580,STAT3,TNF,TP53
mRNA targets of DE mirs for IPA and the DE mirs_4 11052020 - 2020-05-11 05:28 PM		epigallocatechin-gallate		chemical drug						1.2e-48	APP,AR,BCL2,CASP8,CCN1,CCN2,CCND1,CDKN1A,CDKN2A,CEBPA,CTSK,CXCL10,CXCL8,EDN1,EGFR,ESR1,F3,FASLG,FOS,FOSL1,FOSL2,FOXP3,GJA1,HIF1A,HMOX1,IGF1R,IL10,IL1A,IL1B,IL6,IL6ST,IRF1,ITGAV,ITGB3,JUN,LDLR,MMP3,MYC,NOS1,NOTCH1,NR4A2,PLAU,PTGS2,SFRP1,SMAD4,SNAI1,SOCS1,STAT1,TFRC,TIMP2,TLR4,TNF,TNFRSF10B,TNFSF10,TP53,VCAM1,VEGFA,VIM	AHR,Ap1,IRF1,JUN,NFKB1,NFKBIA,NFkB (complex),NOTCH1,RAS,RELA,SMAD3,STAT1,STAT3,epigallocatechin-gallate
mRNA targets of DE mirs for IPA and the DE mirs_4 11052020 - 2020-05-11 05:28 PM		trichostatin A		chemical drug						1.96e-48	APP,AR,ATP7A,B2M,BBC3,BCL2,CA9,CCND1,CCND2,CD9,CDKN1A,CDKN2A,CEBPA,CHAT,CIITA,COL1A2,COL6A3,COLEC12,CXCL10,CXCL12,CXCL8,CYP19A1,DNASE1L3,DUSP1,EFNB1,EFNB2,EFNB3,EGFR,ESR1,F2R,F3,FASLG,FOS,FOSL2,FOXP3,FST,GATA6,GHR,GRB2,HES1,HIF1A,HMOX1,ID2,IGFBP3,IL10,IL1B,IL2,IL24,IL6,IRF1,KIT,KLF4,LDLR,MDM4,MICA,MMP3,MRC1,MSI1,MYC,NFIB,NGFR,NOTCH1,NR4A2,NRP1,OSM,PENK,PHB,PIM1,PLAU,POU5F1,PPARG,PTGS1,PTGS2,RARB,…	AHR,EGR1,ESR1,HDAC1,IRF1,MYC,NFKB1,NFKBIA,NFkB (complex),NOTCH1,RELA,SMAD3,SP1,STAT1,STAT3,TP53,decitabine,trichostatin A
mRNA targets of DE mirs for IPA and the DE mirs_4 11052020 - 2020-05-11 05:28 PM		dihydrotestosterone		chemical - endogenous mammalian						2.55e-47	ADIPOR2,AGTR1,ALDH1A3,APP,AR,ATP2A2,B2M,BCL2,BGN,BMPR2,CASP8,CCN2,CCND1,CCND2,CCNI,CDKN1A,CEBPA,COL3A1,CPT1A,CYP19A1,CYP4A11,DCN,EGFR,ELN,ESR1,F2R,FGF7,FOS,FOXP3,FSHR,FST,GHR,ID2,IGF1R,IGFBP3,IGFBP4,IGFBP5,IL10,IL1A,IL6,IL6ST,ITGB1,JUN,KITLG,KRT19,LDLR,MMP3,MYC,NOS1,NOTCH1,PHB,PLAU,PPARG,PTGER4,PTGS2,PTHLH,RARG,RB1,RPS29,RUNX2,SNAI1,SPARC,SREBF2,TFPI,TGFB2,TGFBR1,TGFBR2,TGFBR3,THBS1,TIMP2,TIMP3,T…	AGT,Ap1,CEBPB,EGR1,ERK1/2,ESR1,ESR2,FOSL1,HDAC1,HIF1A,IL6,JUN,NFKB1,NFkB (complex),RELA,SMAD3,SP1,STAT3,TP53,beta-estradiol,dihydrotestosterone
mRNA targets of DE mirs for IPA and the DE mirs_4 11052020 - 2020-05-11 05:28 PM		EGFR	0	kinase						3.85e-47	AR,BCL2,CCN2,CCND1,CDKN1A,CDKN2A,COL1A1,COL3A1,CTSK,CUL3,CXCL10,CXCL12,CXCL8,CYP19A1,DUSP1,E2F1,EFNB2,EGFR,ESR1,F2R,F2RL1,F3,F7,FBN1,FGF7,FOS,FOSL1,FOSL2,FOXP3,GHR,GJA1,HIF1A,IGF2,IGFBP3,IGFBP4,IGFBP5,IL10,IL1B,IL33,IL6,IRF1,JUN,MMP3,MYBL2,MYC,NFIB,NOTCH1,PARP2,PLAT,PLAU,POU5F1,PSEN1,PTGER2,PTGER4,PTGES,PTGS1,PTGS2,RB1,RUNX2,SFRP1,SNAI1,STAT3,THBS1,TNC,TNF,TNFAIP6,TNFSF11,VDR,VEGFA,VIM,WNT4	Akt,Ap1,EGFR,EGR1,ERBB2,ERK1/2,ESR1,FOSL1,FOXO3,HDAC1,HIF1A,JUN,KRAS,MYC,NFKB1,NFKBIA,RELA,SMAD3,SP1,STAT3,TP53
mRNA targets of DE mirs for IPA and the DE mirs_4 11052020 - 2020-05-11 05:28 PM		U0126		chemical - kinase inhibitor						1.26e-46	ADORA2B,AQP3,ARG2,BCL2,CA9,CCN2,CCND1,CCND2,CDKN1A,CEBPA,CIITA,COL1A1,CXCL10,CXCL11,CXCL12,CXCL8,CYP19A1,CYP24A1,CYP4F2,DES,DUSP1,DUSP6,EDN1,EEF1A1,EGFR,ESR1,ETS1,F3,FLT3LG,FOS,FOSL1,GJA1,HIF1A,HMOX1,IL10,IL1A,IL1B,IL24,IL6,IRF1,ITGA5,ITGB1,JUN,LDLR,LIF,MMP3,MYC,NOS1,NR3C2,NR4A2,PLAU,PPARD,PPARG,PSEN1,PTGS2,RUNX2,SHH,SNAI1,SOCS1,SREBF2,STAT1,STAT3,TGFB2,TGFB3,TGFBR1,TGFBR2,THBS1,TIMP2,TIMP3,TNF,T…	AGT,Ap1,ERK1/2,FOS,FOSL1,HIF1A,JUN,Mapk,NFKB1,NFKBIA,NFkB (complex),NR3C1,P38 MAPK,RELA,STAT1,STAT3,TP53,U0126
mRNA targets of DE mirs for IPA and the DE mirs_4 11052020 - 2020-05-11 05:28 PM		LDL		complex						5.52e-46	ARG2,ATP2A2,BCL2,CAPN2,CASP8,CCN2,CCND1,CDKN1A,CDKN2A,CTSK,CXCL10,CXCL11,CXCL6,CXCL8,DUSP1,F3,FASLG,FOS,GJA5,HAS3,HIF1A,HMOX1,HSF1,IGF1R,IGFBP3,IGFBP4,IL1A,IL1B,IL6,ITGAV,ITGB3,JUN,LAMB3,LDLR,MMP16,MMP3,MMP8,NR4A2,PANX1,PLAT,PLAU,PPARG,PTAFR,PTGS2,S100A8,SOCS1,SREBF2,STAT3,TGFBR1,TGFBR2,TGFBR3,TLR4,TNF,TNFAIP3,TNFAIP6,TNFSF10,TP53,VCAM1,VEGFA	AHR,Ap1,IFNG,IL10,LDL,NFKB1,NFKBIA,NFkB (complex),NR3C1,P38 MAPK,RELA,SP1,STAT1,STAT3
mRNA targets of DE mirs for IPA and the DE mirs_4 11052020 - 2020-05-11 05:28 PM		IGF1		growth factor						1.14e-45	ADORA2B,ANPEP,APP,BBC3,BCL2,BGN,CCN1,CCN2,CCND1,CCND2,CDKN1A,CDKN2A,CHAT,COL1A1,COL3A1,CSF1,CTSD,CXCL6,CXCL8,CYP19A1,CYP27B1,DMD,DUSP1,DUSP6,E2F1,EDN1,EFNB2,ELN,ESR1,F3,FOS,FSHR,GHR,HIF1A,HMOX1,HSD11B1,ID2,IGF1R,IGF2,IGFBP3,IGFBP4,IGFBP5,IGFBP6,IL10,IL16,IL1B,IL4R,IL6,ITGA5,ITGAV,JUN,MC2R,MMP3,MSTN,MYC,NTN1,PENK,PIM1,PLAU,PPARG,PTGER4,PTGS2,PTHLH,RARB,RUNX2,THBS1,THY1,TLR4,TNF,TP53,VCAM1,VEGFA,VI…	Ap1,CTNNB1,EGR1,FGF2,FOS,HIF1A,IGF1,IL6,JUN,NFKB1,NFKBIA,NFkB (complex),NR3C1,RELA,SMAD4,SP1,STAT3,TNF,TP53,VEGFA
mRNA targets of DE mirs for IPA and the DE mirs_4 11052020 - 2020-05-11 05:28 PM		ERBB2		kinase						1.5e-44	ADIPOR2,AR,BCL2,BMP1,CCN2,CCND1,CCND2,CD9,CDH11,CDKN1A,CDKN2A,COL1A1,COL3A1,COL6A3,CPT2,CUL3,CXCL10,CXCL12,CXCL8,DUSP6,E2F1,EDN1,EGFR,ESR1,F2R,FGF7,FOS,GHR,GJA1,HES1,HIF1A,HSF1,ID2,IGF1R,IGF2,IGFBP3,IGFBP4,IGFBP5,IGFBP6,IL1A,IL1B,IL2,IL6,IL6R,IL6ST,ITGA5,ITGB1,ITGB3,JUN,KIT,KLF4,LAMC2,LGALS3,MFAP2,MMP16,MMP3,MRC1,MYBL2,MYC,NDUFV1,NFIB,NOTCH1,NRP1,P4HA2,PENK,PLAT,PLAU,PPARG,PSEN1,PTGES,PTGS1,PTGS2…	Ap1,EGF,EGFR,EGR1,ERBB2,ESR1,ESR2,FOS,HDAC1,HIF1A,JUN,NOTCH1,NR3C1,RELA,SMAD3,SMAD4,SP1,STAT3,TP53,TP63
mRNA targets of DE mirs for IPA and the DE mirs_4 11052020 - 2020-05-11 05:28 PM		NFkB (complex)		complex						1.86e-44	ADAMTS9,ADORA2B,ALDH1A3,APP,ATP2A2,BBC3,BCL2,BMI1,CASP8,CCN1,CCN2,CCND1,CCND2,CD99,CDKN1A,CIITA,COL1A2,CSF1,CXCL10,CXCL11,CXCL12,CXCL6,CXCL8,EDN1,EGFR,ETS1,F2RL1,F3,FASLG,FGF1,FGF5,FOS,FOXP3,FPR2,FST,HIF1A,HMOX1,IL10,IL1A,IL1B,IL2,IL24,IL6,IRF1,ITGAV,ITGB1,ITGB8,JUN,KIT,KRT19,LIF,MICA,MMP3,MSTN,MYC,NOS1,NOTCH1,PAX7,PLAU,PPARG,PTAFR,PTGES,PTGS2,SHH,SOCS1,TFRC,TGFB3,TIMP2,TLR4,TNF,TNFAIP3,TNFAIP6,T…	AHR,Ap1,IL1B,IRF1,JUN,NFKB1,NFKB2,NFKBIA,NFkB (complex),NOTCH1,RELA,STAT3,TNF,TP53
mRNA targets of DE mirs for IPA and the DE mirs_4 11052020 - 2020-05-11 05:28 PM		Akt		group						1.12e-43	AQP3,AR,BBC3,BCL2,CCN2,CCND1,CCND2,CDKN1A,COL3A1,CPT1A,CTSD,CXCL10,CXCL12,CXCL8,CYP19A1,EGFR,ESR1,ETS1,F3,FASLG,FOS,FOSL1,FOXP3,HES1,HIF1A,HMOX1,IGF1R,IGF2,IL10,IL1B,IL6,JUN,MSI1,MYC,NDUFV1,NOS1,NOTCH1,NRF1,POU5F1,PPARD,PPARG,PRDM16,PTAFR,PTGER2,PTGER4,PTGS1,PTGS2,RAD51,RB1,RUNX2,SHH,SNAI1,THBS1,TNC,TNF,TNFSF10,TP53,VCAM1,VEGFA	AKT1,Akt,Ap1,EGFR,ERK1/2,ESR1,FOSL1,FOXO1,FOXO3,HDAC1,HIF1A,JUN,NFKB1,NFKBIA,NFkB (complex),NOTCH1,NR3C1,P38 MAPK,RELA,SP1,STAT3,TP53,TP63
mRNA targets of DE mirs for IPA and the DE mirs_4 11052020 - 2020-05-11 05:28 PM		curcumin		chemical drug						1.41e-43	APP,AR,BBC3,BCL2,CCN2,CCND1,CCND2,CDKN1A,CDKN2A,CEBPA,COL1A1,COL1A2,CXCL8,E2F1,EDN1,EGFR,ETS1,F3,F7,FASLG,FOS,FOSL1,FOSL2,HIF1A,HMOX1,IGFBP4,IGFBP5,IL10,IL1B,IL2,IL6,JUN,MMP3,MTOR,MYC,NOTCH1,PGF,PIM1,PLAU,PPARG,PTGES,PTGS2,RUNX2,SOCS1,SREBF2,STAT3,TFRC,TGFBR1,TGFBR2,TIMP3,TLR4,TNF,TNFRSF10B,TNFRSF1A,TNFSF11,TOB1,TP53,TPT1,TSLP,UCP2,VCAM1,VEGFA,VIM,XYLT1	AHR,Ap1,ESR1,FOXO1,IL6,JUN,NFATC2,NFKB1,NFKBIA,NFkB (complex),Nfat (family),RELA,SP1,STAT1,STAT3,curcumin,hydrogen peroxide
mRNA targets of DE mirs for IPA and the DE mirs_4 11052020 - 2020-05-11 05:28 PM		SMAD3		transcription regulator						3.06e-43	ADORA1,BCL2,BGN,CCN2,CCND1,CCND2,CDH11,CDKN1A,CDKN2A,CIITA,COL10A1,COL1A1,COL1A2,COL3A1,COL6A3,CXCL10,CYP19A1,DES,EDN1,ELN,ESR1,FOS,FOXP3,FPR2,FST,FZD8,HMOX1,ID2,IL11,IL1B,IL2,IL6,ITGB1,JUN,MAX,MSTN,MYC,POU5F1,PPARD,PTGS2,PTHLH,RUNX2,SMAD1,SNAI1,SPARC,STAT3,TAGLN,TGFB2,TGFB3,TGFBR1,THBS1,TIMP3,TNC,TNF,TPM2,VEGFA,VIM	Ap1,CTNNB1,JUN,NFKB1,NFKBIA,NFkB (complex),RELA,SMAD1,SMAD2,SMAD3,SMAD4,SMAD7,SP1,STAT1,STAT3,Smad,TGFB1,TP53,Tgf beta
mRNA targets of DE mirs for IPA and the DE mirs_4 11052020 - 2020-05-11 05:28 PM		MYC	0	transcription regulator						3.64e-43	ACVR1,ACVR2A,ADIPOR1,APP,AR,ATP5IF1,BBC3,BCL2,BMI1,CAPN2,CASP8,CCND1,CCND2,CD9,CDKN1A,CDKN2A,CEBPA,CLIC4,COL1A1,COL1A2,COL3A1,COL6A3,CPT1A,CPT2,CSRP2,CTSD,CXCL10,CXCL11,CXCL8,DUSP1,DUSP6,E2F1,EDN1,EVX1,F2R,F3,FADS2,FASLG,FBN1,FGF5,FMOD,FOS,FOSL1,GAS1,GATA6,GJA1,HES1,HIF1A,HMOX1,HRAS,ID2,IL10,ITGB1,JUN,KLF4,KRAS,LAMB3,MAX,MNT,MRC1,MYC,MYD88,NRP1,PAX2,PHB,PLA1A,PLAU,POU5F1,PPARD,PTGS2,RAD51,RARB,RA…	AHR,Ap1,FOS,HDAC1,HIF1A,JUN,MYC,NFKB1,NFKBIA,NFkB (complex),NR3C1,P38 MAPK,RELA,SMAD3,SMAD4,SP1,STAT1,STAT3,TP53,TP63
mRNA targets of DE mirs for IPA and the DE mirs_4 11052020 - 2020-05-11 05:28 PM		wortmannin		chemical - kinase inhibitor						1.08e-42	AGTR1,ANPEP,AQP3,AR,BCL2,CCN2,CCND1,CCND2,CDKN1A,CDKN2A,COL1A1,COL1A2,COL3A1,CSF1,CXCL10,CXCL16,CXCL8,E2F1,ENTPD1,ESR1,F2R,F3,FASLG,FOS,HIF1A,HMOX1,IDE,IGF1R,IL10,IL1B,IL2,IL6,IRF1,JUN,KRAS,M6PR,MYC,NT5E,PLAU,PPARD,PTGS2,RB1,SOCS2,TFRC,TNF,TNFSF10,TNFSF11,TP53,VCAM1,VEGFA,VIM	AHR,Akt,Ap1,EGR1,FOXO1,FOXO3,IRF1,JUN,NFKB1,NFKBIA,NFkB (complex),NOTCH1,PIK3R1,RAS,RELA,SP1,STAT3,TP53,wortmannin
mRNA targets of DE mirs for IPA and the DE mirs_4 11052020 - 2020-05-11 05:28 PM		APP	0	other						1.08e-42	ACTG1,APBB1,APP,ARF5,ARF6,BBC3,BCL2,CCN2,CCND1,CCND2,CHAT,CSF1,CTSD,CUL3,CXCL10,CXCL12,CXCL6,CXCL8,DCN,EDN1,EGFR,ELN,ESR1,F2RL1,F2RL3,FASLG,FOS,GHR,GRB2,HES1,HMOX1,HSPG2,IDE,IGF1R,IGF2,IGFBP5,IL10,IL1A,IL1B,IL2,IL6,IL6ST,IL7,IRF1,ITGB3,JUN,KCNA4,KMT2A,LDLR,LGALS3,LIF,MMP3,MMP8,MRC1,MTOR,MYC,MYD88,NGFR,NOS1,NR4A2,NRP1,OGN,OSM,PENK,PIK3R1,PLAT,PLAU,PPARD,PPARG,PSEN1,PTGS2,RAMP1,S100A8,SHH,SIRT6,SOC…	APP,Ap1,Creb,FOS,IL1B,JUN,Jnk,NFKB1,NFKBIA,NFkB (complex),NOTCH1,PSEN1,RELA,STAT3,TNF,TP53
mRNA targets of DE mirs for IPA and the DE mirs_4 11052020 - 2020-05-11 05:28 PM		estrogen		chemical drug						1.13e-42	AR,BCL2,CCN1,CCN2,CCND1,CDKN1A,CHAT,COL1A1,COL3A1,CTSD,CXCL12,CYP19A1,DUSP1,E2F1,EGFR,ESR1,F7,FASLG,FGF7,FOS,GJA1,HIF1A,IGF1R,IGF2,IGFBP4,IGFBP5,IGFBP6,IL10,IL1A,IL1B,IL2,IL6,ITGA5,ITGB1,JUN,LDLR,LIF,MSX1,MYC,NGFR,NOS1,PENK,PIM1,PLAT,PTAFR,PTGS2,SPARC,STAT1,STAT3,TGFB2,TGFB3,TGFBR1,TNF,TNFSF11,TP53,UHRF1,VDR,VEGFA	AR,Ap1,CREBBP,EGR1,ERBB2,FOS,HIF1A,IGF1,IRF1,JUN,NFKB1,NFKBIA,NR3C1,PI3K (complex),PRL,RELA,SMAD4,SP1,STAT1,STAT3,STAT5B,TP53,estrogen
mRNA targets of DE mirs for IPA and the DE mirs_4 11052020 - 2020-05-11 05:28 PM		STAT3	0	transcription regulator						2.31e-42	ALDH1A3,ARG2,BCL2,CA9,CCN2,CCND1,CCND2,CD9,CDKN1A,CDKN2A,CEBPA,CIITA,COL1A1,COL1A2,COL3A1,CXCL10,CXCL6,CXCL8,EDN1,ESR1,F3,FASLG,FOS,FOXP3,FST,GJA1,HIF1A,HMOX1,ID2,IGF1R,IGFBP5,IL10,IL11,IL1B,IL2,IL4R,IL6,IL6R,IL6ST,IL7,IRF1,ITGAV,ITGB1,KLF4,LAMB3,LIF,MICA,MMP3,MYC,MYD88,NOTCH1,NR4A2,NRP1,PHB,PIM1,PLAU,POU5F1,PROCR,PTAFR,PTGS2,RORA,SHH,SNAI1,SOCS1,STAT1,STAT3,TAGLN,THBS1,TNF,TNFRSF10B,TNFRSF1B,TNF…	AHR,IFNG,IL6,IRF1,JUN,NFKB1,NFKBIA,NFkB (complex),NOTCH1,RELA,SP1,STAT1,STAT3
mRNA targets of DE mirs for IPA and the DE mirs_4 11052020 - 2020-05-11 05:28 PM		bleomycin		chemical drug						2.43e-42	BCL2,BMP1,CCN2,CDH11,CDKN1A,CEBPA,COL1A1,COL1A2,COL3A1,CTSD,CTSK,CXCL10,CXCL12,DCN,EGFR,ELN,F2R,FASLG,FOSL1,HIF1A,IL13RA1,IL1A,IL1B,IL4R,IL6,ITGB1,KITLG,LGALS3,MMP8,MRC1,MYC,PLA1A,PLAT,PTGER2,SFRP1,SMAD1,SOCS2,STAT3,TGFB2,TGFBR1,TGFBR2,THBS1,TIMP2,TIMP3,TNF,TNFRSF10B,TNFRSF1A,TP53,UHRF1,WNT5A	Ap1,HDAC1,HGF,HIF1A,IFNG,JUN,NFKB1,NFKBIA,NFkB (complex),RELA,SMAD3,SMAD4,SP1,STAT3,TGFB1,TNF,TP53,TP63,bleomycin
mRNA targets of DE mirs for IPA and the DE mirs_4 11052020 - 2020-05-11 05:28 PM		IL4		cytokine						1.91e-41	ACTG1,ADORA2B,ALDH2,ARG2,B4GALNT1,BCL2,CCL13,CCN2,CCND1,CCND2,CDKN1A,CIITA,COL1A1,COL1A2,COL6A3,CSF1,CTSK,CXCL10,CXCL11,CXCL16,CXCL6,CXCL8,CYSLTR2,F2R,F2RL1,F2RL2,F3,FASLG,FLT3LG,FOS,FOXP3,FPR2,GJA1,HSD11B1,IDE,IFNAR1,IGF1R,IGFBP4,IL10,IL13RA1,IL16,IL1A,IL1B,IL2,IL24,IL33,IL4R,IL6,IL6ST,IRF1,ITGAV,ITGB1,ITGB3,JUN,KIT,KITLG,LGALS3,LGALS3BP,LIF,MEFV,MICA,MMP3,MRC1,MYC,NRP1,OSM,PHB,PIM1,PLAU,PPARG,P…	CEBPB,FOS,IFNG,IL10,IL12 (complex),IL17A,IL4,IRF1,NFKB1,NFKBIA,NFkB (complex),PPARA,RELA,SP1,STAT1,STAT3,STAT6
mRNA targets of DE mirs for IPA and the DE mirs_4 11052020 - 2020-05-11 05:28 PM		IL1A	0	cytokine						2.54e-40	ADORA2B,ALDH1A3,APP,BCL2,CCN1,CDKN1A,CSF1,CTSK,CXCL10,CXCL12,CXCL6,CXCL8,F2RL1,F2RL3,FASLG,FGF7,FOS,FOSL1,HMOX1,HSD11B1,HSPG2,IGFBP5,IL10,IL11,IL1A,IL1B,IL2,IL6,IRF1,ITGA5,ITGAV,ITGB1,ITGB3,JUN,KIT,KITLG,LIF,MMP3,MYC,PLAU,PPARG,PTGES,PTGS2,S100A8,SPARC,STAT3,TNF,TNFAIP3,TNFSF11,TSLP,VCAM1,VIM,WNT5A	Ap1,FOXO1,IKBKB,IL1A,IRF1,JUN,MYD88,NFKB1,NFKBIA,NFkB (complex),RELA,STAT1,STAT3,TNF,TP53,prostaglandin E2
mRNA targets of DE mirs for IPA and the DE mirs_4 11052020 - 2020-05-11 05:28 PM		KRAS	0	enzyme						2.6e-40	ANPEP,B2M,BCL2,BGN,BMI1,CCN2,CCND1,CDKN1A,CDKN2A,COL1A1,COL3A1,CXCL10,CXCL6,CXCL8,DUSP1,DUSP6,E2F1,EEF1A1,EGFR,ELN,F2RL1,F3,FASLG,FBN1,FGF7,FLT3LG,FOS,FOSL1,FOXP3,GAS1,GJA1,HES1,HIF1A,HMOX1,IGF1R,IGF2,IL1A,IL1B,IL24,IL33,IL6,IRF1,ITGB3,JUN,KRAS,LAMB3,LGALS3,LIF,LTBP4,MMP3,MRC1,MYBL2,MYC,NT5E,PIM1,PLA1A,PLAT,PPARD,PPARG,PSEN1,PTGS1,PTGS2,SNAI1,SPARC,SREBF2,STAT1,STAT3,TGFBR2,THBS1,THY1,TIMP2,TIMP3…	AHR,CREBBP,EGFR,ERBB2,ESR1,HIF1A,IL6,JUN,KRAS,NFKB1,NFKBIA,NFkB (complex),NOTCH1,PI3K (complex),RELA,SP1,STAT3,TP53
mRNA targets of DE mirs for IPA and the DE mirs_4 11052020 - 2020-05-11 05:28 PM		rosiglitazone		chemical drug						3.84e-40	ACVR2A,ADIPOR1,ADIPOR2,AGTR1,AOC3,AQP3,BCL2,BMPR2,CCN2,CCND1,CDKN1A,CEBPA,CIITA,COL1A1,COL1A2,COL3A1,CPT1A,CPT2,CSF1,CXCL10,CXCL11,CXCL8,CYP19A1,CYP24A1,EGFR,ETS1,F3,FGF1,FOS,FOSL1,HMOX1,HSD11B1,IGF2,IGFBP5,IGFBP6,IL10,IL1A,IL1B,IL2,IL6,IRF1,ITGB3,KLF2,KLF4,LAMB3,NDUFV1,PENK,PIK3R1,PPARG,PTGES,PTGS2,RARB,RORA,RUNX2,S100A8,SLC9A1,SNAI1,SOCS1,SPN,STAT1,TGFB3,THBS1,TLR4,TNC,TNF,UCP2,VEGFA,VLDLR	ADIPOQ,Akt,Ap1,EGR1,FOXO1,FOXO3,HDAC1,Insulin,JUN,NFKB1,NFkB (complex),PPARA,PPARG,PPARGC1A,RELA,SP1,STAT3,TEAD4,TP53,prostaglandin E2,rosiglitazone
mRNA targets of DE mirs for IPA and the DE mirs_4 11052020 - 2020-05-11 05:28 PM		WNT3A	0	cytokine						4.54e-40	ALDH1A3,APP,AQP3,BCL2,BGN,CCN1,CCN2,CCND1,CCND2,CEBPA,COL1A1,COLEC12,CPT2,CXCL12,CYP24A1,DCN,EDN1,EFNB1,FGF5,FMOD,GAS1,HAS3,IGFBP5,IL10,IL6,JUN,KIT,KITLG,KLF4,LRRC17,MYC,NGFR,OGN,POU5F1,PPARG,PTGS2,RUNX2,SGMS1,SHH,SPARC,TCF7,TGFB2,TGFB3,THBS1,THY1,TIMP3,TNC,TNF,TNFSF11,VCAM1,VEGFA,VIM,WIF1,WNT1,WNT3A,WNT5A	APC,Akt,CEBPB,CREB1,CTNNB1,EGR1,EP300,ESR1,EZH2,FOXO3,Ins1,JUN,MYC,NFkB (complex),PPARA,PPARG,RELA,SP1,STAT3,TCF,TP53,WNT3A
mRNA targets of DE mirs for IPA and the DE mirs_4 11052020 - 2020-05-11 05:28 PM		CG		complex						5.86e-40	AR,B2M,BCL2,CCND2,CDKN1A,CEBPA,CXCL10,CXCL8,CYP19A1,DMD,DUSP1,DUSP6,EFNB2,F2RL1,FASLG,FOS,FOSL2,FST,GAS1,GATA6,GJA1,HIF1A,HSD11B1,IGF1R,IGFBP3,IGFBP4,IL10,IL11,IL1B,IL33,IL4R,IL6,ITGAV,ITGB1,ITGB3,JUN,KLF4,LDLR,LGALS3BP,LIF,MMP19,NR3C2,NRP1,PAPPA,PLAT,PLAU,PPARG,PTGER2,PTGS1,PTGS2,RORA,RUNX2,SMAD4,TGFB2,TGFBR1,TGFBR3,TNF,TNFAIP6,TP53,VEGFA,WNT4	Ap1,CEBPB,CG,CREB1,CREBBP,CTNNB1,Creb,ERK1/2,ESR1,ESR2,FOSL1,FOXO1,JUN,Lh,NCOA2,NFKB1,NFkB (complex),PPARG,REL,RELA,SP1,STAT5B,TP53,beta-estradiol,prostaglandin E2
mRNA targets of DE mirs for IPA and the DE mirs_4 11052020 - 2020-05-11 05:28 PM		progesterone		chemical - endogenous mammalian						2.14e-39	ADRB2,AGTR1,AR,BCL2,CCND1,CDH11,CDKN1A,CDKN2A,CHAT,CNR1,CSF1,CXCL10,CXCL11,CXCL12,CXCL8,CYP19A1,E2F1,EGFR,ESR1,F2R,F2RL1,F3,FASLG,FOS,FOXP3,FSHR,FST,GHR,GJA1,HIF1A,HSD11B1,IDE,IGFBP3,IGFBP5,IL10,IL1A,IL6,IL6R,ITGA5,ITGB1,JUN,LAMB3,LGALS3,LIF,MMP3,MRC1,MYBL2,MYC,MYD88,NR3C2,NRP1,PIK3R1,PPARG,PTGER2,PTGER4,PTGS1,PTGS2,RBP1,SOCS1,STAT1,STAT3,TGFB2,TGFB3,TGFBR1,TGFBR3,TIMP3,TNF,TNFRSF1A,TNFSF10,TNFSF…	AGT,AKT1,Ap1,FOXO1,FOXO3,HIF1A,IL1B,JUN,MAPK1,NCOR2,NFKB1,NFKBIA,NFkB (complex),NR3C1,P38 MAPK,RARA,RELA,STAT3,TP53,progesterone
mRNA targets of DE mirs for IPA and the DE mirs_4 11052020 - 2020-05-11 05:28 PM		OSM	0	cytokine						4.84e-39	ARF6,B2M,BCL2,BMI1,CCND1,CCND2,CDKN1A,CEBPA,COL1A1,COL1A2,COL3A1,CXCL10,CXCL12,CXCL6,CXCL8,CYP19A1,F3,FOS,FOSL1,FSHR,HIF1A,HMOX1,HSD11B1,ID2,IGFBP3,IGFBP6,IL10,IL13RA1,IL1B,IL33,IL4R,IL6,IL6R,IL6ST,IL7,IRF1,JUN,KRT19,LDLR,LIF,MICA,MMP3,MMP8,MRC1,MYC,MYD88,OSM,PAX7,PGF,PLAU,POU5F1,PPARG,PTGES,RARG,RORA,S100A8,SMAD4,SOCS1,STAT1,STAT3,STK4,SYNE1,TIMP3,TNC,TNF,TNFSF11,TP53,VCAM1,VDR,VEGFA,VIM,WNT5A	Ap1,CEBPD,CREB1,ERK1/2,FOSL1,IL6,JUN,LIF,NFKB1,NFkB (complex),OSM,RELA,SMAD3,SP1,STAT,STAT1,STAT3,TGFB1,TP53
mRNA targets of DE mirs for IPA and the DE mirs_4 11052020 - 2020-05-11 05:28 PM		NFKBIA		transcription regulator						4.92e-39	AGTR1,BCL2,CASP8,CCND1,CCND2,CDKN1A,COL1A2,COL3A1,CSF1,CXCL10,CXCL11,CXCL12,CXCL6,CXCL8,DCN,DUSP6,F3,FASLG,FOS,HES1,HIF1A,HMOX1,IGF2,IGFBP6,IL10,IL11,IL1A,IL1B,IL2,IL33,IL6,IRF1,ITGAV,ITGB1,JUN,LIF,MMP3,MYC,NAGLU,OGN,PIK3R1,PIM1,PLAT,PLAU,PTGES,PTGS2,RBP1,S100A8,SFRP1,SHH,SMAD4,TFRC,TGFB2,TIMP2,TIMP3,TLR4,TNC,TNF,TNFAIP3,TNFRSF10B,TNFRSF1B,TNFSF10,TP53,VCAM1,VEGFA	AHR,Ap1,CHUK,IKBKB,IRF1,JUN,NFKB1,NFKB2,NFKBIA,NFkB (complex),RELA,RELB,STAT1,STAT3,TNF,TP53
mRNA targets of DE mirs for IPA and the DE mirs_4 11052020 - 2020-05-11 05:28 PM		NOTCH1	0	transcription regulator						9.47e-39	AQP3,BCL2,CCN1,CCN2,CCND1,CCND2,CDKN1A,CEBPA,COL1A1,COL1A2,CXCL8,DES,E2F1,EFNB2,EGFR,FOS,FOSL1,HES1,HIF1A,HMOX1,HSF1,ID2,IGF1R,IGFBP3,IGFBP4,IL10,IL1A,IL2,IL6,IRF1,ITGB1,MMP3,MYC,NGFR,NOTCH1,PPARG,PTGS2,RB1,RUNX2,SNAI1,SOCS1,TAGLN,TGFB2,TGFB3,TGFBR2,TGFBR3,TNF,TNFSF11,TP53,TSLP,VEGFA,WNT4,WNT5A	AHR,AKT1,Ap1,ERK1/2,FOSL1,FOXO1,FOXO3,IL6,IRF1,JUN,NFKB1,NFKBIA,NFkB (complex),NOTCH1,RELA,SP1,STAT3
mRNA targets of DE mirs for IPA and the DE mirs_4 11052020 - 2020-05-11 05:28 PM		BMP7		growth factor						1.89e-38	ACVR1,ADORA1,BMP1,BMPR2,CDKN1A,CEBPA,COL10A1,COL1A1,COL1A2,CXCL8,CYP19A1,EDN1,EGFR,ESR1,F3,GJA1,GRB2,GREM1,HRAS,ID2,IGF1R,IGF2,IGFBP3,IGFBP4,IGFBP5,IGFBP6,IL1B,IL6,ITGA5,ITGAV,KLF4,MMP3,PAX2,PENK,PIK3R1,PPARG,PRDM16,RUNX2,SMAD1,TGFB3,TGFBR1,VEGFA,VIM,WNT3A,WNT5A	Ap1,BMP7,ERK1/2,FOS,FOSL1,FOXO1,GATA4,IL6,JUN,Mapk,NFKB1,NFkB (complex),NOTCH1,RELA,RUNX2,SMAD1,SMAD3,SMAD4,SMAD7,SP1,STAT3,Smad
mRNA targets of DE mirs for IPA and the DE mirs_4 11052020 - 2020-05-11 05:28 PM		cisplatin		chemical drug						2.2e-38	ALDH1A3,ANPEP,AQP3,BBC3,BCL2,CAPN2,CASP8,CCN2,CCND1,CDKN1A,CDKN2A,CEBPA,COL1A1,CPT1A,CPT2,CSF1,CXCL10,CXCL8,DUSP1,DUSP6,E2F1,EDN1,ESR1,F3,FASLG,FOS,FOSL1,GAS1,GHR,HIF1A,HMOX1,HYAL1,ID2,IGF1R,IGFBP3,IL1A,IL1B,IL2,IL4R,IL6,IL6ST,ITGB1,JUN,KRT19,LAMB3,LAMC2,LGALS3,LRIG1,MNT,MRC1,MYC,NOTCH1,P4HA2,PLA1A,PLAT,POU5F1,PROCR,PSEN1,PTGES,PTGS2,RAD51,RB1,REV3L,RXRA,SMAD4,STAT3,TFPI,THBS1,TIMP3,TLR4,TNF,TNFR…	AHR,Ap1,FOS,HDAC1,HIF1A,JUN,Mek,NFKB1,NFKBIA,NFkB (complex),NR3C1,RELA,SMAD3,SMAD4,SP1,STAT1,STAT3,TP53,TP63,cisplatin
mRNA targets of DE mirs for IPA and the DE mirs_4 11052020 - 2020-05-11 05:28 PM		ERK		group						2.68e-38	ARG2,BCL2,BGN,CCN2,CCND1,CDKN1A,COL1A1,COL3A1,CTSK,CXCL10,CXCL6,CXCL8,DUSP1,EDN1,EGFR,ESR1,ETS1,FOS,FOSL1,FOSL2,FOXP3,FST,HAS3,HMOX1,IFNAR1,IL10,IL1B,IL2,IL6,ITGAV,ITGB3,JUN,LDLR,LIF,MMP3,MYC,PDGFC,PLAU,POU5F1,PPARD,PTGES,PTGS2,RARB,RUNX2,SIRT6,STAT1,THBS1,TNF,TNFRSF10B,TP53,VEGFA	AHR,Ap1,ERK,ERK1/2,FOSL1,IL6,JUN,Mek,NFKB1,NFKBIA,NFkB (complex),RELA,SMAD3,SP1,STAT1,STAT3
mRNA targets of DE mirs for IPA and the DE mirs_4 11052020 - 2020-05-11 05:28 PM		CCN1	0	other						4.85e-38	CCN1,CCND1,CCND2,CDKN1A,COL1A1,COL1A2,CXCL10,CXCL8,ESR1,FZD8,HIF1A,IL1A,IL1B,IL6,IL6ST,ITGA5,ITGAV,ITGB1,ITGB3,MMP3,MSX1,MYC,PLAU,PTGS2,SFRP1,TIMP2,TLR4,TLR7,TNF,TNFSF10,TP53,VEGFA,WIF1,WNT1,WNT5A	Ap1,CCN1,CTNNB1,EGR1,ERK1/2,FGF2,FOSL1,IRF1,JUN,NFKB1,NFKBIA,NFkB (complex),NOTCH1,NR3C1,P38 MAPK,RELA,SP1,STAT1,STAT3
mRNA targets of DE mirs for IPA and the DE mirs_4 11052020 - 2020-05-11 05:28 PM		IKBKB		kinase						5.05e-38	BCL2,CASP8,CCN2,CCND1,CDKN1A,CSF1,CTSK,CXCL10,CXCL12,CXCL16,CXCL6,CXCL8,DCN,DUSP6,EDN1,ETS1,F3,FASLG,FOS,HIF1A,HMOX1,IGFBP6,IL10,IL11,IL1A,IL1B,IL2,IL6,IRF1,ITGB3,MMP3,MYC,NAGLU,OGN,PLAU,PTGS2,RBP1,SFRP1,SNAI1,SOCS1,SOCS2,STAT3,TGFBR1,TGFBR2,TIMP2,TIMP3,TNC,TNF,TNFAIP3,TNFRSF1B,TP53,TSLP,VCAM1,VEGFA	Ap1,CHUK,IKBKB,IKBKG,JUN,NFKB1,NFKB2,NFKBIA,NFKBIB,NFkB (complex),NR3C1,P38 MAPK,RELA,STAT3,TNF,TP53
mRNA targets of DE mirs for IPA and the DE mirs_4 11052020 - 2020-05-11 05:28 PM		EGR1		transcription regulator						5.59e-38	APP,AR,ATP2A2,CASP8,CCND1,CCND2,CDKN1A,COL1A1,COL1A2,CSF1,CXCL6,CXCL8,EGFR,F3,FASLG,FOSL1,FOXP3,HIF1A,HMOX1,IGF1R,IGF2,IL1B,IL6R,JUN,LDLR,MYC,PDGFC,PLAU,PPARG,PTGES,PTGS2,RB1,SHH,SLC4A2,SNAI1,SOCS1,TGFBR2,THBS1,TLR4,TNF,TNFSF10,TNFSF11,TP53,VCAM1,VEGFA,WNT4	AHR,Ap1,CEBPB,EGR1,ESR1,FOS,FOXO1,HDAC1,JUN,MDM2,NFKB1,NFKBIA,NFkB (complex),NR3C1,PTEN,RELA,SMAD3,SMAD4,SP1,STAT3,TNF,TP53
mRNA targets of DE mirs for IPA and the DE mirs_4 11052020 - 2020-05-11 05:28 PM		ITGB1	0	transmembrane receptor						1.1e-37	ADAMTS2,BCL2,BMP1,CDKN1A,CDKN2A,COL10A1,COL1A1,COL1A2,CXCL8,FGF1,FOS,GAS1,HAS3,HSPG2,IGF2,IL1B,IL2,IL6,ITGA5,ITGA9,ITGAV,ITGB3,JUN,MMP19,MYC,PAPPA,PLAU,PTGS2,RAD51,ROBO1,SHH,SNAI1,THBS1,TIMP2,TNF,TNFAIP3,TNFSF11,TP53,VEGFA,VIM,WNT5A	Ap1,CBL,CCN1,CDKN2A,ITGA5,ITGB1,JUN,MAPK8,NFE2L2,NFKB1,NFKBIA,NFkB (complex),RAS,RB1,RELA,SP1,SPP1,STAT3
mRNA targets of DE mirs for IPA and the DE mirs_4 11052020 - 2020-05-11 05:28 PM		forskolin		chemical toxicant						5.67e-37	AGTR1,APP,AQP3,BCL2,CCL13,CCN2,CCND1,CCND2,CD9,CDKN1A,CDKN2A,COL10A1,COL1A1,COL1A2,CSF1,CXCL10,CYP19A1,CYP27B1,DUSP1,DUSP6,EDN1,EFNB2,ESR1,FASLG,FOS,FOSL1,FOSL2,FSHR,FST,GJA1,HAS3,HIF1A,HMOX1,HSD11B1,HTR2C,ID2,IGF1R,IGF2,IGFBP3,IGFBP5,IGFBP6,IL10,IL11,IL1B,IL2,IL6,JUN,KITLG,KLF4,MMP19,MMP3,MYC,NR4A2,NT5E,P4HA2,PENK,PLAT,PLAU,PTGES,PTGS1,PTGS2,PTHLH,RARB,RUNX2,S100A8,STAT1,STAT3,THBS1,TNF,TNFAIP3,…	Ap1,EGR1,ERK,FOS,HIF1A,IGF1,JUN,MAPK8,NFKB1,NFKBIA,NFkB (complex),NR3C1,RELA,SMAD3,SMAD4,STAT3,TNF,TP53,forskolin
mRNA targets of DE mirs for IPA and the DE mirs_4 11052020 - 2020-05-11 05:28 PM		PPARG	0	ligand-dependent nuclear receptor						6.17e-37	ADIPOR2,ADRB2,APP,AQP3,ATP2A2,BCL2,CCN2,CCND1,CDKN1A,CEBPA,COL1A1,COL1A2,CPT1A,CPT2,CXCL6,CXCL8,CYP19A1,CYP4A11,EDN1,EGFR,ETS1,FGF1,FOSL1,FST,HES1,HMOX1,IGFBP3,IGFBP5,IGFBP6,IL10,IL1B,IL33,IL6,JUN,KLF4,KRT19,LAMB3,LDLR,MRC1,MTOR,MYD88,PPARD,PPARG,PTGES,PTGS2,RARB,RUNX2,S100A8,SLC9A1,SOCS1,TAGLN,TGFBR1,TGFBR2,TLR4,TNF,TNFSF10,TP53,TSLP,UCP2,VAMP2,VCAM1,VDR,VEGFA,VIM,VLDLR,XYLT1	15-deoxy-delta-12,14 -PGJ 2,Ap1,CBL,CEBPB,CEBPD,EGR1,NCOA1,NCOR2,NFKB1,NFKBIA,NFkB (complex),Nr1h,PPARA,PPARG,RELA,RXRA,SP1,SREBF1,STAT1,VAV1,pioglitazone,rosiglitazone,troglitazone
mRNA targets of DE mirs for IPA and the DE mirs_4 11052020 - 2020-05-11 05:28 PM		calcitriol		chemical drug						1.24e-36	ACKR4,APP,AR,BCL2,CCN1,CCND1,CDKN1A,CEBPA,CPT1A,CSF1,CTSK,CXCL10,CXCL12,CXCL6,CXCL8,CYP19A1,CYP24A1,CYP27B1,DUSP1,EDN1,EGFR,ELN,ESR1,F2RL1,F3,FBN1,FOS,FOXP3,GATA6,GHR,GLRX,ID2,IGF1R,IGFBP3,IGFBP5,IL10,IL1A,IL1B,IL2,IL6,JUN,KLF4,LRRC17,MRC1,MYC,MYD88,PPARG,PTGER2,PTGS2,RAD51,RB1,RXRA,S100A8,STAT3,TFPI,TGFB2,THBS1,TLR4,TLR7,TNF,TNFAIP3,TNFRSF10B,TNFSF10,TNFSF11,TP53,TSLP,TXN,UCP2,VDR,VEGFA	Ap1,CREBBP,CTNNB1,Ca2+,Creb,ERK1/2,FOSL1,JUN,LEP,NFATC3,NFKB1,NFkB (complex),NOTCH1,NR3C1,P38 MAPK,RELA,RNA polymerase II,RXRA,STAT1,STAT3,VDR,calcitriol
mRNA targets of DE mirs for IPA and the DE mirs_4 11052020 - 2020-05-11 05:28 PM		N-acetyl-L-cysteine		chemical drug						1.44e-36	ADIPOR1,ADORA2B,AR,BCL2,CCN1,CCN2,CCND1,CCND2,CDKN1A,COL1A1,CTSK,CXCL10,CXCL12,CXCL8,DUSP1,DUSP6,E2F1,EDN1,FASLG,FOS,GJA1,HIF1A,HMOX1,IGF1R,IL10,IL1A,IL1B,IL2,IL6,JUN,MAP1LC3A,MRC1,MYC,PLAU,PTGS2,RARB,RUNX2,SMAD4,SNAI1,TAGLN,TGFBR2,TLR4,TNC,TNF,TNFRSF10B,TP53,TXN,VCAM1,VEGFA	AHR,Ap1,CREBBP,ERK1/2,FOSL1,JUN,N-acetyl-L-cysteine,NFKB1,NFKBIA,NFkB (complex),NR3C1,P38 MAPK,PI3K (complex),RELA,STAT3,TP53,nitric oxide
mRNA targets of DE mirs for IPA and the DE mirs_4 11052020 - 2020-05-11 05:28 PM		ESR1	0	ligand-dependent nuclear receptor						1.82e-36	ADORA1,AGGF1,AQP3,AR,BCL2,BMPR2,CAPN2,CCN1,CCND1,CCNI,CDKN1A,CDKN2A,CEBPA,CTSD,CXCL12,CXCL8,CYP19A1,CYP4A11,E2F1,EDN1,EFNB2,EGFR,ELN,ESR1,F2RL1,F3,FLT3LG,FMR1,FOS,FOSL1,FOSL2,FOXP3,FSHR,FST,GHR,GJA1,GLRX,GREM1,GUCY1A1,GUCY1B1,HES1,HIF1A,HTR2C,HYAL1,IGF1R,IGF2,IGFBP3,IGFBP4,IGFBP5,IL1A,IL1B,IL2,IL6,IL6ST,IRF1,JUN,KRAS,KRT19,LCK,LDLR,LGALS3BP,LTBP4,M6PR,MAP3K12,MAP7,MDM4,MYC,NFE2L3,NFIB,NGFR,NOTCH1…	4-hydroxytamoxifen,Ap1,CEBPB,CREBBP,EGFR,EP300,ESR1,ESR2,HDAC1,HIF1A,JUN,NCOA3,NFKBIA,NFkB (complex),NOTCH1,RELA,RNA polymerase II,SP1,TP53,beta-estradiol,fulvestrant
mRNA targets of DE mirs for IPA and the DE mirs_4 11052020 - 2020-05-11 05:28 PM		Ca2+		chemical - endogenous mammalian						1.99e-36	APP,AR,ATP2A2,BCL2,CCN1,CCND1,CCND2,CDKN1A,COL1A1,CSRP1,CXCL8,CYP27B1,DES,DNASE1L3,DUSP1,E2F1,EDN1,EGFR,FASLG,FOS,FOSL1,FOSL2,GJA1,IGF1R,IL10,IL1B,IL2,IL33,IL6,IL6R,IRF1,JUN,KLF4,MMP19,NGFR,NOS1,PPARG,PTGS2,RUNX2,S100A8,SREBF2,TAGLN,TIMP2,TLR4,TNF,TNFRSF10B,TNFSF11,TSLP,VCAM1,VDR,VEGFA	ATF2,Ap1,CREB1,Ca2+,Creb,FOXO1,JUN,MAPK14,NFKB1,NFkB (complex),NOTCH1,PPARA,PRKCE,Pkc(s),RELA,SP1,STAT3,TP53,hydrogen peroxide
mRNA targets of DE mirs for IPA and the DE mirs_4 11052020 - 2020-05-11 05:28 PM		decitabine		chemical drug						3.2e-36	ADRB2,AR,ATP7A,B2M,BMPR2,CA9,CASP8,CCN2,CCND1,CCND2,CD9,CDH11,CDKN1A,CDKN2A,CNMD,COL1A1,COL1A2,COL3A1,COL6A3,CXCL10,CXCL12,CYP19A1,CYP24A1,DNASE1L3,DUSP1,EEF1A1,EFNB1,EFNB2,EFNB3,EGFR,ESR1,EVX1,FMR1,GATA6,GLRX,GRB2,IGFBP3,IL1B,IL6,ITGAV,KLF4,LDLR,LGALS3,MDM4,MMP3,MOK,MSI1,MYC,NFIB,NOTCH1,NR4A2,NTSR1,POU5F1,PPARG,PTGS2,RARB,RB1,ROBO1,RPL37,SFRP1,SMAD1,SMAD4,SNAI1,SOCS1,SPARC,STAT1,STAT3,TFRC,TGFB2…	CTNNB1,E2F2,EGR1,EP300,ESR1,HDAC1,HIF1A,Hdac,Histone h4,JUN,MED1,MYC,PML,RB1,RELA,SMAD3,SP1,STAT3,TERT,TP53,TP63,decitabine
mRNA targets of DE mirs for IPA and the DE mirs_4 11052020 - 2020-05-11 05:28 PM		doxorubicin		chemical drug						3.58e-36	ADORA2B,APP,AR,ATP2A2,BBC3,BCL2,CASP8,CCN1,CCN2,CCND1,CDKN1A,CDKN2A,COL3A1,CTSD,CXCL6,CXCL8,DES,DUSP1,E2F1,EDN1,EEF1A1,EGFR,ESR1,F3,FASLG,FOS,FOXP3,HIF1A,HMOX1,ID2,IGFBP6,IL1B,IRF1,JUN,LAMC2,LGALS3,LGALS3BP,MRC1,MYC,NT5E,NTN1,PIK3R3,PLA1A,PTGS2,RAD51,SMAD4,SNAI1,STAT1,STAT3,TGFB3,TLR4,TNF,TNFRSF10B,TNFRSF1A,TNFSF10,TNFSF11,TP53,TXN,VEGFA,VIM,WNT3A,WNT4	AHR,EGR1,FOXO3,GSK3B,HDAC1,HIF1A,JUN,MAPK1,NCOR2,NFKB1,NFKBIA,NFkB (complex),RARA,RELA,SP1,STAT1,STAT3,TP53,TP63,doxorubicin
mRNA targets of DE mirs for IPA and the DE mirs_4 11052020 - 2020-05-11 05:28 PM		TP63		transcription regulator						4.94e-36	ALDH1A3,BBC3,CCN1,CCN2,CCND1,CCND2,CDKN1A,CDKN2A,CEBPA,CPT2,CTSD,CXCL8,DKK3,DUSP6,E2F1,EGFR,F2R,F3,FBN1,FOS,FOSL1,FST,GREM1,HAS3,HES1,HRAS,IGFBP3,IGFBP6,IL1B,IL6,ITGB1,ITGB8,MYC,NFE2L3,NOTCH1,NT5E,PIK3R3,PLAU,PTHLH,RAD51,RUNX2,S100A8,SMAD4,SNAI1,TAGLN,TGFB2,TGFB3,TGFBR2,THBS1,THY1,TIMP3,TNC,TNFRSF10B,TNFRSF1A,TNFSF10,TNFSF15,TP53,UHRF1,VDR,VEGFA,VIM,WNT3A,WNT4,WNT5A	Ap1,CBL,EZH2,FN1,FOS,HDAC1,HIF1A,Hdac,JUN,NR3C1,RELA,RUNX2,SMAD3,SMAD4,SNAI1,SP1,STAT3,TP53,TP63,TP73,WT1
mRNA targets of DE mirs for IPA and the DE mirs_4 11052020 - 2020-05-11 05:28 PM		Histone h3		group						5.61e-36	ADRA1A,B2M,BBC3,BCL2,CA9,CCND1,CCND2,CD9,CDKN1A,CDKN2A,CEBPA,CIITA,COL1A2,CXCL10,CXCL8,CYP19A1,E2F1,ESR1,EVX1,FASLG,FGF5,FMR1,FOS,GATA6,GHR,HES1,ID2,IGF1R,IGFBP3,IGFBP4,IL10,IL1A,IL1B,IL6,IL6R,ITGA5,JUN,KLF2,MYBL2,NDUFV1,NRF1,PAX7,POU5F1,PPARG,PTGES,PTGS2,RARB,RB1,RPS29,RUNX2,S100A8,SFRP1,SHH,SNAI1,TAGLN,TBX1,TGFBR1,TGFBR2,TNFAIP3,TNFSF10,TNFSF11,VEGFA,WNT1,WNT3A	AHR,BRCA1,EGR1,ESR1,ESR2,HDAC1,Histone h3,IFNG,NFKB1,NFKBIA,NFkB (complex),PGR,RELA,RNA polymerase II,SMAD3,SP1,STAT3,TP53
mRNA targets of DE mirs for IPA and the DE mirs_4 11052020 - 2020-05-11 05:28 PM		VEGFA	0	growth factor						8.65e-36	ALDH2,ANPEP,ARG2,BCL2,CCN1,CCN2,CCND1,CDKN1A,CDKN2A,CLIC4,COL1A1,CXCL10,CXCL12,CXCL6,CXCL8,E2F1,EDN1,EFNB2,ETS1,F3,FASLG,FOS,GJA1,HES1,HIF1A,HMOX1,IGFBP4,IGFBP5,IL10,IL1B,IL6,ITGAV,ITGB1,ITGB3,NOTCH1,NR4A2,NRF1,NRP1,PIM1,PLAT,PLAU,PSEN1,PTGS1,PTGS2,RUNX2,SPARC,THBS1,TNC,TNF,TP53,VASH1,VCAM1,VEGFA	AHR,ARNT,Akt,Ap1,CREBBP,CTNNB1,EGR1,FOXO3,HIF1A,NFKB1,NFKBIA,NFkB (complex),NR3C1,P38 MAPK,PI3K (complex),RELA,SMAD3,SP1,STAT1,STAT3,TP53,VEGFA
mRNA targets of DE mirs for IPA and the DE mirs_4 11052020 - 2020-05-11 05:28 PM		15-deoxy-delta-12,14 -PGJ 2		chemical - endogenous mammalian						8.97e-36	AGTR1,BCL2,CCN2,CCND1,CCND2,CDKN1A,CIITA,COL1A1,COL1A2,CTSD,CXCL10,CXCL11,CXCL8,CYP19A1,E2F1,ESR1,FASLG,FOS,HMOX1,IL10,IL1A,IL1B,IL2,IL6,IRF1,JUN,KLF4,MMP3,MYC,PLAU,PPARG,PTGES,PTGS2,RARB,RORA,RUNX2,SLC9A1,SOCS1,STAT1,TNF,TNFSF11,TP53,VCAM1,VEGFA	15-deoxy-delta-12,14 -PGJ 2,AHR,Ap1,IRF1,NFKB1,NFKBIA,NFkB (complex),NOTCH1,NR3C1,P38 MAPK,RELA,SPI1,STAT1,STAT2,STAT3
mRNA targets of DE mirs for IPA and the DE mirs_4 11052020 - 2020-05-11 05:28 PM		AHR		ligand-dependent nuclear receptor						1.11e-35	ADAMTS2,ADIPOR2,ALDH2,APP,ARG2,CASP8,CCND1,CDKN1A,CDKN2A,CEBPA,COL1A1,COL1A2,COL3A1,COL6A3,CTSD,CXCL10,CYP19A1,DCN,DUSP6,E2F1,EDN1,ESR1,FASLG,FOS,FOSL1,FOXP3,GAS1,HES1,HIF1A,IL10,IL1B,IL6,IRF1,ITGA5,JUN,KIT,KLF2,MYC,NOTCH1,PLAT,POU5F1,PPARG,PTGS2,RBP1,SNAI1,STAT3,TGFB2,TGFB3,TGFBR2,THBS1,TIMP2,TIMP3,TNF,TP53,TXN,VEGFA,VIM	AHR,Akt,EGFR,EGR1,ESR1,FOXO3,HDAC1,HIF1A,JUN,NFKB1,NFKBIA,NFkB (complex),NOTCH1,RELA,SMAD3,SP1,STAT3,TGFB1,TP53,TP63
mRNA targets of DE mirs for IPA and the DE mirs_4 11052020 - 2020-05-11 05:28 PM		fulvestrant		chemical drug						1.11e-35	ADRB2,BCL2,BMPR2,CCN1,CCND1,CDKN1A,CSF1,CTSD,CXCL10,CXCL11,CXCL12,CYP19A1,E2F1,EGFR,ESR1,F2R,FOS,FOSL2,GHR,GJA1,GUCY1A1,GUCY1B1,HES1,HRAS,ID2,IGF1R,IGFBP5,IL1B,IRF1,ITGB1,ITGB3,JUN,LDLR,MYC,NGFR,NOS1,NRP1,PPARG,PTGES,PTGS2,RB1,SHH,STAT3,TFRC,TGFB2,TGFBR3,TNF,TP53,VCAM1,VEGFA,WNT4	Akt,BRCA1,CEBPB,EGR1,ESR1,ESR2,FOXO1,FOXO3,HDAC1,JUN,NFKB1,NFkB (complex),PGR,RARA,RELA,SMAD3,SP1,TP53,fulvestrant,progesterone,prostaglandin E2
mRNA targets of DE mirs for IPA and the DE mirs_4 11052020 - 2020-05-11 05:28 PM		HIF1A	0	transcription regulator						1.21e-35	ADORA2B,ATP2A2,ATP7A,BCL2,BGN,CA9,CCN1,CCN2,CCND1,CDKN1A,CDKN2A,CSF1,CTSD,CXCL12,CXCL8,EDN1,EGFR,ETS1,FOS,GATA6,GHR,GJA1,HIF1A,HMOX1,ID2,IGF2,IGFBP3,IGFBP5,IL10,IL1A,IL1B,IL6,ITGA5,ITGAV,ITGB3,JUN,KITLG,KRT19,MYC,NOTCH1,NRF1,NT5E,P4HA2,PGF,POU5F1,PTGS2,SFRP1,SHH,SNAI1,STAT3,TFRC,TGFB2,TGFB3,THBS1,TNF,TP53,TXN,VCAM1,VEGFA,VIM,WNT1	Akt,Ap1,CTNNB1,EGR1,EZH2,FOXO3,HDAC1,HIF1A,JUN,NFKB1,NFKBIA,NFkB (complex),RELA,SP1,STAT1,STAT3,TP53,TP63,VEGFA
mRNA targets of DE mirs for IPA and the DE mirs_4 11052020 - 2020-05-11 05:28 PM		ethanol		chemical - endogenous mammalian						1.26e-35	ADIPOR1,ALDH1A3,ANPEP,BCL2,CCN2,CCND1,CDKN1A,CEBPA,CHAT,CLIC4,CNR1,COL1A2,COL3A1,CPT1A,CXCL8,CYP4A11,DUSP1,DUSP6,EDN1,EGFR,ESR1,FASLG,FOS,FOSL2,GREM2,HIF1A,HMOX1,IL10,IL16,IL1B,IL6,JUN,LDLR,MMP3,MYC,MYD88,NGFR,NTSR1,PHB,PLAT,PPARG,PTGS2,RBP1,RORA,SNAI1,SREBF2,STAT1,STAT3,TGFB2,TGFB3,TIMP2,TLR4,TLR7,TNF,TNFAIP6,TNFSF11,TP53,VAMP2,VCAM1	ADIPOQ,ATF2,Ap1,Creb,Gsk3,HDAC1,HIF1A,JUN,MAPK14,NFKB1,NFkB (complex),NR3C1,P38 MAPK,PPARA,RELA,SP1,STAT1,STAT3,ethanol,reactive oxygen species
mRNA targets of DE mirs for IPA and the DE mirs_4 11052020 - 2020-05-11 05:28 PM		PTEN		phosphatase						3.14e-35	AR,BBC3,BCL2,BMP1,CCND1,CDKN1A,CDKN2A,CEBPA,CSRP1,CXCL10,CXCL11,CXCL8,DUSP1,E2F1,EDN1,EFNB2,EGFR,ESR1,ETS1,F3,FASLG,FGF1,FGF5,FGF7,FOS,GJA5,HIF1A,IGF1R,IGF2,IGFBP3,IGFBP5,IGFBP6,IL10,IL1B,IL2,IL4R,IL6,ITGB1,KRT19,LDLR,LGALS3,MMP3,MRC1,MTOR,MYBL2,MYC,NGFR,NR4A2,PAPPA,PIK3R1,PIM1,PLAU,POU5F1,PPARG,PTGS1,PTGS2,RAD51,RAMP2,RB1,SFRP1,SHH,SMAD1,SMAD4,SNAI1,SREBF2,STAT3,TGFBR2,THBS1,TNF,TNFSF10,TP53,VCA…	AHR,AKT1,Akt,Ap1,Creb,EGR1,FOXO1,FOXO3,Gsk3,NFKB1,NFKBIA,NFkB (complex),NR3C1,P38 MAPK,PTEN,RELA,SP1,STAT1,STAT3,TP53
mRNA targets of DE mirs for IPA and the DE mirs_4 11052020 - 2020-05-11 05:28 PM		RELA		transcription regulator						3.56e-35	APP,AR,B2M,BBC3,BCL2,CASP8,CCN2,CCND1,CDKN1A,CDKN2A,CIITA,COL1A1,COL1A2,CXCL10,CXCL11,CXCL6,CXCL8,CYP19A1,DUSP1,E2F1,EDN1,ELN,F3,FASLG,FOS,FOXP3,HES1,HIF1A,HMOX1,IGF1R,IL10,IL1A,IL1B,IL2,IL6,IRF1,JUN,KIT,MICA,MMP3,MYC,NOTCH1,NR4A2,PAX2,PLAU,POU5F1,PPARG,PTGES,PTGS2,SHH,SMAD4,SNAI1,SREBF2,TNF,TNFAIP3,TNFRSF10B,TP53,TSLP,VCAM1,VEGFA,VIM	ATF2,Ap1,IRF1,JUN,MAPK8,NFKB1,NFKB2,NFKBIA,NFkB (complex),NOTCH1,RELA,SMAD3,STAT1,STAT3,TP53
mRNA targets of DE mirs for IPA and the DE mirs_4 11052020 - 2020-05-11 05:28 PM		IL10	0	cytokine						3.64e-35	ARG2,BCL2,CASP8,CCND2,CDKN1A,CIITA,COL1A1,CSF1,CTSD,CXCL10,CXCL11,CXCL12,CXCL6,CXCL8,DCN,DUSP1,F3,FASLG,FOS,FOXP3,HMOX1,IGFBP4,IL10,IL1A,IL1B,IL2,IL24,IL33,IL4R,IL6,IL6ST,IL7,IRF1,JUN,KITLG,LIF,MEFV,MMP8,MRC1,MYD88,NT5E,OSM,PTAFR,PTGS2,S100A8,SOCS1,STAT1,STAT3,TFRC,TLR4,TLR7,TNF,TNFRSF1A,TNFRSF1B,TNFSF10,TNFSF11,VCAM1,VEGFA	BCL6,IFNG,IL10,IL27,IL4,IRF1,Immunoglobulin,Interferon alpha,JUN,NFKB1,NFKBIA,NFkB (complex),RELA,SP1,STAT1,STAT2,STAT3,STAT6
mRNA targets of DE mirs for IPA and the DE mirs_4 11052020 - 2020-05-11 05:28 PM		CSF1	0	cytokine						3.78e-35	APP,BCL2,CAPN2,CCND1,CCND2,CD9,CDKN1A,CEBPA,CSF1,CTSD,CTSK,CXCL6,DUSP1,F2R,F2RL1,F2RL2,FASLG,FOS,HIF1A,IGF1R,IL10,IL1A,IL1B,IL6,IL6ST,ITGA5,ITGAV,ITGB1,ITGB3,JUN,KLF2,MMP16,MRC1,MYC,PLAU,PPARG,SFRP1,SPARC,SREBF2,STAT1,THBS1,TNF,TNFAIP3,TNFRSF1A,TNFRSF1B,TP53,TPT1,VCAM1,VEGFA	Ap1,CREBBP,CSF1,CSF2,IFNG,IL1A,NFKB1,NFKBIA,NFkB (complex),NR3C1,P38 MAPK,PI3K (complex),RELA,SP1,STAT1,STAT3
mRNA targets of DE mirs for IPA and the DE mirs_4 11052020 - 2020-05-11 05:28 PM		LEP		growth factor						8.43e-35	AGTR1,APP,AQP3,AR,ATP2A2,BCL2,CCN1,CCND1,CDKN1A,COL1A1,COL3A1,CPT1A,CXCL10,CYP19A1,CYP24A1,CYP27B1,CYP4A11,DUSP6,EDN1,ESR1,F3,FADS2,FASLG,FOS,FOXP3,HES1,IGFBP3,IL10,IL1B,IL2,IL6,JUN,LDLR,LIF,MMP19,MMP3,MSI1,MYC,NOS1,NOTCH1,NPPC,PLAT,PPARG,PRDM16,PTGS2,RUNX2,SPARC,SREBF2,STAT3,THBS1,TIMP3,TNF,TNFRSF1A,TNFSF10,TNFSF11,TP53,UCP2,VCAM1,VEGFA,VIM,WNT1,WNT5A	AHR,Akt,Ap1,CEBPB,CREB1,CREBBP,CTNNB1,Creb,EGR1,ESR1,FOXO3,Ins1,JUN,LEP,NCOA2,NFKB1,NFKBIA,NFkB (complex),PPARA,PPARG,REL,RELA,SP1,STAT3,TP53,nitric oxide
mRNA targets of DE mirs for IPA and the DE mirs_4 11052020 - 2020-05-11 05:28 PM		E. coli B5 lipopolysaccharide		chemical - endogenous non-mammalian						1.21e-34	ADORA2B,ADRB2,ALDH2,B2M,CCND1,CDKN1A,CEBPA,CXCL10,CXCL6,CXCL8,DUSP1,EEF1A1,EGFR,F3,FOS,FOXP3,HMOX1,HSD11B1,IL10,IL11,IL13RA1,IL16,IL1A,IL1B,IL2,IL6,IL6R,IL6ST,IL7,IRF1,LDLR,LIF,MYD88,PRDM16,PTGS2,SOCS2,STAT3,TGFB2,TGFB3,TGFBR1,TGFBR2,TGFBR3,THBS1,TLR4,TLR7,TNF,TNFAIP3,TNFSF11,VEGFA	E. coli B5 lipopolysaccharide,IFNG,IL10,IL12 (complex),IL1B,IL6,IRF1,JUN,NFKB1,NFKBIA,NFkB (complex),RELA,SP1,STAT1,STAT3
mRNA targets of DE mirs for IPA and the DE mirs_4 11052020 - 2020-05-11 05:28 PM		IL17A		cytokine						1.77e-34	BCL2,CCN1,CCN2,CCND1,COL10A1,COL1A1,CTSK,CXCL10,CXCL12,CXCL6,CXCL8,ENTPD1,FOS,FOSL1,IL10,IL16,IL1A,IL1B,IL24,IL33,IL6,JUN,KLF2,LIF,MMP3,MMP8,MRC1,MYC,NRP1,NTN1,PGF,PLAU,PPARG,PTGS2,S100A8,SOCS1,STAT3,TGFBR2,TIMP2,TLR4,TNC,TNF,TNFAIP3,TNFRSF1B,TNFSF11,TSLP,VCAM1,VEGFA,VIM	CXCL12,ESR2,FOS,IL10,IL13,IL17A,IL1B,IL4,IRF1,JUN,NFKB1,NFKBIA,NFkB (complex),PPARG,RELA,STAT1,STAT3,STAT6
mRNA targets of DE mirs for IPA and the DE mirs_4 11052020 - 2020-05-11 05:28 PM		TGFBR2	0	kinase						2.64e-34	ADORA2B,AP3S1,AR,BGN,CCN2,CCND1,CDKN1A,CDKN2A,CLIC4,COL1A1,COL1A2,CXCL6,FGF5,FGF7,FMOD,FST,GJA1,HSD11B1,IL10,IL1A,IL1B,IL6,JUN,KRAS,MMP3,NFIB,NRP1,PTGES,PTGS2,PTHLH,RUNX2,SMAD1,SMAD4,SNAI1,SPARC,STAT3,TAGLN,TGFB2,TGFB3,TGFBR1,TGFBR2,THBS1,TNF,VEGFA	AHR,CTNNB1,FOXO1,JUN,NFKB1,NFKBIA,NFkB (complex),RELA,SMAD2,SMAD3,SMAD4,SMAD7,SP1,STAT3,TGFB1,TGFBR2,TP53,Tgf beta
mRNA targets of DE mirs for IPA and the DE mirs_4 11052020 - 2020-05-11 05:28 PM		cyclic AMP		chemical - endogenous mammalian						3.11e-34	AOC3,APP,ARG2,BCL2,CCN2,CCND1,CCND2,CDKN1A,CEBPA,CYP19A1,E2F1,EVX1,F3,FASLG,FMR1,FOS,FOSL2,FSHR,GATA6,GJA1,HIF1A,IGF2,IGFBP3,IGFBP4,IGFBP5,IL10,IL1B,IL2,IL33,IL6,JUN,LGALS3BP,MYC,NOS1,NR4A2,PENK,PTGER2,PTGS2,PTHLH,RARB,RXRA,SIRT6,STAT1,STAT3,TGFBR1,TNF,TNFRSF10B,TNFSF10,TP53	CBL,CREBBP,HTT,IRF1,JUN,L-glutamic acid,MAPK1,NCOR2,NFKB1,NFKBIA,NFkB (complex),NOTCH1,PI3K (complex),RARA,RELA,SPI1,STAT1,STAT2,STAT3,cyclic AMP
mRNA targets of DE mirs for IPA and the DE mirs_4 11052020 - 2020-05-11 05:28 PM		genistein		chemical drug						3.5e-34	AP3S2,AR,BCL2,CCN2,CCND1,CDKN1A,CEBPA,COL1A1,CTSD,CTSK,CXCL10,CXCL12,CXCL6,CXCL8,CYP19A1,CYP4F2,DNASE1L3,DUSP1,ESR1,F3,FASLG,FOS,FOXP3,GUCY1B1,HIF1A,HMOX1,ID2,IGF1R,IL10,IL1B,IL6,JUN,KCNJ2,LDLR,M6PR,MMP3,MYC,NAGLU,PIK3R1,PIM1,PLAT,PPARG,PTAFR,PTGS2,RUNX2,RXRA,SOCS1,TAGLN,TFEB,TGFB3,TNF,TNFSF11,TP53,VCAM1,VDR,VEGFA,WNT5A,XYLT1	AHR,Akt,Ap1,EGR1,FOXO1,FOXO3,NFKB1,NFKBIA,NFkB (complex),NR3C1,P38 MAPK,PIK3R1,RELA,SP1,STAT3,TP53,genistein,resveratrol
mRNA targets of DE mirs for IPA and the DE mirs_4 11052020 - 2020-05-11 05:28 PM		simvastatin		chemical drug						3.81e-34	ACVR1,ADRB2,APP,AR,BCL2,CCN1,CCN2,CCND1,CCND2,CD9,CDKN1A,CIITA,COL10A1,CXCL8,E2F1,EDN1,ENTPD1,ESR1,F2R,F3,FADS2,FOS,FOXP3,GJA1,HMOX1,IGFBP3,IL10,IL1B,IL6,IRF1,KIT,KLF2,KLF4,LDLR,MMP3,MYC,PLAT,PTGS2,STAT1,TLR4,TNF,TNFRSF10B,VCAM1,VEGFA,VIM	AHR,Ap1,ERK1/2,FOS,FOSL1,IRF1,JUN,Mapk,NFKB1,NFKBIA,NFkB (complex),NOTCH1,RELA,SMAD3,STAT1,STAT3,simvastatin
mRNA targets of DE mirs for IPA and the DE mirs_4 11052020 - 2020-05-11 05:28 PM		F2		peptidase						5.43e-34	ADAMTS9,CCN1,CCN2,CCND1,CCND2,CDKN1A,COL1A1,CXCL10,CXCL8,DKK3,DUSP1,EDN1,ENTPD1,ETS1,F2R,F2RL1,F2RL3,F3,F7,FOS,FOSL1,FOSL2,GREM1,HIF1A,HMOX1,IGF1R,IGFBP4,IGFBP5,IL1B,IL2,IL6,ITGB1,JUN,MYBL2,MYC,OSM,PLAT,PROCR,PTGS2,TFPI,TGFB2,TGFB3,THBS1,TIMP2,TNF,TNFAIP3,TNFSF10,VCAM1,VEGFA	Ap1,CREBBP,EGR1,ERK1/2,F2,F2R,FOSL1,HIF1A,JUN,NFKB1,NFKBIA,NFkB (complex),PI3K (complex),RELA,SP1,SRC,STAT3,YAP1,lysophosphatidic acid
mRNA targets of DE mirs for IPA and the DE mirs_4 11052020 - 2020-05-11 05:28 PM		Jnk		group						5.89e-34	APP,CCN2,CCND1,COL1A1,COL3A1,CXCL12,CXCL6,CXCL8,DUSP1,EDN1,ETS1,F2RL1,F3,FASLG,FLI1,FOS,GJA1,HES1,HMOX1,IL10,IL11,IL1A,IL1B,IL2,IL6,JUN,MMP3,MRC1,MYC,PLAT,PLAU,POU5F1,PPARD,PTGES,PTGS2,RAD51,RARG,RBP1,RXRA,SHH,TGFBR2,TNF,TNFRSF10B,TP53,VCAM1	AHR,Ap1,ERK1/2,ESR1,FOSL1,JUN,Jnk,MAPK8,NFATC2,NFKB1,NFKBIA,NFkB (complex),NR3C1,Nfat (family),P38 MAPK,RELA,STAT3
mRNA targets of DE mirs for IPA and the DE mirs_4 11052020 - 2020-05-11 05:28 PM		PI3K (complex)		complex						6.76e-34	ADIPOR1,ADRB2,BBC3,BCL2,CCN2,CCND1,CCND2,CDKN1A,COL1A1,CTSD,CXCL10,CXCL8,DUSP1,E2F1,ETS1,FASLG,FLI1,FOS,FOSL1,GJA1,HAS3,HIF1A,HMOX1,IGF1R,IGF2,IL10,IL1B,IL2,IL33,IL6,ITGB1,JUN,KLF2,KRAS,MRC1,MYC,NOTCH1,NR4A2,PIM1,PTGS2,SLC9A1,SNAI1,TAGLN,THBS1,TLR4,TNF,TNFAIP3,TNFSF10,TP53,VCAM1,VEGFA	AHR,AKT1,Akt,EGR1,FOXO1,FOXO3,IRF1,JUN,LY294002,NFKB1,NFKBIA,NFkB (complex),NOTCH1,PI3K (complex),RELA,SP1,STAT3,TP53
mRNA targets of DE mirs for IPA and the DE mirs_4 11052020 - 2020-05-11 05:28 PM		glucocorticoid		chemical drug						6.76e-34	ACE2,ACVR2A,ADRB2,BCL2,CCL13,CCN2,CDKN1A,CNR1,COL1A1,CPT2,CSF1,CXCL8,CYP19A1,CYP24A1,CYP27B1,DUSP1,EDN1,EGFR,FASLG,FOXP3,HMOX1,HRAS,HTR2C,IGFBP3,IL10,IL11,IL16,IL1A,IL1B,IL2,IL6,IL6R,MMP3,MYC,NOS1,NR4A2,OGN,PLAT,PPARG,PTGS2,PTHLH,RAMP2,TGFB2,TNF,TNFRSF1A,TNFSF11,TP53,VCAM1,VDR,VEGFA,ZBTB16	AHR,Ap1,Creb,ESR1,IRF1,JUN,NFATC2,NFKB1,NFKBIA,NFkB (complex),NOTCH1,Nfat (family),PPARA,PTGS2,RELA,SMAD3,SMAD4,STAT3,TP53,Tgf beta,glucocorticoid
mRNA targets of DE mirs for IPA and the DE mirs_4 11052020 - 2020-05-11 05:28 PM		IL2	0	cytokine						8.58e-34	ACVR2A,ADCY3,BBC3,BCL2,CCND1,CCND2,CD9,CDKN1A,CEBPA,CSF1,CXCL10,CXCL12,CXCL8,DUSP6,EDN1,ENTPD1,ETS1,FASLG,FGF7,FLT3LG,FOS,FOXP3,FPR2,HRH4,IGFBP4,IL10,IL1A,IL1B,IL2,IL24,IL4R,IL6,IRF1,ITGB1,ITGB8,JUN,KIT,LCK,LDLR,LIF,MYC,NRP1,NT5E,OSM,PDGFC,PENK,PHB,PIK3R3,PIM1,PPARG,PTGER2,PTGS2,PTHLH,RXRA,S100A8,SOCS1,SOCS2,STAT3,TFRC,TGFBR1,TGFBR3,TNF,TNFRSF10B,TNFRSF1A,TNFRSF1B,TNFSF10,TNFSF11,TP53,VEGFA,VIM	BCL6,IL10,IL2,IL4,IRF1,Immunoglobulin,JUN,NFKB1,NFKBIA,NFkB (complex),REL,RELA,SOCS3,STAT1,STAT3,STAT6
mRNA targets of DE mirs for IPA and the DE mirs_4 11052020 - 2020-05-11 05:28 PM		cyclosporin A		biologic drug						1.43e-33	ADORA1,ADORA2B,AGTR1,APP,BCL2,BGN,CCN2,CCND1,CDH11,CDKN1A,COL1A1,CXCL8,EDN1,EGFR,F3,FASLG,FLT3LG,FOS,FOXP3,FST,GJA1,HIF1A,HMOX1,IL10,IL16,IL1A,IL1B,IL2,IL6,ITGAV,JUN,LAMC2,LDLR,LGALS3,MICA,MMP3,MRC1,MYC,NGFR,NOS1,PAX7,PTGS2,PTHLH,RUNX2,RXRA,SDCBP,SHH,SOCS1,SREBF2,TAGLN,TGFBR1,TNF,TNFSF10,TNFSF11,TP53,VCAM1,VEGFA,VIM,WNT3A,WNT5A	AHR,Ap1,IL1,JUN,NFKB1,NFKBIA,NFkB (complex),NR3C1,P38 MAPK,RELA,STAT1,STAT3,TNF,TP53,cyclosporin A
mRNA targets of DE mirs for IPA and the DE mirs_4 11052020 - 2020-05-11 05:28 PM		CSF2		cytokine						2.06e-33	ADORA2B,BBC3,BCL2,CCND1,CCND2,CDKN1A,CIITA,CSF1,CXCL10,CXCL8,CYP4F2,DUSP6,EDN1,ELN,F2R,F2RL1,F2RL2,F3,FOS,FOSL1,FOXP3,FPR2,HIF1A,HMOX1,HRH4,ID2,IL10,IL16,IL1A,IL1B,IL24,IL6,ITGB3,JUN,MMP8,MRC1,MYC,NR4A2,NRP1,OSM,PIM1,PLAU,PPARG,PSEN1,PTGER2,PTGER4,PTGS2,RAD51,RB1,SOCS1,SOCS2,SREBF2,TGFBR1,THBS1,TLR4,TNF,TNFAIP3,TNFRSF1A,TNFRSF1B,TNFSF15,TP53,TPT1,UHRF1,VDR	Ap1,CSF2,IFNG,IL1B,IL4,IRF1,JUN,Mek,NFKB1,NFKBIA,NFkB (complex),RELA,SP1,STAT1,STAT3,STAT6
mRNA targets of DE mirs for IPA and the DE mirs_4 11052020 - 2020-05-11 05:28 PM		Vegf		group						2.23e-33	ACKR4,ANPEP,BCL2,CASP8,CCN1,CDKN2A,CXCL10,CXCL11,CXCL12,CXCL8,CYP4A11,DRD3,DUSP6,EDN1,EFNB2,ELN,ENTPD1,ETS1,F3,FOSL1,FRMD6,FST,GUCY1B1,HES1,HIF1A,HMOX1,IGFBP3,IGFBP4,IL11,IL1A,IL6,IL6ST,IRF1,ITGB1,ITGB8,JUN,KITLG,KMT2A,LDLR,LRIG1,MYC,NOTCH1,NR4A2,NRP1,PGF,PIK3CB,PLAU,PPARD,PTGS2,PTHLH,RAD51,SFRP1,SOCS2,STAT3,TGFBR2,TNC,TNF,TNFRSF10B,TNFSF15,VASH1,VCAM1,VEGFA,VIM	Ap1,EGR1,ERK1/2,FOSL1,HIF1A,HRAS,JUN,NFKB1,NFKBIA,NFkB (complex),NOTCH1,RAS,RELA,SP1,SRC,STAT3,TP53,VEGFA,Vegf
mRNA targets of DE mirs for IPA and the DE mirs_4 11052020 - 2020-05-11 05:28 PM		ERK1/2		group						2.59e-33	B2M,BCL2,CCN2,CCND1,CCND2,CDKN1A,CEBPA,COL1A1,COL3A1,CXCL10,CXCL6,CXCL8,CYP19A1,DUSP1,EDN1,EFNB2,ESR1,ETS1,F3,FOS,FOSL1,GJA1,IGF1R,IGFBP3,IL10,IL11,IL1A,IL1B,IL2,IL6,ITGB3,JUN,LDLR,MMP3,MYC,PLAU,PTGER2,PTGER4,PTGES,PTGS2,RAD51,RB1,RUNX2,SNAI1,SYVN1,TIMP2,TNF,TNFRSF10B,TSLP,VCAM1,VEGFA	AHR,Ap1,EGFR,ERK,ERK1/2,ESR1,FOS,HIF1A,JUN,Jnk,NFATC2,NFKB1,NFKBIA,NFkB (complex),NOTCH1,Nfat (family),RELA,SMAD3,SP1,STAT3
mRNA targets of DE mirs for IPA and the DE mirs_4 11052020 - 2020-05-11 05:28 PM		docosahexaenoic acid		chemical drug						2.6e-33	APP,BCL2,CASP8,CCN2,CDKN1A,COL1A1,CPT1A,CSF1,CXCL8,FADS2,FOS,FOXP3,HMOX1,IL10,IL1B,IL2,IL6,LDLR,MRC1,MSTN,MYC,PIK3R1,PLAT,POU5F1,PSEN1,PTAFR,PTGES,PTGS1,PTGS2,RXRA,TGFB2,TGFB3,TGFBR1,TGFBR2,THBS1,TIMP2,TNF,TNFRSF1A,TNFRSF1B,UCP2,VCAM1	5-hydroxytryptamine,Ap1,ERK,FOS,FOXO3,IRF1,JUN,Jnk,NFATC2,NFKB1,NFKBIA,NFkB (complex),NOTCH1,RELA,SMAD3,STAT1,STAT3,docosahexaenoic acid
mRNA targets of DE mirs for IPA and the DE mirs_4 11052020 - 2020-05-11 05:28 PM		FOS	0	transcription regulator						8.08e-33	ACTG1,AGTR1,ALDH1A3,AQP3,CAPN2,CCN2,CCND1,COL1A1,CXCL10,CXCL16,CXCL8,EDN1,EVX1,F3,FASLG,FBN1,FOS,FOSL1,GAS1,GJA1,HMOX1,IGFBP5,IGFBP6,IL10,IL11,IL1A,IL1B,IL2,IL6,ITGB1,JUN,KITLG,LAMB3,LGALS3,LGALS3BP,MMP3,MMP8,MYC,NDUFS7,NR3C2,PENK,PIK3CB,PIM1,PLAT,PLAU,PTGS2,RARG,RBP1,RXRA,S100A8,SIRT6,SMG1,SNAI1,TNF,TNFSF11,TP53,TSLP,TXN,VCAM1,VEGFA,VIM,WNT1,WNT3A,WNT4,WNT5A,XYLT1	AHR,Ap1,ESR1,FOS,FOSL2,IL12 (complex),IRF1,JUN,JUNB,JUND,NFATC2,NFKB1,NFKBIA,NFkB (complex),NR3C1,Nfat (family),RELA,SMAD4,STAT1,STAT3
mRNA targets of DE mirs for IPA and the DE mirs_4 11052020 - 2020-05-11 05:28 PM		SP3		transcription regulator						9e-33	CCND1,CDKN1A,CEBPA,CNMD,COL1A1,COL1A2,DMD,DUSP1,E2F1,EGFR,ESR1,F2R,F3,FOS,FOSL1,FOXP3,GHR,IGF1R,IGF2,IGFBP3,IL10,IL1A,ITGB8,JUN,KLF4,LDLR,NOS1,PLAU,PROCR,PTGS1,PTGS2,SPARC,STAT1,STAT3,TAGLN,TGFBR1,TGFBR2,TGFBR3,TIMP2,TNC,TP53,VEGFA,VIM,XYLT1	Ap1,ESR1,HDAC1,HDAC2,HMGB1,Histone h3,JUN,NFATC2,NFKB1,NFkB (complex),Nfat (family),RAS,RELA,RNA polymerase II,SMAD3,SP1,SP3,STAT3,TGFB1,TP53
mRNA targets of DE mirs for IPA and the DE mirs_4 11052020 - 2020-05-11 05:28 PM		MAP2K1		kinase						1.79e-32	BCL2,CCN1,CCN2,CCND1,CDKN1A,CDKN2A,CEBPA,COL1A1,COL1A2,COL3A1,CXCL8,DUSP1,DUSP6,E2F1,F2R,F3,FASLG,FOS,FOSL1,HIF1A,IGF1R,IL1A,IL2,IL6,ITGA5,ITGB1,ITGB3,JUN,LDLR,LGALS3,MMP3,MYC,NOS1,OSM,PIM1,PTGS2,RUNX2,THBS1,TNC,TNF,TNFSF10,VEGFA	Ap1,CREBBP,ERK1/2,FOS,FOSL1,JUN,MAP2K1,NFKB1,NFKBIA,NR3C1,PD98059,PI3K (complex),RAF1,RELA,SMAD4,SP1,STAT3,TP53
mRNA targets of DE mirs for IPA and the DE mirs_4 11052020 - 2020-05-11 05:28 PM		Pkc(s)		group						2.54e-32	APP,AQP3,ARG2,BCL2,CCN1,CCN2,CDKN1A,COL1A1,COL3A1,CPT1A,CXCL8,CYP19A1,DES,DMD,DUSP1,EDN1,EGFR,F3,FOS,FOSL1,HIF1A,HMOX1,ID2,IGF2,IL10,IL1B,IL2,IL6,ITGA5,ITGB1,JUN,KCNJ2,NOS1,NR4A2,PPARG,PTGS2,RARB,RB1,S100A8,TAGLN,TNF,VCAM1,VDR,VEGFA	Akt,Ap1,CREBBP,Ca2+,EGR1,FOS,FOXO3,JUN,MAP2K1,Mapk,NFATC3,NFKB1,NFKBIA,NOTCH1,NR3C1,PI3K (complex),Pkc(s),RELA,SP1,STAT3,TP53
mRNA targets of DE mirs for IPA and the DE mirs_4 11052020 - 2020-05-11 05:28 PM		NFKB1		transcription regulator						2.91e-32	ADORA1,APP,AR,B2M,BCL2,CCN1,CCN2,CCND1,CCND2,CDKN1A,CEBPA,CIITA,COL1A1,COL1A2,CSF1,CXCL10,CXCL11,CXCL8,DUSP1,E2F1,EGFR,FASLG,FOS,FOXP3,GJA1,HMOX1,IGFBP3,IL10,IL1B,IL2,IL6,IRF1,MICA,MMP3,MYC,NR4A2,PLAU,PTAFR,PTGS2,STAT1,TNF,TNFAIP3,TNFSF10,TNFSF15,TP53,TSLP,VCAM1,VEGFA	AHR,IRF1,IRF8,JUN,NFKB1,NFKBIA,NFkB (complex),RELA,SMAD3,STAT1,STAT3,TNF,TP53
mRNA targets of DE mirs for IPA and the DE mirs_4 11052020 - 2020-05-11 05:28 PM		E. coli serotype 0127B8 lipopolysaccharide		chemical - endogenous non-mammalian						2.95e-32	ADORA1,CASP8,CCN2,CXCL10,CXCL12,CXCL16,ELN,F2R,F2RL1,FGF1,FPR2,GJA1,GJA5,HMOX1,IL10,IL11,IL1B,IL24,IL6,IL7,IRF1,KLF2,LAMC2,LGALS3,LIF,MEFV,MMP3,MYD88,PANX1,PTGES,PTGS2,SLC4A2,SMAD4,STAT1,STAT3,TGFBR1,TGFBR2,TGFBR3,TLR4,TNF,VEGFA	Ap1,E. coli serotype 0127B8 lipopolysaccharide,FOS,IFNG,IL10,IL18,IL1B,IRF1,JUN,NFKB1,NFKBIA,NFkB (complex),RELA,SP1,STAT1,STAT3
mRNA targets of DE mirs for IPA and the DE mirs_4 11052020 - 2020-05-11 05:28 PM		CD40		transmembrane receptor						3.12e-32	AGTR1,ANPEP,BCL2,CCND1,CCND2,CDKN1A,CSF1,CXCL10,CXCL12,CXCL8,DUSP1,DUSP6,F3,FASLG,FLT3LG,FOS,IL10,IL13RA1,IL1A,IL1B,IL2,IL24,IL4R,IL6,IL6R,IRF1,ITGB1,JUN,KLF4,LGALS3,MMP3,MYC,PIM1,PTGER2,PTGS2,RASGRF1,SYVN1,TNF,TNFAIP3,TNFSF10,TP53,VCAM1,VEGFA,ZBTB16	BCL6,CD40,CD40LG,CHUK,IRF1,Immunoglobulin,JUN,NFKB1,NFKB2,NFKBIA,NFkB (complex),NOTCH1,RELA,STAT3,TP53
mRNA targets of DE mirs for IPA and the DE mirs_4 11052020 - 2020-05-11 05:28 PM		BMP2		growth factor						3.82e-32	BCL2,BMPR2,CCND1,CDKN1A,CLIC4,COL10A1,COL1A1,COL1A2,CSF1,CTSK,CXCL12,CYP19A1,ETS1,F3,FOS,FOXP3,FST,GREM1,ID2,IGFBP5,IL2,JUN,KLF4,MC2R,MSX1,MYC,NOTCH1,NTRK3,POU5F1,PPARG,PTGS2,RUNX2,SMAD1,SMAD4,SPARC,TAGLN,TIMP3,TNFSF11,TOB1,VDR,VEGFA,WNT4,ZBTB16	Ap1,BMP2,E2F1,EGR1,FOXO1,GATA4,JUN,NFATC1,NFKB1,NFkB (complex),NOTCH1,NR3C1,P38 MAPK,PPARG,RELA,RUNX2,SIRT1,SMAD1,SMAD3,SP1,STAT3,Smad,TGFB1,TP53,prostaglandin E2
mRNA targets of DE mirs for IPA and the DE mirs_4 11052020 - 2020-05-11 05:28 PM		SMAD4	0	transcription regulator						9.3e-32	BBC3,BGN,BMI1,CCN2,CCND1,CCND2,CDKN1A,CDKN2A,CNMD,COL10A1,COL1A2,CSF1,CTSD,CYP19A1,EDN1,EGFR,FOS,FOXP3,FST,GJA1,HMOX1,ID2,IL10,IL11,IL1B,ITGB1,MTOR,MYC,NPPC,PLAU,PTGS2,PTHLH,RUNX2,SHH,SMAD4,SNAI1,TGFB2,THBS1,TIMP3,TNC,TNF,TNFAIP6,TPM2,VEGFA,VIM	AR,Ap1,CTNNB1,EZH2,FOXO1,IRF4,JUN,NFKB1,NFkB (complex),NR3C1,P38 MAPK,RELA,SMAD2,SMAD3,SMAD4,SMAD7,SP1,STAT3,Smad,TP53,nitric oxide
mRNA targets of DE mirs for IPA and the DE mirs_4 11052020 - 2020-05-11 05:28 PM		EZH2		transcription regulator						1.01e-31	ADRB2,BCL2,BMP1,CCND1,CCND2,CDKN1A,CDKN2A,CEBPA,CNR1,COL1A1,COL1A2,CXCL10,CXCL11,CXCL8,E2F1,EGFR,EVX1,FBN1,FGF5,FOXP3,IGFBP3,IL10,IL11,IL24,IL6,KLF2,KLF4,KRAS,LAMB3,LAMC2,MSX1,MYC,NGFR,PAX7,PPARG,PTGES,PTGS2,RUNX2,S100A8,SHH,SMAD1,SNAI1,SOCS1,TBX1,TGFB2,TGFBR1,TIMP2,TIMP3,TNF,TP53,VDR,VEGFA,WIF1,WNT1,WNT3A	Creb,EED,ESR1,EZH2,HDAC1,HDAC2,HMGB1,Histone h3,IRF1,NFKB1,NFKBIA,NFkB (complex),NOTCH1,PPARA,PRC2,PTGS2,RELA,RNA polymerase II,SMAD4,SP1,STAT3,TP53
mRNA targets of DE mirs for IPA and the DE mirs_4 11052020 - 2020-05-11 05:28 PM		RAS		group						1.42e-31	ANPEP,ARG2,BCL2,CCN2,CCND1,CDKN1A,CDKN2A,CEBPA,CXCL10,CXCL8,CYP24A1,EDN1,FOS,FOSL1,HMOX1,IL11,IL1A,IL1B,IL2,IL24,IL6,IRF1,JUN,LDLR,LIF,MYC,PLAU,PPARD,PTGES,PTGS2,SNAI1,STAT1,TNF,TP53,VEGFA,VIM	AHR,Ap1,ERK,ERK1/2,FOSL1,JUN,MAPK8,NFKB1,NFKBIA,NFkB (complex),NR3C1,P38 MAPK,RAS,RELA,SMAD3,STAT3
mRNA targets of DE mirs for IPA and the DE mirs_4 11052020 - 2020-05-11 05:28 PM		MAPK14		kinase						1.47e-31	BCL2,CCND1,CDKN2A,COL10A1,COL1A1,CXCL10,CXCL8,DUSP1,DUSP6,EGFR,FASLG,FOS,FOSL2,GJA1,GREM1,HMOX1,IGF2,IL10,IL1B,IL2,IL6,ITGB8,JUN,KITLG,LDLR,MMP3,NGFR,NRP1,PLAU,PSEN1,PTGES,PTGS2,SREBF2,TAGLN,TIMP2,TNF,TP53,VCAM1,VDR,VEGFA,WIF1	ATF2,Ap1,Atf,ERK,ESR1,FOS,JUN,MAP2K4,MAPK14,MAPK8,NFATC2,NFKB1,NFKBIA,NFkB (complex),Nfat (family),RELA,SMAD3,STAT3,TP53
mRNA targets of DE mirs for IPA and the DE mirs_4 11052020 - 2020-05-11 05:28 PM		arachidonic acid		chemical - endogenous mammalian						1.54e-31	AQP3,BCL2,COL1A2,EDN1,EGFR,F3,FADS2,FASLG,FOS,FOSL1,HMOX1,IL1B,IL2,IL6,ITGB3,JUN,LDLR,MRC1,PENK,PLAU,PPARG,PTGES,PTGS1,PTGS2,PTHLH,RXRA,TNF,TNFRSF1A,TNFRSF1B,TNFSF11,UCP2,VCAM1,VIM	ATF2,Ap1,Atf,CREB1,Creb,EP300,FOS,FOXO1,HDAC2,JUN,NADPH oxidase,NFATC1,NFATC3,NFATC4,NFKB1,NFkB (complex),PPARA,Pkc(s),RELA,SP1,STAT3,arachidonic acid,prostaglandin E2
mRNA targets of DE mirs for IPA and the DE mirs_4 11052020 - 2020-05-11 05:28 PM		FSH		complex						2.88e-31	ACVR2A,AQP3,AR,ATP2A2,ATP5IF1,BMPR2,CCN2,CCND1,CCND2,CYP19A1,DUSP1,EGFR,ESR1,FOS,FOSL1,FOSL2,FSHR,FST,GATA6,HSD11B1,IGF1R,IGFBP3,IGFBP4,IL6,IL6R,ITGA5,JUN,KITLG,LDLR,MYC,NPPC,P4HA2,PENK,PLA1A,PLAT,PTGER2,PTGS1,PTGS2,SMAD1,SMAD4,STAT1,TFRC,TGFB2,TGFBR1,TGFBR2,TGFBR3,THBS1,TIMP2,TNFAIP3,TNFAIP6,TNFRSF10B,TOB1,TP53,TPM2,VEGFA	CEBPB,CG,CREB1,CREBBP,Creb,ESR1,ESR2,FSH,Gsk3,JUN,Lh,NFKB1,NFKBIA,NFkB (complex),PGR,RARA,RELA,SP1,STAT1,STAT3,STAT5B,cyclic AMP,progesterone
mRNA targets of DE mirs for IPA and the DE mirs_4 11052020 - 2020-05-11 05:28 PM		IL15		cytokine						4.55e-31	AQP3,BBC3,BCL2,CCN2,CCND1,CCND2,CDKN1A,CPT1A,CSF1,CXCL10,CXCL12,CXCL8,EDN1,ETS1,FASLG,FLT3LG,FOXP3,HIF1A,HMCN1,HMOX1,IGF1R,IL10,IL2,IL24,IL6,IRF1,ITGB1,JUN,KIT,KLF2,LCK,LIF,MICA,MYC,MYD88,MYH1,NOTCH1,NR3C2,OGN,PIK3R1,PIK3R3,PIM1,PPARD,SOCS1,SOCS2,SPN,TCF7,TFRC,TGFBR2,TNF,TNFRSF10B,TNFRSF1A,TNFSF10,TNFSF11,VCAM1,VDR,VEGFA	Akt,BCL6,CREB1,EGR1,FOXO3,IL12 (family),IL15,IL2,IRF4,NFKB1,NFKBIA,NFkB (complex),RELA,SP1,STAT1,STAT3,STAT6,TP53
mRNA targets of DE mirs for IPA and the DE mirs_4 11052020 - 2020-05-11 05:28 PM		MAPK8		kinase						4.89e-31	BBC3,BCL2,CCN2,CCND1,CDKN1A,CDKN2A,COL1A1,CXCL16,CXCL8,CYP19A1,DUSP1,DUSP6,ETS1,FASLG,FOS,FOSL1,FOSL2,HMOX1,IL10,IL1B,IL2,IL6,JUN,LIF,MMP3,MYC,NRP1,PLAU,PPARD,PTGES,PTGS2,RBP1,SHH,TNF,TNFAIP3,TP53,VDR,WNT4,WNT5A	Ap1,ERK,ESR1,FOS,JUN,Jnk,MAPK8,MAPK9,NFATC2,NFATC3,NFKB1,NFkB (complex),NR3C1,Nfat (family),RELA,SMAD3,SMAD4,STAT3
mRNA targets of DE mirs for IPA and the DE mirs_4 11052020 - 2020-05-11 05:28 PM		actinomycin D		biologic drug						1.03e-30	APP,AR,BBC3,BCL2,CCN1,CCN2,CCND1,CDKN1A,COL1A2,CXCL8,CYP24A1,DUSP1,EDN1,ETS1,F3,FOS,FOSL2,GUCY1A1,GUCY1B1,HIF1A,HMOX1,ID2,IGF1R,IGFBP4,IGFBP5,IL6,IRF1,JUN,MMP3,MYC,OSM,PAPPA,PLAU,PPARG,PTGS2,PTHLH,RAD51,SFRP1,TNF,TNFRSF10B,TNFRSF1B,TP53,VDR,VEGFA	AHR,Ap1,FOXO1,HDAC1,HIF1A,JUN,MAPK8,NFKB1,NFKBIA,NFkB (complex),RELA,SP1,STAT3,TP53,TP63,actinomycin D,prostaglandin E2,reactive oxygen species
mRNA targets of DE mirs for IPA and the DE mirs_4 11052020 - 2020-05-11 05:28 PM		estrogen receptor		group						1.24e-30	BCL2,CCN2,CCND1,CCND2,CD99,CDH11,CXCL12,CXCL8,EDN1,EGFR,ETS1,FGF1,FGF5,FOS,HRAS,IL1A,IL6,ITGB1,JUN,KRT19,LAMC2,LDLR,MYC,NT5E,PDGFC,PLAU,SHH,SMAD1,SMAD4,SNAI1,SPARC,TGFB2,TGFB3,TGFBR1,TGFBR2,TGFBR3,TIMP2,TIMP3,TLR4,TNC,TP53,VEGFA,VIM,WNT5A	Ap1,CEBPB,CTNNB1,EGF,EGR1,ESR1,ESR2,HDAC1,HIF1A,JUN,MMP9,NFATC2,NFKB1,NFkB (complex),NOTCH1,Nfat (family),RELA,SMAD3,SP1,TP53,beta-estradiol,estrogen receptor
mRNA targets of DE mirs for IPA and the DE mirs_4 11052020 - 2020-05-11 05:28 PM		CEBPA	0	transcription regulator						1.34e-30	ANPEP,ARG2,BCL2,CCND1,CCND2,CDKN1A,CEBPA,CIITA,COL10A1,COL1A1,COL1A2,CPT1A,CSF1,CTSK,CXCL8,CYP19A1,E2F1,EFNB2,F9,FOS,GAS1,GATA6,GJA1,GLRX,HMOX1,HSD11B1,ID2,IGFBP3,IGFBP4,IL10,IL2,IL6,IL6R,JUN,KLF4,LCK,MMP8,MYBL2,MYC,NR4A2,NRP1,PAX2,PPARD,PPARG,PTAFR,PTGS1,PTGS2,RORA,RUNX2,S100A8,TGFB2,THBS1,TNFAIP6,TNFRSF1A,TNFSF10,VDR,VLDLR	CEBPA,CEBPB,CREB1,CREBBP,ESR1,GATA3,HDAC1,HDAC2,HMGB1,Histone h3,IRF8,JUN,NFKB1,NFkB (complex),PPARG,RELA,RNA polymerase II,SMAD3,SP1,SPI1,STAT1,STAT3,TP53
mRNA targets of DE mirs for IPA and the DE mirs_4 11052020 - 2020-05-11 05:28 PM		Interferon alpha		group						2.14e-30	AQP3,B2M,BBC3,BCL2,CASP8,CCND1,CCND2,CDKN1A,CIITA,CXCL10,CXCL11,CXCL8,DUSP6,E2F1,EGFR,F3,FASLG,FOS,FOSL2,IFNAR1,IGFBP4,IL10,IL11,IL1B,IL2,IL4R,IL6,IL6R,IL6ST,IL7,IRF1,ITGB1,LCK,LIF,MEFV,MMP3,MYC,MYD88,NFE2L3,NT5E,PIM1,PLAT,PTGES,PTGS2,PTHLH,RB1,SHH,SOCS1,SOCS2,SREBF2,STAT1,STAT3,TLR4,TLR7,TNF,TNFSF10,VCAM1	IFNAR1,IFNG,IL10,IL27,IRF1,IRF3,Interferon alpha,NFKB1,NFKBIA,NFkB (complex),RELA,SP1,STAT1,STAT2,STAT3
mRNA targets of DE mirs for IPA and the DE mirs_4 11052020 - 2020-05-11 05:28 PM		PARP1		enzyme						3.31e-30	BCL2,CCND1,CDKN1A,COL3A1,CXCL10,CXCL12,E2F1,EGFR,FOS,FOXP3,HES1,HMOX1,IL10,IL1B,IL2,IL6,JUN,KRAS,LGALS3BP,LIF,MYC,PLA1A,PTGS2,RB1,SNAI1,SOCS1,SOCS2,STAT1,TIMP2,TLR4,TNF,TNFRSF10B,TP53,VCAM1	Akt,Ap1,EGR1,ERK,FOXO3,JUN,NFATC1,NFATC2,NFATC3,NFKB1,NFKBIA,NFkB (complex),NR3C1,P38 MAPK,PARP1,RELA,SMAD3,SP1,STAT1,STAT3,TP53
mRNA targets of DE mirs for IPA and the DE mirs_4 11052020 - 2020-05-11 05:28 PM		mifepristone		chemical drug						5.33e-30	AR,BCL2,CASP8,CCN2,CCND1,CDKN1A,CTSD,DKK3,DUSP1,EFNB2,F3,FASLG,FOS,FST,GJA1,HSD11B1,IGF2,IGFBP3,IL10,IL1B,IL4R,IL6,ITGB3,JUN,KIT,KLF4,KRAS,LAMB3,LAMC2,LDLR,MMP3,MYC,OGN,P2RX7,PLAT,PTGER2,PTGS1,PTGS2,ROBO1,RUNX2,SFRP1,SNAI1,TFPI,TIMP3,TNF,TNFAIP6,TNFRSF10B,TP53,VDR	Ap1,EGR1,ERK1/2,ESR1,FOSL1,HDAC1,HIF1A,JUN,NFKB1,NFKBIA,NFkB (complex),NR3C1,P38 MAPK,RELA,SMAD3,SP1,STAT3,TNF,TP53,TP63,mifepristone
mRNA targets of DE mirs for IPA and the DE mirs_4 11052020 - 2020-05-11 05:28 PM		CEBPB		transcription regulator						5.83e-30	APP,BCL2,CCND1,CCND2,CDKN1A,CEBPA,COL10A1,COL1A1,COL1A2,CPT1A,CXCL8,CYP19A1,CYP24A1,CYP27B1,DCN,E2F1,EFNB2,ENTPD2,F7,FOS,GAS1,HSD11B1,HSF1,IGFBP3,IGFBP4,IL10,IL1A,IL1B,IL2,IL24,IL6,IL7,JUN,LDLR,MC2R,MMP3,MYBL2,MYC,NRP1,PPARD,PPARG,PTGES,PTGS1,PTGS2,RORA,RUNX2,STAT3,TNF,TNFAIP6,TNFRSF1A,TNFSF11,TP53,VDR,VIM,VLDLR	CEBPA,CEBPB,CREBBP,Creb,HDAC1,HDAC2,HIF1A,NFKB1,NFKBIA,NFkB (complex),PPARA,PPARG,PTGS2,RELA,RNA polymerase II,SP1,SPI1,STAT3,TP53,TP63
mRNA targets of DE mirs for IPA and the DE mirs_4 11052020 - 2020-05-11 05:28 PM		Insulin		group						7.77e-30	ACVR2A,ADIPOR1,ADIPOR2,AGTR1,APP,ARG2,ATP7A,BCL2,BMPR2,CCN2,CCND1,CDKN1A,CEBPA,CHAT,COL1A1,COL1A2,COL3A1,CYP19A1,DUSP1,EDN1,EGFR,FADS2,FOS,HES1,HIF1A,HMOX1,HSD11B1,IDE,IGF1R,IGF2,IGFBP3,IGFBP4,IL6,ITGB3,JUN,KLF4,LGALS3BP,MMP3,MTOR,MYC,NDUFV1,NR4A2,PIK3R1,PPARD,PPARG,PTHLH,SNAI1,SREBF2,STAT1,STAT3,THBS1,TNC,TNF,UCP2,VEGFA,VLDLR,WNT3A,WNT4	ADIPOQ,AGT,Ap1,D-glucose,EGR1,ESR1,FOXO1,HDAC1,HIF1A,IGF1,IGF1R,Insulin,JUN,NFKB1,NFkB (complex),PPARA,PPARG,RELA,STAT3,TP53
mRNA targets of DE mirs for IPA and the DE mirs_4 11052020 - 2020-05-11 05:28 PM		nitric oxide		chemical - endogenous mammalian						7.93e-30	AGTR1,APP,AR,BBC3,BCL2,CCN2,CCND1,CDKN1A,CDKN2A,CXCL10,CXCL12,CXCL8,DUSP1,DUSP6,EDN1,FASLG,FGF7,FOS,FOXP3,HMOX1,HSPG2,IL10,IL1B,IL2,IL6,JUN,MYC,PGF,PTGS1,PTGS2,TFRC,THBS1,TIMP2,TIMP3,TNF,TP53,VEGFA	AHR,Ap1,ESR1,HDAC1,HIF1A,JUN,MAPK8,NFATC2,NFKB1,NFKBIA,NFkB (complex),NR3C1,Nfat (family),P38 MAPK,RELA,SP1,STAT3,TP53,TP63,nitric oxide
mRNA targets of DE mirs for IPA and the DE mirs_4 11052020 - 2020-05-11 05:28 PM		resveratrol		chemical drug						9.12e-30	APP,AR,BCL2,CCND1,CCND2,CDKN1A,CDKN2A,CPT1A,CTSK,CXCL10,CXCL8,CYP4F2,E2F1,EDN1,EGFR,ESR1,F3,FASLG,FOS,FOSL1,FOSL2,HIF1A,HMOX1,IGF2,IGFBP3,IL1B,IL2,IL6,JUN,LDLR,MICA,MMP3,MRC1,MYC,NOTCH1,NRF1,PLAU,PPARG,PTGS2,SHH,TFRC,TGFB2,TNF,TNFRSF10B,TP53,VCAM1,VDR	AHR,Akt,Ap1,EGR1,ESR1,FOXO1,FOXO3,IRF1,JUN,NFATC2,NFKB1,NFKBIA,NFkB (complex),NOTCH1,Nfat (family),PIK3R1,RELA,SP1,STAT3,TP53,resveratrol
mRNA targets of DE mirs for IPA and the DE mirs_4 11052020 - 2020-05-11 05:28 PM		WNT5A	0	cytokine						1.93e-29	BCL2,CCND1,COL1A1,CXCL12,CXCL6,CXCL8,CYP19A1,EGFR,ESR1,FSHR,GREM1,ID2,IL10,IL1A,IL1B,IL2,IL6,IRF1,KIT,LAMB3,MYC,PGF,PTGS2,RUNX2,SNAI1,SPARC,STAT1,STAT3,TLR4,TNF,TNFSF10,TNFSF11,VEGFA,VIM	Ap1,CTNNB1,Creb,ERK,EZH2,Gsk3,IL6,JUN,NFKB1,NFkB (complex),NR3C1,P38 MAPK,RELA,SMAD3,SP1,STAT1,STAT3,TP53,WNT5A
mRNA targets of DE mirs for IPA and the DE mirs_4 11052020 - 2020-05-11 05:28 PM		CSF3		cytokine						2.05e-29	AGTR1,BCL2,CCND2,CEBPA,CTSD,CXCL12,CXCL8,DES,DUSP6,EDN1,ENTPD1,ETS1,FOS,GJA1,HMOX1,IL10,IL2,IL6,IL7,JUN,KIT,KITLG,MMP8,MYC,PIM1,PPARG,SOCS1,STAT3,TFRC,TLR4,TNF,TNFAIP3,TNFRSF1A,TNFRSF1B,TNFSF10,TP53,VCAM1,VEGFA	Ap1,CSF3,IFNG,IL12 (complex),IL6,IRF1,JUN,NFKB1,NFKBIA,NFkB (complex),NR3C1,P38 MAPK,RELA,SP1,STAT1,STAT3
mRNA targets of DE mirs for IPA and the DE mirs_4 11052020 - 2020-05-11 05:28 PM		MAPK1		kinase						2.65e-29	ANPEP,AR,ARG2,BCL2,CAPN2,CCN2,CCND1,CDKN1A,CXCL11,CXCL8,DCN,DUSP1,E2F1,ESR1,F9,FASLG,FOS,FOSL2,FOXP3,HMOX1,IGFBP6,IL1B,IL2,IL6,ITGA5,ITGAV,ITGB3,JUN,LGALS3,LGALS3BP,LIF,MYBL2,MYC,NRP1,NT5E,OSM,PLAU,POU5F1,PTGER2,PTGS2,SIRT6,SNAI1,SOCS2,STAT1,TNF,TNFRSF10B,TNFRSF1B,TNFSF10,TNFSF11,TP53,VDR,VIM	ATF2,Ap1,Creb,ELK1,EP300,ERK,JUN,MAPK1,MAPK3,MYC,Mek,NFATC2,NFKB1,NFkB (complex),PARP1,RARA,RELA,SMAD3,SP1,STAT1,STAT3
mRNA targets of DE mirs for IPA and the DE mirs_4 11052020 - 2020-05-11 05:28 PM		bucladesine		chemical toxicant						3.58e-29	AR,BCL2,CCND1,CDKN1A,CPT1A,CXCL10,CXCL8,CYP19A1,DMD,DUSP1,DUSP6,F3,FASLG,FOS,FOSL1,FOSL2,FST,HMOX1,HSD11B1,IGF1R,IGF2,IGFBP3,IGFBP5,IGFBP6,IL10,IL1B,IL2,IL6,JUN,KIT,KITLG,LAMB3,LDLR,LIF,MYC,NR4A2,OSM,PLAU,PTGER4,PTGS1,PTGS2,RARB,TGFB2,TGFB3,TGFBR3,TIMP2,TNF,TNFSF11,VDR,WNT4	ATF2,Ap1,CEBPB,ESR1,JUN,MAPK14,MAPK8,NFKB1,NFKBIA,NFkB (complex),PGR,RARA,RELA,SP1,TNF,TP53,bucladesine,nitric oxide,progesterone
mRNA targets of DE mirs for IPA and the DE mirs_4 11052020 - 2020-05-11 05:28 PM		poly rI:rC-RNA		biologic drug						3.83e-29	B2M,BCL2,CCND2,CSF1,CXCL10,CXCL11,CXCL6,CXCL8,CYP27B1,CYP4F2,DUSP1,EDN1,EFNB3,FASLG,FLI1,FMR1,FOS,FOSL1,HIF1A,IGFBP6,IL10,IL11,IL1A,IL1B,IL2,IL33,IL4R,IL6,IRF1,ITGA5,JUN,KLF4,KRT19,LIF,M6PR,MMP3,MYC,MYD88,NOTCH1,NR4A2,PIM1,PLAU,POU5F1,PTGS2,SLC46A1,SOCS1,STAT1,THBS1,TLR4,TNF,TNFAIP3,TNFAIP6,TNFRSF10B,TNFSF10,TP53,TSLP,VCAM1,VEGFA,VIM,WNT5A	AHR,IL1B,IL27,JUN,NFKB1,NFKBIA,NFkB (complex),RELA,STAT1,STAT2,STAT3,TP53,poly rI:rC-RNA
mRNA targets of DE mirs for IPA and the DE mirs_4 11052020 - 2020-05-11 05:28 PM		FAS		transmembrane receptor						6.01e-29	BCL2,BGN,CASP8,CCN2,CDKN1A,COL1A1,COL1A2,COL3A1,COL6A3,CSF1,CXCL10,CXCL11,CXCL6,CXCL8,F2RL1,F3,FASLG,FBN1,FOS,IL10,IL13RA1,IL16,IL1A,IL1B,IL2,IL6,IRF1,ITGAV,ITGB8,JUN,LDLR,LGALS3,NECTIN1,NR4A2,OSM,PLAU,PTGER2,PTGER4,RND1,RUNX2,SNTB2,TFRC,TNC,TNF,TNFAIP3,TNFAIP6,TNFRSF1A,TNFRSF1B,TNFSF10,VCAM1,VEGFA	AHR,Ap1,ERK1/2,FAS,FOSL1,IL10,JUN,NFKB1,NFKBIA,NFkB (complex),RELA,STAT1,STAT3,TP53
mRNA targets of DE mirs for IPA and the DE mirs_4 11052020 - 2020-05-11 05:28 PM		Immunoglobulin		complex						6.1e-29	ADIPOR1,ANPEP,APP,BCL2,CCND2,CIITA,CSF1,CXCL10,CXCL11,CXCL12,CXCL16,CXCL6,CXCL8,CYP27B1,DUSP1,DUSP6,ENTPD1,F3,FASLG,FOS,FOXP3,HMOX1,IGFBP4,IL10,IL1A,IL1B,IL2,IL24,IL33,IL4R,IL6,IRF1,ITGB8,KLF4,LCK,LGALS3,LGALS3BP,MTOR,MYC,NDUFS7,NOS1,NRP1,NT5E,OSM,PENK,PLAU,PTGER2,PTGS2,RAD51,RB1,S100A8,STAT3,TFRC,TGFBR1,TGFBR3,TLR7,TNF,TNFRSF1B,TNFSF11,TNFSF15,TP53,TSLP,TXN,VCAM1,VEGFA,ZBTB16	BCL6,CREB1,IFNG,IL10,IL2,IL4,IRF1,Immunoglobulin,NFKB1,NFKBIA,NFkB (complex),NOTCH1,RELA,SP1,STAT1,STAT3,STAT6
mRNA targets of DE mirs for IPA and the DE mirs_4 11052020 - 2020-05-11 05:28 PM		NR3C1		ligand-dependent nuclear receptor						1.33e-28	APP,B2M,BCL2,CAPN2,CCN1,CCND1,CDKN1A,CEBPA,CXCL10,CXCL8,CYP19A1,DNASE1L3,DUSP1,EDN1,F2R,F2RL1,F3,FASLG,FOS,GAS1,GLP2R,HSD11B1,IGF1R,IL10,IL11,IL1A,IL1B,IL2,IL24,IL33,IL6,IRF1,ITGAV,JUN,LIF,MAX,MDM4,MMP8,MYC,MYD88,NGFR,PIK3CB,PIK3R1,PIK3R3,POU5F1,PPARG,PSEN1,PTGS2,RB1,RUNX2,SMAD1,STAT3,THBS1,TIMP3,TNF,TNFAIP3,TNFAIP6,TNFRSF10B,TNFRSF1A,TNFRSF1B,TNFSF11,TP53,TSLP,TXN,VCAM1,VDR,WNT5A	AHR,Ap1,Creb,ERK1/2,FOS,FOSL1,FOXO1,FOXO3,JUN,NFKB1,NFKBIA,NFkB (complex),NR3C1,PPARA,PTGS2,RELA,SMAD4,STAT3,TP53,TSC22D3
mRNA targets of DE mirs for IPA and the DE mirs_4 11052020 - 2020-05-11 05:28 PM		testosterone		chemical - endogenous mammalian						1.35e-28	ANPEP,AR,ARF5,ARG2,BCL2,BGN,BMPR2,CASP8,CCND1,CDKN1A,CYP19A1,DCN,EGFR,ESR1,FASLG,FGF7,FOS,FOSL1,FOSL2,FSHR,FST,HIF1A,IGF1R,IGFBP3,IGFBP5,IL1B,IL33,IL6,ITGB1,JUN,KRAS,MSTN,NGFR,NOS1,PIK3R1,PLAU,PPARG,PSEN1,PTGS2,RARG,SHH,SLC9A1,STAT3,TGFB2,TGFBR1,TGFBR2,THBS1,TLR4,VCAM1,WNT5A	AR,Akt,CEBPB,CTNNB1,Creb,EGR1,ESR1,ESR2,FGF2,FOXO3,GNRH1,JUN,RELA,SMAD3,SP1,STAT3,TP53,beta-estradiol,dihydrotestosterone,testosterone
mRNA targets of DE mirs for IPA and the DE mirs_4 11052020 - 2020-05-11 05:28 PM		FN1		enzyme						1.68e-28	APP,BCL2,CAPN2,CCN1,CCN2,CCND1,CCNI,CDKN1A,CLIC4,COL1A1,CTSD,CXCL8,EGFR,F3,FOS,IL1B,IL6,IL7,ITGA5,ITGAV,ITGB1,ITGB3,MAX,MMP3,MTOR,MYC,PLAU,POU5F1,RUNX2,SDCBP,SLC9A1,SNAI1,SPARC,TAGLN,TGFBR2,THBS1,TIMP2,TNF,TNFRSF10B,VIM	Ap1,CTNNB1,ERK,FN1,FOS,FOXO1,JUN,Mapk,NFKB1,NFKBIA,NFkB (complex),RELA,RHOA,SMAD3,SMAD4,SP1,STAT3,Tgf beta,epigallocatechin-gallate
mRNA targets of DE mirs for IPA and the DE mirs_4 11052020 - 2020-05-11 05:28 PM		Z-LLL-CHO		chemical - protease inhibitor						3.4e-28	APP,AR,BCL2,CCN2,CCND1,CCND2,CDKN1A,CDKN2A,CEBPA,CXCL10,CXCL8,CYP27B1,DCN,DMD,DUSP1,ESR1,ETS1,FASLG,FMR1,FOS,HIF1A,HMOX1,HSF1,IL1B,IL2,IL6,ITGB1,JUN,MSX1,MYC,PPARG,PTGS2,RAD51,RARG,RB1,RUNX2,RXRA,SIRT6,STAT1,TGFBR1,THBS1,TNF,TNFRSF10B,TP53,TXN,VCAM1,VDR,VEGFA	Akt,Ap1,EGR1,ERK,ERK1/2,FOS,FOSL1,FOXO3,JUN,NFKB1,NFkB (complex),NR3C1,P38 MAPK,RELA,SMAD3,SMAD4,SP1,STAT3,TP53,Z-LLL-CHO
mRNA targets of DE mirs for IPA and the DE mirs_4 11052020 - 2020-05-11 05:28 PM		cytokine		group						5.47e-28	APP,BCL2,CCN1,CCND1,CSF1,CXCL8,DUSP1,EDN1,F3,FOS,FOXP3,HIF1A,HMOX1,IL24,IL6,IRF1,JUN,LIF,MMP3,MYC,NOS1,PLAT,PLAU,PTGS2,PTHLH,SOCS1,SOCS2,SPARC,STAT3,TGFB2,TLR4,TNFAIP6,TNFRSF1B,TNFSF11,VCAM1	Ap1,FOS,IKBKB,IL1,IRF1,JUN,Mapk,NFKB1,NFKBIA,NFkB (complex),RELA,STAT1,STAT3,TP53,cytokine
mRNA targets of DE mirs for IPA and the DE mirs_4 11052020 - 2020-05-11 05:28 PM		APOE		transporter						9.76e-28	APP,BGN,CCN1,CCN2,CCND1,CCND2,COL1A1,CPT1A,CSF1,CSRP1,CTSD,CTSK,EDN1,ESR1,F2R,F2RL1,F3,FOS,HMOX1,HSD11B1,HSPG2,IGF1R,IGFBP6,IL10,IL1A,IL1B,IL2,IL6,ITGA5,JUN,KREMEN1,LDLR,M6PR,MMP3,PLAU,PPARD,PPARG,PTGES,PTGS2,S100A8,SMAD1,SREBF2,THY1,TNF,TNFRSF1A,UCP2,VCAM1	APOE,APP,Ap1,CD44,EGR1,FOS,FOXO1,HIF1A,IGF1,JUN,Jnk,Mapk,NFKB1,NFKBIA,NFkB (complex),RELA,SMAD3,STAT3
mRNA targets of DE mirs for IPA and the DE mirs_4 11052020 - 2020-05-11 05:28 PM		sirolimus		chemical drug						1.02e-27	APP,AQP3,AR,B2M,BBC3,BCL2,CCN2,CCND1,CCND2,CDKN1A,CDKN2A,CEBPA,COL1A1,COL1A2,CSF1,CTSK,DES,E2F1,EEF1A1,F3,FOS,FOXP3,HIF1A,HMOX1,ID2,IGF1R,IGF2,IGFBP5,IL10,IL16,IL1B,IL2,IL4R,IL6,IL7,JUN,KLF2,LGALS3,MMP3,MRC1,MTOR,MYC,PIK3R1,PIM1,PLAU,PPARD,PPARG,RPL37,RPL41,RPS29,RUNX2,SNAI1,STAT1,TNF,TP53,UCP2,VCAM1,VEGFA,VIM	AHR,Ap1,D-glucose,EGR1,FOS,FOXO1,HDAC1,HIF1A,IRF1,JUN,Mapk,NFKB1,NFKBIA,NFkB (complex),NOTCH1,PPARG,RELA,SP1,STAT3,TP53,TP63,sirolimus
mRNA targets of DE mirs for IPA and the DE mirs_4 11052020 - 2020-05-11 05:28 PM		F2R	0	g-protein coupled receptor						1.19e-27	CCN1,CCN2,CCND1,CDH11,CXCL12,CXCL8,DUSP1,ESR1,F2R,F3,FOS,GJA1,HMOX1,IL1B,IL6,KRT19,LAMB3,PLAT,PLAU,PTAFR,PTGS2,TAGLN,TFPI,TGFB2,THBS1,TNFAIP3,TP53,VCAM1,VEGFA,VIM	Ap1,EGR1,F2R,FOS,FOXO1,IRF1,JUN,Mapk,NFKB1,NFKBIA,NFkB (complex),NOTCH1,PIK3R1,RELA,SMAD3,SP1,SRC,STAT3,TGFB1,TP53
mRNA targets of DE mirs for IPA and the DE mirs_4 11052020 - 2020-05-11 05:28 PM		ATP		chemical - endogenous mammalian						1.21e-27	ADAMTS9,CAPN2,CCND1,CXCL10,CXCL8,DUSP1,F3,FOS,FZD8,HIF1A,IL10,IL1B,IL2,IL33,IL6,MMP3,MYC,NOS1,NRP1,P2RX7,PTGS2,SREBF2,THBS1,TLR4,TNF,TNFRSF1B,TNFSF11,TP53,TSLP,TXN,VCAM1	5-hydroxytryptamine,ATP,Ap1,BCL6,CREBBP,ESR1,FOXO3,Immunoglobulin,JUN,NFATC2,NFKB1,NFKBIA,NFkB (complex),NR3C1,Nfat (family),PI3K (complex),RELA,STAT1,STAT3,TSC22D3
mRNA targets of DE mirs for IPA and the DE mirs_4 11052020 - 2020-05-11 05:28 PM		D-glucose		chemical - endogenous mammalian						1.58e-27	ACE2,ADIPOR1,AGTR1,APP,ATP2A2,BBC3,BCL2,CCN2,CCND1,CCND2,CDKN1A,CEBPA,CNR1,COL1A1,COL3A1,CPT2,CXCL8,DCN,DES,DMD,DUSP1,E2F1,EDN1,F7,FOS,FST,GJA1,GREM1,HIF1A,HMOX1,IGF1R,IGF2,IL1B,IL2,IL6,IL6ST,ITGA5,ITGB1,JUN,LDLR,MAP1LC3A,MTOR,MYC,NR4A2,PAX2,PHB,PLAU,PPARD,PPARG,PTGS2,RUNX2,S100A8,SIRT6,TAGLN,TFRC,TGFB3,THBS1,TLR4,TNF,TP53,UCP2,VAMP2,VCAM1,VEGFA	AGT,Ap1,CREB1,CREBBP,Creb,D-glucose,FOS,HIF1A,JUN,Mapk,NFKB1,NFKBIA,NFkB (complex),PDGF BB,PI3K (complex),PPARA,Pkc(s),RELA,SRF,STAT3,TP53
mRNA targets of DE mirs for IPA and the DE mirs_4 11052020 - 2020-05-11 05:28 PM		SPP1		cytokine						1.76e-27	BCL2,CASP8,CD9,CDKN1A,COL1A1,CXCL12,CXCL6,CXCL8,E2F1,EGFR,FOS,HMOX1,IL10,IL1A,IL1B,IL6,ITGAV,ITGB3,LIF,MYC,NDUFS7,NDUFV1,NOTCH1,PIK3R1,PLAU,PPARG,PTGS2,RB1,RUNX2,SNAI1,TGFBR1,TGFBR2,TNF,TNFSF11,TP53,VEGFA,VIM	AHR,AKT1,Ap1,CXCL12,ERK,ESR2,FOXO1,FOXO3,JUN,NFKB1,NFKBIA,NFkB (complex),NR3C1,P38 MAPK,RELA,SMAD3,SPP1,STAT3
mRNA targets of DE mirs for IPA and the DE mirs_4 11052020 - 2020-05-11 05:28 PM		INS		other						1.77e-27	ADIPOR1,AQP3,CCN1,CCN2,CCND1,CDKN1A,CPT1A,DUSP1,EDN1,F3,F7,FOS,FOSL1,FOSL2,HIF1A,IGF1R,IGFBP3,IGFBP4,IGFBP5,IL6,JUN,NDUFV1,NOS1,NRF1,PPARG,PRDM16,PTGS1,PTGS2,RARB,SNAI1,SREBF2,TNF,TP53,VEGFA,VLDLR	Akt,Ap1,E2F1,E2F4,EGR1,FOXO1,FOXO3,HIF1A,IGF1,INS,Insulin,JUN,PPARA,PPARG,RB1,RBL1,RELA,RXRA,SP1,SREBF1,TEAD4,TFDP1,TP53
mRNA targets of DE mirs for IPA and the DE mirs_4 11052020 - 2020-05-11 05:28 PM		TGFB3	0	growth factor						2.21e-27	BCL2,CCN1,CCN2,CDKN1A,CDKN2A,COL10A1,COL1A1,COL1A2,COL3A1,CYP19A1,ELN,ETS1,F2RL1,FOS,FOSL2,GJA1,IL11,ITGAV,ITGB3,JUN,MMP3,PTAFR,PTHLH,SNAI1,TAGLN,TGFB3,TGFBR3,THBS1,TIMP3,TNC,VEGFA	Ap1,CTNNB1,EGR1,ERK1/2,FGF2,FOSL1,FOXO1,HRAS,JUN,NFKB1,NFkB (complex),NOTCH1,RELA,SMAD2,SMAD3,SMAD4,SMAD7,SP1,STAT3,TGFB3,TP53
mRNA targets of DE mirs for IPA and the DE mirs_4 11052020 - 2020-05-11 05:28 PM		ESR2		ligand-dependent nuclear receptor						2.38e-27	ADORA1,ANPEP,AQP3,AR,BBC3,BCL2,BMPR2,CAPN2,CCN2,CCND1,CDKN1A,COL1A1,COL1A2,CTSD,CXCL12,CXCL16,CXCL8,CYP19A1,EDN1,EGFR,ESR1,F2RL1,FMR1,FOS,FST,GLRX,HRAS,IGF1R,IGFBP3,IGFBP4,IL1A,IL1B,IL6,ITGB1,KLF4,KRT19,MMP3,MYC,MYH1,NFE2L3,NOTCH1,NRF1,PAX7,PLAT,PLAU,POU5F1,PTGS2,RUNX2,SMAD4,SOCS2,TGFBR1,TGFBR2,TIMP2,TNF,TNFSF11,VEGFA,VIM	AHR,BRCA1,CEBPB,EGFR,EGR1,ESR1,ESR2,HDAC1,HIF1A,JUN,NCOA3,NFKB1,NFKBIA,NFkB (complex),NOTCH1,PGR,RELA,SMAD3,SP1,STAT3,TP53,beta-estradiol
mRNA targets of DE mirs for IPA and the DE mirs_4 11052020 - 2020-05-11 05:28 PM		cigarette smoke		chemical toxicant						2.5e-27	BCL2,CCN1,CCND1,CDKN1A,CDKN2A,CXCL10,CXCL8,ELN,FOS,FOSL1,GRB2,HAS3,HIF1A,HMOX1,IL10,IL1A,IL1B,IL6,JUN,KITLG,KLF4,MAP1LC3A,MMP3,MTOR,MYD88,P2RX7,PGF,PPARG,PTGES,PTGS2,RAMP2,SIRT6,SOCS2,STAT1,TGFBR1,TLR4,TNF,TNFRSF1A,TP53,TSLP,VEGFA,WNT5A	AHR,Ap1,ERK,HIF1A,HMGB1,JUN,NFKB1,NFKBIA,NFkB (complex),NR3C1,P38 MAPK,RAS,RELA,SMAD3,STAT3,cigarette smoke
mRNA targets of DE mirs for IPA and the DE mirs_4 11052020 - 2020-05-11 05:28 PM		CHUK		kinase						2.69e-27	CCND1,CDKN1A,CSF1,CXCL10,CXCL12,CXCL6,CXCL8,DCN,DUSP6,E2F1,F3,FOS,HMOX1,IGFBP6,IL10,IL11,IL1A,IL1B,IL2,IL6,ITGB3,MMP3,MYC,MYH1,NAGLU,NOTCH1,OGN,PLAU,PTGS2,RB1,RBP1,SFRP1,TIMP3,TNF,TNFAIP3,TNFRSF1B,TP53,VCAM1,VEGFA	AHR,Ap1,CHUK,IKBKB,IKBKG,IRF1,JUN,NFKB1,NFKBIA,NFKBIB,NFkB (complex),RELA,STAT3,TNF,TP53
mRNA targets of DE mirs for IPA and the DE mirs_4 11052020 - 2020-05-11 05:28 PM		indomethacin		chemical drug						2.89e-27	APP,ARG2,CAPN2,CCND1,CDKN1A,CPT1A,CTSD,FGF7,FOS,HIF1A,HMOX1,IL10,IL11,IL1A,IL1B,IL2,IL6,LAMC2,LDLR,LGALS3,MRC1,MYC,NGFR,NOS1,PIM1,PLA1A,PPARD,PPARG,PTGER4,PTGES,PTGS1,PTGS2,RXRA,S100A8,TNF,TNFRSF10B,TNFSF11,UCP2,VDR,VEGFA,VIM	Ap1,CEBPA,CEBPB,CREB1,Creb,FOXO1,HDAC1,JUN,NFKB1,NFKBIA,NFkB (complex),PPARA,PPARG,PTGS2,Pkc(s),RELA,RNA polymerase II,RXRA,SREBF1,TP53,indomethacin,prostaglandin E2
mRNA targets of DE mirs for IPA and the DE mirs_4 11052020 - 2020-05-11 05:28 PM		butyric acid		chemical - endogenous mammalian						2.97e-27	AR,BCL2,BMI1,CCND1,CCND2,CDH11,CDKN1A,CDKN2A,COL6A3,CSF1,CXCL8,CYP4A11,DDR1,DUSP1,E2F1,ESR1,FOS,FRMD6,GATA6,HSPG2,IGF2,IGFBP3,IL10,IL11,IL1B,IL2,IL24,IL6,IRF1,ITGA5,KIT,KLF4,KRAS,MYC,NRP1,PHB,PLAT,PLAU,PPARG,PTAFR,PTGS1,PTGS2,RB1,RXRA,STAT3,TGFBR2,TIMP3,TNF,TNFRSF10B,TP53,TSLP,VEGFA,WNT5A	Ap1,Creb,HDAC1,HDAC2,IRF1,JUN,NFKB1,NFKBIA,NFkB (complex),NOTCH1,PPARA,PTGS2,RAF1,RELA,SP1,STAT3,TP53,butyric acid,nitric oxide
mRNA targets of DE mirs for IPA and the DE mirs_4 11052020 - 2020-05-11 05:28 PM		EDN1	0	cytokine						3.07e-27	ARF6,ATP2A2,BCL2,CCN1,CCN2,CCND1,COL1A2,CXCL8,EDN1,EGFR,FOS,FOSL1,FST,GJA1,HIF1A,IL6,ITGA5,ITGAV,ITGB1,ITGB3,JUN,MMP3,MYC,PLAU,PTGER2,PTGER4,PTGS1,PTGS2,SOCS1,THBS1,TIMP3,TNC,TP53,TPM2,TPT1,VCAM1,VEGFA,VIM	AHR,ARNT,Ap1,CREBBP,CTNNB1,EDN1,EGR1,FOXO1,HIF1A,HRAS,JUN,MAP2K1,NFKB1,NFkB (complex),NOTCH1,RELA,SP1,SRC,TP53,prostaglandin E2
mRNA targets of DE mirs for IPA and the DE mirs_4 11052020 - 2020-05-11 05:28 PM		tamoxifen		chemical drug						3.2e-27	ADORA1,BCL2,CASP8,CCN1,CCND1,CDH11,CDKN1A,COL1A1,COL1A2,CTSD,CXCL12,CXCL8,EGFR,ESR1,F2R,FADS2,FASLG,FOS,HES1,HIF1A,IGF2,IGFBP3,IGFBP4,IL6,IRF1,JUN,LDLR,LIF,MYC,NOS1,POU5F1,PPARG,PTGER2,PTGS2,RB1,SNAI1,SYNE1,TAGLN,TGFBR2,TLR4,TNF,TP53,TXN,UCP2,VDR,VEGFA	Akt,CTNNB1,CYP19A1,Creb,EGR1,ESR1,ESR2,FOXO3,HDAC1,IGF1R,JUN,NFKB1,RELA,RELB,SMAD3,SP1,STAT3,STAT5A,STAT5B,TBP,TP53,estrogen,tamoxifen
mRNA targets of DE mirs for IPA and the DE mirs_4 11052020 - 2020-05-11 05:28 PM		vorinostat		chemical drug						3.28e-27	ACKR4,AR,BBC3,BCL2,CASP8,CCND1,CCND2,CDKN1A,CDKN2A,CEBPA,CTSD,CXCL8,CYP27B1,DUSP1,EDN1,IL10,IL1B,IL6,IRF1,JUN,KIT,KLF4,LDLR,MICA,MYBL2,MYC,OSM,PTGES,PTGS2,RAD51,RARB,RB1,RUNX2,S100A8,SOCS1,TGFBR1,TNF,TNFRSF10B,TNFRSF1A,TNFSF10,TP53,TXN,VIM	AHR,Ap1,CREBBP,EGR1,ESR1,HDAC1,NFKB1,NFKBIA,NFkB (complex),NR3C1,P38 MAPK,RELA,SMAD3,SP1,STAT1,STAT3,TP53,bortezomib,etoposide,vorinostat
mRNA targets of DE mirs for IPA and the DE mirs_4 11052020 - 2020-05-11 05:28 PM		H89		chemical - kinase inhibitor						5.7e-27	APP,BCL2,CCND1,CDKN1A,COL10A1,CXCL8,CYP19A1,CYP27B1,DUSP1,EGFR,ENTPD1,ESR1,FOS,GJA1,HMOX1,IGFBP5,IL10,IL11,IL1B,IL6,MYC,NOS1,NR4A2,PLAU,PPARD,PTGS2,S100A8,TNF,TNFAIP6,TNFSF11,TXN,UCP2,VCAM1,VEGFA	Ap1,CEBPB,CREB1,CREBBP,CREM,Ca2+,Creb,FOS,H89,JUN,Mapk,NFATC3,NFKB1,NOTCH1,NR3C1,PPARA,PPARG,Pkc(s),RELA,RNA polymerase II,RXRA,SREBF1,STAT3
mRNA targets of DE mirs for IPA and the DE mirs_4 11052020 - 2020-05-11 05:28 PM		Gsk3		group						5.77e-27	BBC3,BCL2,CCND1,CEBPA,CXCL8,EGFR,ESR1,FOS,HIF1A,IGF1R,IL10,IL1B,IL6,JUN,LDLR,MICA,MYC,NR4A2,PPARG,PTGS2,SNAI1,SREBF2,STAT1,TNF,TNFAIP3,TNFRSF10B,TP53	AHR,Akt,EGR1,FOXO3,GSK3B,Gsk3,IRF1,NFATC2,NFKB1,NFKBIA,NFkB (complex),NOTCH1,PARP1,RELA,SP1,STAT1,STAT3,TP53
mRNA targets of DE mirs for IPA and the DE mirs_4 11052020 - 2020-05-11 05:28 PM		deferoxamine		chemical drug						6.59e-27	APP,BCL2,CA9,CCND1,CCND2,CDKN1A,CDKN2A,CXCL8,CYP24A1,DUSP1,EGFR,ELN,F3,FASLG,FGF5,FOS,HIF1A,HMOX1,IGFBP3,IGFBP4,IGFBP5,IL6,JUN,KIT,MYC,NR4A2,PLAT,PPARG,RB1,SMAD4,TFRC,TGFB2,TNFRSF10B,TNFSF10,TP53,VCAM1,VDR,VEGFA	AHR,Ap1,EGR1,LDL,NFKB1,NFKBIA,NFkB (complex),NR3C1,P38 MAPK,RELA,RNA polymerase II,RXRA,STAT1,STAT3,TP53,VDR,deferoxamine
mRNA targets of DE mirs for IPA and the DE mirs_4 11052020 - 2020-05-11 05:28 PM		dextran sulfate		chemical drug						9.52e-27	ADORA2B,AGTR1,CCN2,CCND1,CXCL10,CXCL6,CXCL8,EFNB2,FGF1,HMOX1,IGF1R,IL10,IL11,IL1B,IL33,IL6,MMP3,MMP8,MRC1,MYC,NRP1,PARP2,PGF,PTAFR,PTGS2,RAD51,S100A8,SREBF2,STAT3,TGFB2,TGFB3,TGFBR2,TGFBR3,THBS1,TIMP2,TLR4,TNF,TNFRSF1B,TSLP,UHRF1,VCAM1,VEGFA,WNT4	Ap1,EGR1,FOS,IL17A,JUN,Jnk,LDL,NFKB1,NFKBIA,NFkB (complex),RELA,STAT3,TP53,dextran sulfate,nitric oxide
mRNA targets of DE mirs for IPA and the DE mirs_4 11052020 - 2020-05-11 05:28 PM		Pdgf (complex)		complex						1.05e-26	BCL2,CCND1,CCND2,CDKN1A,EDN1,EGFR,F3,FASLG,FOS,GJA1,HIF1A,HMOX1,ITGA5,ITGB3,JUN,LDLR,MYC,NOTCH1,NR4A2,PIK3R3,PLAU,PPARG,PTGS2,SPARC,TGFB3,TIMP3,TP53,VCAM1,VEGFA	Ap1,EDN1,EGR1,GATA4,HIF1A,JUN,NFKB1,NFKBIA,NFkB (complex),NR3C1,P38 MAPK,Pdgf (complex),RELA,SP1,SRC,STAT3,VEGFA,reactive oxygen species
mRNA targets of DE mirs for IPA and the DE mirs_4 11052020 - 2020-05-11 05:28 PM		lysophosphatidic acid		chemical - other						1.05e-26	CCN1,CCN2,CCND1,CSF1,CXCL10,CXCL8,DUSP1,EDN1,EGFR,F3,FOS,HIF1A,IL1B,IL6,JUN,LIF,MYC,PLAU,PPARG,PTGS2,SNAI1,SOCS1,TAGLN,TNF,TP53,VCAM1,VEGFA,VIM,WNT5A	AHR,Ap1,EGR1,FOS,JUN,NFKB1,NFKBIA,NFkB (complex),NR3C1,P38 MAPK,RELA,SMAD4,SP1,SRC,STAT1,STAT3,lysophosphatidic acid
mRNA targets of DE mirs for IPA and the DE mirs_4 11052020 - 2020-05-11 05:28 PM		streptozocin		chemical drug						1.06e-26	ADIPOR1,ADIPOR2,AR,BCL2,CCN2,CEBPA,COL1A1,COL3A1,CPT1A,CPT2,CYP4A11,FBN1,FOS,FSHR,GREM1,HIF1A,HMOX1,HSPG2,IGF1R,IL10,IL1B,IL6,KIT,LGALS3,MC2R,NOS1,NOTCH1,NR3C2,NT5E,NTRK3,PPARD,PPARG,PTGS2,RUNX2,SMAD4,TGFBR1,TNF,TNFRSF1A,VEGFA,VIM	AHR,Akt,CTNNB1,Creb,EGR1,FOS,FOXO1,FOXO3,GHRL,JUN,LEP,NFE2L2,NFKB1,NFKBIA,NFkB (complex),RELA,SP1,SPP1,STAT3,TP53,streptozocin
mRNA targets of DE mirs for IPA and the DE mirs_4 11052020 - 2020-05-11 05:28 PM		CDKN2A	0	transcription regulator						1.1e-26	BBC3,BCL2,BMI1,CCN2,CCND1,CCNI,CDKN1A,CDKN2A,CXCL10,CXCL6,DDR1,DUSP1,E2F1,EEF1A1,FOS,FST,IGFBP5,IL11,IL1A,IL1B,IL6,ITGAV,ITGB3,JUN,KRAS,LGALS3,MDM4,MMP3,MRC1,MYBL2,MYC,P4HA2,POU5F1,PTGS2,RB1,SNTB2,TLR4,TNF,TNFRSF1A,TNFRSF1B,TOB1,TP53,VEGFA,VIM	AHR,CCND1,CDKN1A,CDKN2A,E2F4,ERK,IL6,JUN,KRAS,MYC,NFKB1,NFKBIA,NFkB (complex),RB1,RELA,Rb,SMAD3,SP1,STAT3,TP53
mRNA targets of DE mirs for IPA and the DE mirs_4 11052020 - 2020-05-11 05:28 PM		Alpha catenin		group						1.23e-26	ADAMTS2,BGN,CDH11,COL1A1,COL1A2,COL3A1,COL6A3,CXCL10,CXCL12,CXCL6,ELN,IGF2,IGFBP4,IGFBP6,IL1B,IL6,IL6ST,IRF1,ITGA5,MMP19,MYC,PLAU,PTGS2,S100A8,SNAI1,TNC,TNF,TNFAIP3,TNFAIP6,VCAM1,VIM	AHR,ARF6,Alpha catenin,Ap1,CTNNB1,EZH2,FOS,IRF3,JUN,Mapk,NFKB1,NFKBIA,NFkB (complex),RELA,STAT1,STAT3,TP53
mRNA targets of DE mirs for IPA and the DE mirs_4 11052020 - 2020-05-11 05:28 PM		Sb202190		chemical - kinase inhibitor						1.24e-26	BCL2,CCN2,CCND1,CCND2,CDKN1A,COL1A1,CXCL10,CXCL8,FASLG,FOS,FPR2,HIF1A,HMOX1,IL10,IL1B,IL2,IL6,LDLR,MAP1LC3A,PTGS2,PTHLH,RB1,S100A8,SNAI1,TIMP2,TNF,TNFRSF10B,TP53,VCAM1,VDR,VEGFA,VIM	AHR,AKT1,ATF2,Ap1,ERK1/2,FOSL1,FOXO1,FOXO3,JUN,MAPK14,NFKB1,NFKBIA,NFkB (complex),NR3C1,P38 MAPK,RELA,SP1,STAT3,Sb202190
mRNA targets of DE mirs for IPA and the DE mirs_4 11052020 - 2020-05-11 05:28 PM		staurosporine		chemical - kinase inhibitor						1.62e-26	APP,BBC3,BCL2,CCND1,CDKN1A,COL1A1,COL1A2,CXCL8,EGFR,FOS,FOSL1,HMOX1,IGF1R,IGF2,IGFBP5,IL1B,IL2,IL6,ITGB3,MICA,MYC,NR3C2,PHB,PIM1,PLAT,PLAU,PTGS2,TGFBR3,TP53,VDR,VEGFA	Ap1,CREB1,EGR1,FOS,IRF1,JUN,MAPK8,NFKB1,NFKBIA,NFkB (complex),NOTCH1,NR3C1,PRKCE,RELA,SMAD4,SP1,SRC,STAT3,staurosporine
mRNA targets of DE mirs for IPA and the DE mirs_4 11052020 - 2020-05-11 05:28 PM		KLF2	0	transcription regulator						1.68e-26	CCN2,CDKN1A,CEBPA,CXCL8,EDN1,ELN,F2RL1,F3,FASLG,FGF5,FOXP3,HIF1A,IGF2,IL1B,IL2,IL6,IL6R,ITGB1,ITGB3,KITLG,MYC,NOTCH1,PGF,PPARG,PTGS2,PTHLH,RUNX2,STAT1,STAT3,TFPI,TFRC,TGFB2,TGFBR1,THBS1,TNF,VCAM1	AHR,ARNT,ATF2,Atf,CTNNB1,FOS,HIF1A,IRF3,IRF4,IgG,JUN,KLF2,NFKB1,NFKBIA,NFkB (complex),RELA,SMAD2,SMAD3,SMAD4,STAT1,STAT3,Smad,TP53
mRNA targets of DE mirs for IPA and the DE mirs_4 11052020 - 2020-05-11 05:28 PM		VDR	0	transcription regulator						1.75e-26	AGTR1,BCL2,CCND1,CCND2,CDKN1A,COL10A1,COL1A1,CPT2,CSF1,CXCL10,CXCL8,CYP19A1,CYP24A1,CYP27B1,EDN1,EGFR,F3,GATA6,IGFBP3,IGFBP5,IL1A,IL2,IL6,JUN,LDLR,MYC,MYD88,PPARG,PTGS2,RARB,RB1,S100A8,SOCS1,TGFB2,TNFSF11,TSLP,TXN,UCP2,VDR,VEGFA	AGT,Ap1,CEBPA,CEBPB,CTNNB1,Creb,HIF1A,JUN,LEP,NCOA1,NFkB (complex),PPARA,PPARG,RELA,RXRA,SP1,STAT1,STAT3,THRA,TP53,VDR,calcitriol,cholecalciferol
mRNA targets of DE mirs for IPA and the DE mirs_4 11052020 - 2020-05-11 05:28 PM		KLF4	0	transcription regulator						1.93e-26	ACVR1,ACVR2A,ADRB2,ATP2A2,BMI1,CCND1,CCND2,CDKN1A,CEBPA,COL1A1,CXCL8,DUSP1,E2F1,EVX1,FGF5,HES1,IL10,IL6,KLF4,KRT19,MRC1,MYC,NOTCH1,NRP1,PAX2,PLAT,POU5F1,SMAD1,SMAD4,SOCS1,TAGLN,TGFB2,TGFB3,TGFBR1,THBS1,TNC,TNFSF11,TP53,VCAM1,VEGFA,VIM,WNT5A	BCL2,CREBBP,Creb,EGR1,EP300,ESR1,FOXO1,HDAC1,KLF4,MYC,NFKB1,NFKBIA,NFkB (complex),NOTCH1,RB1,RELA,SMAD3,SMAD4,SMAD7,SP1,STAT1,STAT3,TP53
mRNA targets of DE mirs for IPA and the DE mirs_4 11052020 - 2020-05-11 05:28 PM		PTH		other						2.51e-26	ATP2A2,BCL2,CCN2,CCND1,CDKN1A,COL1A1,COL1A2,CSF1,CXCL12,CYP24A1,CYP27B1,DUSP1,EFNB2,EGFR,FOS,FOSL2,GJA1,IGFBP3,IGFBP5,IL11,IL33,IL6,IL6R,ITGAV,JUN,NR4A2,PLAU,PTGS2,PTHLH,RUNX2,TNFSF11,VDR,WIF1,WNT3A,WNT4	ATF2,Ap1,CREB1,CREBBP,Ca2+,EGFR,ERK1/2,ESR1,FOSL1,FOXO1,HIF1A,JUN,MAP2K4,NFATC3,NFKB1,NFkB (complex),NOTCH1,NR3C1,PTH,PTHLH,RB1,RELA,SMAD1/5/9,SOX9,SP1,TP53
mRNA targets of DE mirs for IPA and the DE mirs_4 11052020 - 2020-05-11 05:28 PM		BMP4		growth factor						2.88e-26	ACVR2A,BCL2,CCN1,CCND1,CDKN1A,CDKN2A,CEBPA,CYP19A1,EGFR,FOXP3,GJA1,GREM1,HES1,ID2,IL6,JUN,KIT,KLF4,MMP3,MSX1,MYC,NGFR,PAX2,PGF,POU5F1,PPARD,PPARG,RUNX2,SHH,SMAD1,SNAI1,SPARC,TAGLN,TNFSF11,TP53,TRPV2,VEGFA,WNT5A	Ap1,BMP4,BRCA1,CTNNB1,DKK1,ESR1,ESR2,FOS,GATA3,HDAC1,HDAC2,JUN,LEF1,Mapk,NFKB1,NFkB (complex),NR3C1,P38 MAPK,PGR,PPARG,RELA,SP1,STAT3,TP53
mRNA targets of DE mirs for IPA and the DE mirs_4 11052020 - 2020-05-11 05:28 PM		Histone h4		group						3.68e-26	CCND1,CDKN1A,CDKN2A,CIITA,CXCL10,CXCL8,CYP19A1,CYP24A1,E2F1,ESR1,FMR1,FOS,GAS1,HES1,IL1A,IL1B,IL6,IRF1,KLF2,PPARG,PTGS2,RARB,RUNX2,SFRP1,STAT3,TAGLN,TBX1,TGFBR1,TGFBR2,TNF,TNFSF10,TNFSF11,VCAM1	AHR,HDAC1,HDAC2,HIF1A,Hdac,Histone h4,IL1B,JUN,NFATC3,NFKB1,NFKBIA,NFkB (complex),RELA,SP1,STAT3,TP53,VDR,XIAP
mRNA targets of DE mirs for IPA and the DE mirs_4 11052020 - 2020-05-11 05:28 PM		8-bromo-cAMP		chemical reagent						3.75e-26	ALDH2,APP,ARG2,CCN2,CCND1,COL10A1,CTSD,CYP19A1,DCN,DUSP1,EGFR,ENTPD1,FOS,FSHR,GATA6,GJA1,IGF1R,IGF2,IL1B,IL6,JUN,KITLG,LDLR,MYC,NOS1,NRP1,PLAT,PPARD,PTGS2,TGFB2,TGFBR3,TIMP2,TNF,VEGFA,VLDLR,WNT4	8-bromo-cAMP,AHR,Ap1,CEBPB,CREB1,CREBBP,ESR1,FOS,FSH,HIF1A,Ins1,JUN,Mapk,NFKB1,NFKBIA,PPARA,PPARG,RARA,RELA,SMAD3,SP1,STAT1,STAT3,TP53,cyclic AMP
mRNA targets of DE mirs for IPA and the DE mirs_4 11052020 - 2020-05-11 05:28 PM		PTGS2	0	enzyme						3.75e-26	BBC3,BCL2,CCND1,CDKN1A,CTSD,CTSK,CXCL10,CXCL12,CXCL8,CYP19A1,DUSP1,FOS,IGFBP3,IL10,IL11,IL1B,IL2,IL6,ITGAV,MYC,NR4A2,NTN1,PPARG,PTGER2,PTGER4,PTGS1,PTGS2,RUNX2,SNAI1,TNF,TNFAIP6,TNFRSF10B,TNFSF10,TNFSF11,TP53,VEGFA	AKT1,Akt,CREBBP,CTNNB1,Creb,EGR1,FOXO1,FOXO3,JUN,NCOA2,NFKB1,NFKBIA,NFkB (complex),PI3K (complex),PPARG,PTGS2,REL,RELA,SP1,STAT3,TP53,prostaglandin E2
mRNA targets of DE mirs for IPA and the DE mirs_4 11052020 - 2020-05-11 05:28 PM		ERBB3		kinase						4.55e-26	BGN,CCN1,CCN2,CCND1,CCND2,CDKN1A,COL1A1,CTSK,CXCL12,DUSP1,EGFR,F3,FBN1,GHR,HIF1A,HMOX1,IGF1R,IGF2,IGFBP5,MICA,MMP3,PTGS1,PTGS2,SFRP1,SNAI1,SPARC,THBS1,TIMP3,TNC,VEGFA	EGF,EGFR,ERBB2,ERBB3,ERBB4,ESR1,ESR2,HIF1A,JUN,MDM2,NCOR1,NFKB1,NFKBIA,NOTCH1,NRG1,RELA,SP1,STAT3,TP53
mRNA targets of DE mirs for IPA and the DE mirs_4 11052020 - 2020-05-11 05:28 PM		FOXO3		transcription regulator						4.56e-26	ACVR1,AR,BBC3,BCL2,CASP8,CCN1,CCN2,CCND1,CCND2,CDKN1A,CERS5,CPT1A,CXCL10,CXCL8,ESR1,FASLG,FMOD,FOS,FOXP3,HIF1A,IGF1R,IL10,IL2,IL6,MAP1LC3A,MAX,MSTN,MYC,NT5E,PLAU,PTGS1,RUNX2,SMAD4,SNAI1,SREBF2,STK4,TGFB2,TNF,TNFRSF1A,TNFRSF1B,TNFSF10,TP53,UCP2,VCAM1,VEGFA,VIM	AHR,AKT1,Akt,E2F1,EGR1,ESR1,FOXO1,FOXO3,MTOR,NFATC1,NFKB1,NFKBIA,NFkB (complex),PPARG,RELA,SIRT1,SP1,STAT1,STAT3,TP53
mRNA targets of DE mirs for IPA and the DE mirs_4 11052020 - 2020-05-11 05:28 PM		Mek		group						4.57e-26	ANPEP,CCN2,CCND1,CCND2,CDKN1A,CDKN2A,COL1A2,CXCL10,CXCL11,CXCL8,DDR1,DUSP6,ESR1,ETS1,FOS,FOSL1,FOXP3,HIF1A,ID2,IL10,IL1B,IL2,IL6,IRF1,ITGB1,ITGB3,JUN,MYC,OSM,POU5F1,PSEN1,PTGS2,RARB,THBS1,TNF,TNFAIP3,TNFRSF10B,TP53,VIM	Ap1,Creb,ELK1,ERK,JUN,MAPK1,MAPK3,Mek,NCOR2,NFKB1,NFKBIA,NFkB (complex),RARA,RELA,SMAD3,SPI1,STAT1,STAT2,STAT3
mRNA targets of DE mirs for IPA and the DE mirs_4 11052020 - 2020-05-11 05:28 PM		TGFB2	0	growth factor						6.03e-26	CCN2,CDH11,CDKN2A,CIITA,COL10A1,COL1A1,COL1A2,COL3A1,CYP24A1,DES,EDN1,FMOD,FOS,GAS1,HMOX1,HSPG2,NOTCH1,PTAFR,PTHLH,S100A8,SMAD4,TAGLN,TGFB2,TGFBR1,TGFBR2,TGFBR3,THBS1,TIMP2,VDR,VEGFA	CTNNB1,FOXO1,JUN,NFKBIA,NFkB (complex),RELA,RUNX2,SMAD2,SMAD3,SMAD4,SMAD7,SP1,STAT3,Smad,TGFB1,TGFB2,TP53,Tgf beta
mRNA targets of DE mirs for IPA and the DE mirs_4 11052020 - 2020-05-11 05:28 PM		DCN	0	other						6.15e-26	BGN,CASP8,CCN2,CDKN1A,COL1A2,CXCL10,DUSP1,FBN1,FST,HIF1A,IGF1R,IL1B,IL6,ITGAV,ITGB1,KIT,TFEB,THBS1,TIMP3,TNF,TP53,VCAM1,VEGFA	CCND1,CDKN1A,DCN,E2F4,ERBB3,ESR2,FOXO1,FOXO3,IRF4,JUN,MTOR,NFKB1,NFKBIA,NFkB (complex),PGR,RB1,Rb,SMAD2,SMAD3,SMAD4,STAT1,STAT3,Smad,TP53,Tgf beta,YBX1
mRNA targets of DE mirs for IPA and the DE mirs_4 11052020 - 2020-05-11 05:28 PM		FGFR1		kinase						6.68e-26	CCND1,CCND2,CDKN1A,COL10A1,COL1A1,COL3A1,EEF1A1,FGF1,FGF5,FGF7,FOS,HES1,IL11,IL2,IL6,JUN,LIF,MMP3,MSX1,MYC,NOTCH1,PLAU,PTGS1,PTGS2,PTPRA,SPARC,VIM,WNT1	Ap1,EGR1,ERK1/2,FGFR1,FOS,FOSL1,JUN,Jnk,NFKB1,NFkB (complex),RAF1,RAS,RELA,SP1,SRC,STAT3
mRNA targets of DE mirs for IPA and the DE mirs_4 11052020 - 2020-05-11 05:28 PM		MAPK9		kinase						8.45e-26	BBC3,BCL2,BMP1,CCN2,CDKN1A,CDKN2A,CXCL8,DMD,EDN1,FASLG,FOS,FOSL1,FOSL2,FOXP3,HIF1A,IL11,IL1B,IL2,IL6,JUN,LGALS3BP,LIF,MMP3,MYC,NR3C2,PLA1A,PLAT,PPARG,PTGES,SHH,TNF,TNFAIP3,TP53,VDR	AHR,Ap1,JUN,MAPK8,MAPK9,NFKB1,NFKBIA,NFkB (complex),NR3C1,P38 MAPK,RELA,STAT1,STAT3,TP53,nitric oxide
mRNA targets of DE mirs for IPA and the DE mirs_4 11052020 - 2020-05-11 05:28 PM		EP300		transcription regulator						8.79e-26	AR,B2M,BBC3,CCND1,CDKN1A,CDKN2A,CEBPA,COL1A2,CPT1A,CPT2,CXCL8,DUSP1,E2F1,EDN1,FASLG,FOS,FOSL2,HMOX1,HSD11B1,ID2,IGF1R,IGFBP6,IL2,IL6,ITGA9,JUN,LAMC2,LGALS3BP,MSX1,MYC,NOTCH1,NRF1,NTN1,NTRK3,POU5F1,PSEN1,PTGS2,RAD51,RARB,RB1,RBP1,RUNX2,TGFB2,TGFBR1,TGFBR2,TNC,TNF,TNFAIP3,TNFRSF10B,TP53,VEGFA	AHR,ATM,CREBBP,EP300,ESR1,HDAC1,HIF1A,HMGB1,Histone h3,MDM2,NCOR2,NFKB1,NFKBIA,NFkB (complex),NR3C1,RELA,RNA polymerase II,SP1,STAT1,STAT3,TP53,TP63
mRNA targets of DE mirs for IPA and the DE mirs_4 11052020 - 2020-05-11 05:28 PM		KLF11		transcription regulator						1.04e-25	BCL2,CCN2,COL1A2,COL3A1,CPT2,DCN,EDN1,FASLG,GREM1,IL10,IL1B,ITGAV,ITGB3,ITGB8,MMP3,MMP8,MYC,PLAT,PLAU,SMAD4,SNAI1,STAT1,TGFB2,TGFB3,TGFBR1,TGFBR2,THBS1,TIMP2,TIMP3,TNF,VEGFA	CEBPB,CREB1,CREBBP,EP300,ESR1,HDAC1,Ins1,KLF11,MYC,NOTCH1,PPARA,PPARG,RELA,SIN3A,TP53
mRNA targets of DE mirs for IPA and the DE mirs_4 11052020 - 2020-05-11 05:28 PM		TWIST1		transcription regulator						1.05e-25	AR,BCL2,BMI1,CBX2,CDKN1A,CDKN2A,CHRDL2,COL1A1,CXCL12,CXCL8,DCN,DKK3,EFNB2,ESR1,ETS1,FMOD,FOS,FOSL1,IGFBP4,IGFBP5,IL1B,IL6,ITGB3,KIT,NT5E,RUNX2,SHH,SNAI1,TGFBR2,TIMP3,TNF,TP53,VEGFA,VIM	BCL2,BMI1,CBL,CDKN2A,Creb,FOXO3,HDAC1,HIF1A,JUN,NFKB1,NFKBIA,NFkB (complex),NOTCH1,PDGFRA,RB1,RELA,RNF2,SP1,STAT1,STAT3,TCF4,TP53,TP63,TWIST1
mRNA targets of DE mirs for IPA and the DE mirs_4 11052020 - 2020-05-11 05:28 PM		AKT1		kinase						1.11e-25	AR,BCL2,CCND1,CCND2,CDKN1A,CXCL10,CXCL6,CXCL8,E2F1,ESR1,FASLG,FOS,FOXP3,HIF1A,HMOX1,IGF1R,IGF2,IGFBP5,IL10,IL11,IL2,IL6,ITGB1,MSTN,MYC,NOTCH1,PIK3R1,PPARG,PTGS1,PTGS2,RAMP1,SIRT6,SNAI1,SREBF2,TGFB2,TGFBR3,THBS1,TNF,TNFSF10,TNFSF11,TP53,VEGFA,VIM	AHR,AKT1,Akt,EGR1,FOXM1,FOXO1,FOXO3,GSK3B,MDM2,NFKB1,NFKBIA,NFkB (complex),PTEN,RELA,SP1,STAT1,STAT3,TP53
mRNA targets of DE mirs for IPA and the DE mirs_4 11052020 - 2020-05-11 05:28 PM		PRL		cytokine						1.54e-25	APP,ATP2A2,B2M,BCL2,CAPN2,CCND1,CDKN1A,COL1A1,COL1A2,COL3A1,CTSD,CXCL10,CXCL11,DCN,DES,EGFR,ESR1,FOS,ID2,IDE,IGF2,IGFBP3,IGFBP5,IL2,IL6,IRF1,JUN,KRT19,MYC,PENK,PIM1,PLAT,SOCS1,SOCS2,SPARC,STAT1,TIMP2,TNF,TNFSF11,TP53,VDR,VIM	CEBPB,CREB1,EGR1,ESR1,HDAC1,IGF1R,Ins1,JUN,MAPK1,NCOR2,NFKB1,NFKBIA,NFkB (complex),PPARA,PPARG,PRL,RARA,RELA,SMAD3,SP1,STAT1,STAT3,STAT5B,STAT5a/b,TP53
mRNA targets of DE mirs for IPA and the DE mirs_4 11052020 - 2020-05-11 05:28 PM		COL18A1		other						1.55e-25	BCL2,CCND1,EDN1,EFNB2,EGFR,ETS1,F2R,F2RL1,F3,F7,FOS,HIF1A,IL6,ITGAV,ITGB3,JUN,MAX,MYC,NRP1,PLAU,PTGS2,STAT1,STAT3,THBS1,TNF,TNFRSF1A,VEGFA	Ap1,CBL,COL18A1,EGR1,ERK,FN1,HIF1A,JUN,NFKB1,NFKBIA,NFkB (complex),NR3C1,P38 MAPK,RELA,SMAD3,SP1,SRC,STAT3,VEGFA
mRNA targets of DE mirs for IPA and the DE mirs_4 11052020 - 2020-05-11 05:28 PM		troglitazone		chemical drug						1.6e-25	ADIPOR1,AGTR1,AQP3,AR,BCL2,BMP1,CCND1,CCND2,CDKN1A,CDKN2A,CEBPA,CIITA,COL1A1,COL1A2,CPT2,CXCL10,CXCL11,CXCL6,CXCL8,CYP19A1,DCN,E2F1,EGFR,ETS1,FADS2,FOS,FOSL1,HMOX1,IL1B,IL2,IL6,JUN,KLF4,MMP3,MYC,PIK3CB,PPARG,PTGES,PTGS2,RB1,SIRT6,SLC9A1,SNAI1,TNF,TP53,UCP2,VCAM1,VEGFA	ADIPOQ,AHR,Ap1,CREBBP,ERK1/2,FOSL1,HDAC1,JUN,NFKB1,NFKBIA,NFkB (complex),NR3C1,P38 MAPK,PI3K (complex),PPARA,RELA,STAT3,troglitazone
mRNA targets of DE mirs for IPA and the DE mirs_4 11052020 - 2020-05-11 05:28 PM		TNFSF11	0	cytokine						2.39e-25	ADORA2B,ADRA1A,BCL2,CAPN2,CCND1,CDKN1A,CEBPA,CSRP1,CTSK,CXCL8,DUSP1,ESR1,ETS1,F3,FOS,FOSL1,GLRX,HMOX1,IL10,IL11,IL13RA1,IL1A,IL1B,IL6,ITGA5,ITGAV,ITGB3,JUN,MYC,PIM1,PTGER2,PTGER4,PTGS2,SMARCAD1,SOCS1,STAT1,TLR4,TNF,TNFRSF1B,TNFSF11,VCAM1	Ap1,CCL2,ERK1/2,FOS,FOSL1,IRF3,JUN,MAPK1,Mapk,NCOR2,NFATC1,NFKB1,NFKBIA,NFkB (complex),NR3C1,P38 MAPK,RARA,RELA,STAT3,TNFSF11
mRNA targets of DE mirs for IPA and the DE mirs_4 11052020 - 2020-05-11 05:28 PM		NS-398		chemical reagent						3.23e-25	BCL2,CAPN2,CCND1,CDKN1A,CDKN2A,COL1A2,CXCL8,CYP19A1,F2R,F3,GATA6,HIF1A,IL10,IL1A,IL1B,IL2,IL24,IL6,PPARG,PTGES,PTGS1,PTGS2,RUNX2,S100A8,TFRC,TNF,TP53,VEGFA	Ap1,Creb,ERK1/2,FOSL1,FOXO1,JUN,NFKB1,NFKBIA,NFkB (complex),NS-398,PPARA,PPARG,PPARGC1A,PTGS2,RELA,SP1,STAT1,STAT3,TP53,prostaglandin E2
mRNA targets of DE mirs for IPA and the DE mirs_4 11052020 - 2020-05-11 05:28 PM		CREBBP		transcription regulator						3.98e-25	AR,B2M,BCL2,CCN1,CCND1,CCND2,CDKN1A,CEBPA,COL1A2,CSF1,CXCL10,CXCL12,CXCL8,CYP24A1,DUSP1,FASLG,FOS,FOSL2,HSD11B1,IGF1R,IL10,IL2,IL6,IRF1,ITGA9,JUN,KLF2,LDLR,LGALS3BP,MSX1,MYC,MYH1,NOTCH1,NR4A2,NTN1,NTRK3,PTGS2,RARB,RB1,RUNX2,TAGLN,TNC,TNF,TNFAIP3,TNFRSF10B,TNFSF10,VCAM1,VEGFA	AHR,ATF2,CREBBP,EP300,HDAC3,Hdac,JUN,MYC,NCOA2,NCOR2,NFKB1,NFKBIA,NFkB (complex),NOTCH1,NR3C1,RARA,RELA,RNA polymerase II,STAT1,STAT3,TP53,TSC22D3,VDR
mRNA targets of DE mirs for IPA and the DE mirs_4 11052020 - 2020-05-11 05:28 PM		CXCL12	0	cytokine						6.35e-25	BCL2,BMP1,CCND1,CD9,COL1A1,CTSK,CXCL10,CXCL12,CXCL8,EGFR,FOS,IL1A,IL1B,IL24,IL6,ITGB1,ITGB3,JUN,KIT,MMP3,MYC,PLAU,PTGS2,RUNX2,SHH,SOCS1,SOCS2,THBS1,TNF,TNFRSF10B,TNFRSF1B,TNFSF10,TNFSF11,TP53,VIM,ZBTB16	CXCL12,CXCR4,ERK,FOXO1,HIF1A,IL6,JUN,NFKB1,NFKBIA,NFkB (complex),PI3K (family),RELA,SMAD3,SP1,STAT1,STAT3,VHL
mRNA targets of DE mirs for IPA and the DE mirs_4 11052020 - 2020-05-11 05:28 PM		tetrachlorodibenzodioxin		chemical toxicant						8.38e-25	ADIPOR2,AQP3,AR,BCL2,CCN1,CCND1,CDKN1A,CDKN2A,CTSD,CXCL8,CYP19A1,CYP4A11,E2F1,EDN1,EGFR,ELN,ESR1,FASLG,FMR1,FOS,FSHR,HES1,HMOX1,HRAS,IGF2,IL10,IL1B,IL2,IL6,ITGA5,JUN,KLF2,KRT19,MYC,PTGS2,S100A8,SLC4A2,SOCS2,TGFB2,TGFB3,TGFBR2,TNC,TNF,TP53,TXN,VEGFA,VLDLR	AHR,Akt,Ap1,BRCA1,CREB1,Creb,EGF,EGR1,ESR1,ESR2,FOXO3,HIF1A,JUN,NFKBIA,PGR,PPARA,Pkc(s),RELA,SP1,TP53,tetrachlorodibenzodioxin
mRNA targets of DE mirs for IPA and the DE mirs_4 11052020 - 2020-05-11 05:28 PM		celecoxib		chemical drug						8.7e-25	APP,AR,BCL2,CCND1,CDKN1A,COL3A1,CTSK,DES,E2F1,ESR1,F3,FOS,HIF1A,HMOX1,IGF1R,IL1B,IL2,IL7,PPARD,PPARG,PTGS2,RARB,TGFBR2,TLR4,TNF,TNFRSF10B,TNFRSF1B,TP53,VCAM1,WNT5A	AHR,Ap1,EGR1,FOS,FOXO3,GSK3B,HIF1A,JUN,Mapk,NFATC2,NFKB1,NFKBIA,NFkB (complex),PARP1,RELA,STAT1,STAT3,TP53,TP63,celecoxib,doxorubicin
mRNA targets of DE mirs for IPA and the DE mirs_4 11052020 - 2020-05-11 05:28 PM		bortezomib		chemical drug						9.82e-25	BCL2,CASP8,CCND1,CCND2,CDKN1A,CDKN2A,CXCL10,CXCL12,CXCL8,DMD,ESR1,FASLG,HIF1A,HSF1,IGF1R,IGFBP3,IL10,IL1B,IL2,IL33,IL6,IL6ST,KIT,LIF,MAX,MICA,MYC,NOTCH1,NRF1,PTGS2,RAD51,TLR7,TNF,TNFRSF10B,TNFSF10,TP53,VCAM1,VEGFA,VIM	AHR,AKT1,Akt,EGR1,FOXO1,FOXO3,NFKB1,NFKBIA,NFkB (complex),RELA,SMAD3,SP1,STAT1,STAT3,TP53,bortezomib
mRNA targets of DE mirs for IPA and the DE mirs_4 11052020 - 2020-05-11 05:28 PM		VCAN		other						1.01e-24	ADAMTS9,AOC3,CDKN1A,CDKN2A,CXCL12,CXCL6,CXCL8,DCN,EGFR,ELN,F3,FST,GUCY1B1,HAS3,IGFBP4,IL10,IL1B,IL6,ITGA5,ITGB1,LGALS3,OGN,PENK,PLAU,RBP1,RXRA,STAT1,TGFB3,TNF,TP53,VCAM1,VEGFA,WNT4	Ap1,CD44,ERK,FOS,FOXO1,JUN,Jnk,NFKB1,NFkB (complex),NR3C1,P38 MAPK,PF4,RB1,RELA,SMAD3,STAT3,VCAN
mRNA targets of DE mirs for IPA and the DE mirs_4 11052020 - 2020-05-11 05:28 PM		losartan potassium		chemical drug						1.17e-24	ADIPOR1,AGTR1,ATP2A2,CCN2,COL1A1,COL3A1,CXCL10,CXCL8,EDN1,F3,FOS,FOXP3,GJA1,IL1B,IL6,ITGAV,KRAS,NOS1,NR3C2,PTGS2,PTHLH,TGFB2,TGFB3,TGFBR1,TGFBR2,TNF,UCP2,VCAM1,VEGFA	AGT,Ap1,ERK1/2,FOS,FOSL1,HIF1A,JUN,Mapk,NFKB1,NFkB (complex),NR3C1,NR3C2,PPARGC1A,RELA,REN,STAT3,TP53,aldosterone,losartan potassium
mRNA targets of DE mirs for IPA and the DE mirs_4 11052020 - 2020-05-11 05:28 PM		IL6R	0	transmembrane receptor						1.37e-24	CDKN1A,CHAT,COL1A1,COL1A2,CXCL10,CXCL6,CXCL8,GREM1,IGF2,IGFBP5,IL10,IL1B,IL6,IL6R,IL6ST,IRF1,MMP3,PENK,PTGS2,STAT3,TGFBR1,TGFBR2,TNF,TNFSF11,VCAM1,VEGFA	AHR,E2F2,HDAC1,Hdac,Histone h4,IL6,IL6R,IRF1,JUN,MED1,NFKB1,NFKBIA,NFkB (complex),RELA,SMAD3,SP1,STAT1,STAT3
mRNA targets of DE mirs for IPA and the DE mirs_4 11052020 - 2020-05-11 05:28 PM		PIK3R1	0	kinase						1.37e-24	AR,BCL2,CCND1,CCND2,COL1A2,CXCL10,CXCL12,CXCL8,F3,FOS,HIF1A,HMOX1,IL1B,IL2,IL6,MYC,PIK3CB,PIK3R1,PLAU,PPARG,PTGS2,TGFB2,TGFB3,TNF,VCAM1,VEGFA	AKT1,Akt,EGR1,FOXO1,FOXO3,JUN,NFKB1,NFKBIA,NFkB (complex),PIK3R1,RELA,SP1,SRC,STAT1,STAT3,TP53
mRNA targets of DE mirs for IPA and the DE mirs_4 11052020 - 2020-05-11 05:28 PM		SP600125		chemical - kinase inhibitor						1.42e-24	ADAMTS9,BCL2,CCN1,CCN2,CCND1,CDKN1A,COL1A1,CXCL10,CXCL16,CXCL8,CYP27B1,DUSP1,F3,FASLG,FGF1,FOS,FOXP3,HMOX1,IL10,IL1A,IL1B,IL6,JUN,LDLR,MMP3,NR3C2,P4HA2,PPARG,PTGES,PTGS2,RARB,RB1,SPARC,THBS1,TLR4,TNF,TNFRSF10B,TNFSF11,TP53,VCAM1,VDR,VEGFA	AHR,Ap1,ERK,ESR1,JUN,NFATC2,NFKB1,NFKBIA,NFkB (complex),NR3C1,Nfat (family),P38 MAPK,RELA,SMAD3,SP600125,STAT1,STAT3
mRNA targets of DE mirs for IPA and the DE mirs_4 11052020 - 2020-05-11 05:28 PM		SMAD7		transcription regulator						1.45e-24	ACVR1,ACVR2A,ADAMTS2,BGN,BMPR2,CCN2,CDKN1A,COL1A1,COL1A2,COL3A1,COL6A3,CXCL10,CXCL12,DCN,FGF5,FST,HMOX1,ID2,IL1B,MYC,PLAT,POU5F1,TAGLN,TGFB2,TGFB3,TGFBR1,TGFBR2,TIMP3,TNF,TPM2,TXN,VEGFA	CTNNB1,FOXO1,IRF4,NFkB (complex),RUNX2,SMAD2,SMAD3,SMAD4,SMAD7,SP1,STAT3,Smad,TGFBR1
mRNA targets of DE mirs for IPA and the DE mirs_4 11052020 - 2020-05-11 05:28 PM		Ap1		complex						1.53e-24	CCN2,CCND1,CDKN2A,CXCL12,CXCL8,DUSP6,EDN1,ETS1,F2RL1,F3,FASLG,FOS,FOSL1,HMOX1,IGFBP3,IL10,IL1A,IL1B,IL2,IL6,JUN,MMP3,MYC,PLAU,PTGS2,SPARC,TLR4,TNF,TSLP,VCAM1,VDR,VEGFA,XYLT1	Ap1,CCL2,CREB1,CSF2,EGR1,FOS,HIF1A,IGF1,IRF3,JUN,NFATC1,NFKB1,NFKBIA,NFkB (complex),NR3C1,RELA,SMAD3,SMAD4,SP1,STAT1,STAT3,TP53
mRNA targets of DE mirs for IPA and the DE mirs_4 11052020 - 2020-05-11 05:28 PM		HDAC1		transcription regulator						1.59e-24	AR,BBC3,CCND1,CCND2,CDKN1A,CDKN2A,CEBPA,COL1A1,COL1A2,CTSK,CXCL8,DCLRE1C,DUSP1,EGFR,ESR1,FOS,FOXP3,HES1,IL10,IL2,IL24,IL6,MYBL2,MYC,PAX2,PLAU,POU5F1,PPARG,PTGS2,RUNX2,SFRP1,SNAI1,STAT3,TAGLN,TBX1,TGFBR2,TNF,TP53,UHRF1,VDR	AHR,CDKN2A,E2F2,EGFR,EP300,ESR1,HDAC1,HDAC2,HIF1A,Hdac,Histone h4,JUN,MED1,NFKB1,NFKBIA,NFkB (complex),NOTCH1,RELA,SIN3A,SP1,STAT3,TP53,TP63
mRNA targets of DE mirs for IPA and the DE mirs_4 11052020 - 2020-05-11 05:28 PM		RXRA	0	ligand-dependent nuclear receptor						1.86e-24	APP,ARG2,CCND1,CDKN1A,CDKN2A,CEBPA,COL1A1,COLEC12,CPT1A,CPT2,CXCL10,CYP24A1,CYP27B1,CYP4A11,FADS2,FOS,HIF1A,HMOX1,IGFBP6,IL10,IL1A,IL1B,IL2,IL6,POU5F1,PPARD,PPARG,RARB,RARG,RBP1,RORA,RXRA,S100A8,SREBF2,TCF7,TGFB2,TNF,TNFRSF10B,TSLP,TXN,VDR,VEGFA	Ap1,CEBPA,CEBPB,CREB1,HDAC1,NCOA3,NFKBIA,NFkB (complex),PPARA,PPARG,PPARGC1A,RB1,RELA,RNA polymerase II,RXRA,SP1,SREBF1,STAT1,THRA,TP53,VDR
mRNA targets of DE mirs for IPA and the DE mirs_4 11052020 - 2020-05-11 05:28 PM		TERT		enzyme						1.92e-24	ALDH1A3,AR,B2M,BMI1,CCN2,CCND1,CDKN1A,CDKN2A,CXCL8,DUSP6,EGFR,ETS1,F2R,F2RL2,FRMD6,GATA6,IGFBP4,IL13RA1,IL1B,IL6,ITGAV,KRT19,MMP3,MYC,PDGFC,POU5F1,PTGS1,PTGS2,RB1,TP53,VIM	AHR,Ap1,EGR1,HDAC1,HDAC2,JUN,NFKB1,NFKBIA,NFkB (complex),NR3C1,P38 MAPK,PPARG,RELA,SMAD3,SP1,SRC,STAT3,TERT,TP53,YAP1,sphingosine-1-phosphate
mRNA targets of DE mirs for IPA and the DE mirs_4 11052020 - 2020-05-11 05:28 PM		CREB1		transcription regulator						2.04e-24	ACVR2A,ADRA1A,BCL2,CCN1,CCND1,CD9,CDH11,CDKN1A,CIITA,CPT1A,CSRP2,CXCL8,CYP19A1,DUSP1,EDN1,ENTPD1,FOS,FOXP3,FRMD6,HMOX1,HSD11B1,HTR2C,IL10,IL1B,IL2,IL6,JUN,KLF4,LDLR,MRC1,MYBL2,MYC,NDUFV1,NOS1,NOTCH1,NR4A2,NRP1,NTSR1,PENK,PLAT,PPARG,PSEN1,PTGS2,RASGRF1,RB1,ROBO1,SOCS2,STAT3,TFRC,TGFBR1,TNF,TNFSF11,TPT1,TXN,VEGFA,VIM	Ap1,CEBPA,CEBPB,CREB1,CREBBP,CREM,CTNNB1,Creb,EP300,HDAC1,KCNIP3,NCOA2,NCOR2,NR3C1,PPARG,REL,RELA,RNA polymerase II,TP53
mRNA targets of DE mirs for IPA and the DE mirs_4 11052020 - 2020-05-11 05:28 PM		TP73		transcription regulator						2.08e-24	ADORA2B,AGGF1,B2M,BBC3,BCL2,CCN1,CDKN1A,COL1A1,CTSD,CXCL10,EDN1,EGFR,FST,HES1,HIF1A,HS6ST1,ID2,IGFBP3,IGFBP4,IGFBP5,IL1B,IL4R,IL6,IL7,ITGA5,KIT,MMP19,MYC,NOTCH1,NRP1,PIK3R3,PLAU,PROCR,PTGES,RB1,SNAI1,TBX1,TGFB2,THBS1,THY1,TIMP3,TNFRSF10B,TNFRSF1A,TNFRSF1B,TP53,VDR,VEGFA,WNT4	AHR,ARNT,CTNNB1,HDAC1,HIF1A,JUN,NFKB1,NFkB (complex),REL,RELA,SMAD3,SNAI1,SP1,STAT1,STAT3,TP53,TP63,TP73,glutathione
mRNA targets of DE mirs for IPA and the DE mirs_4 11052020 - 2020-05-11 05:28 PM		CD44		other						2.59e-24	ADRB2,BCL2,BGN,BMI1,CCND1,CCND2,CDKN1A,COL1A1,COL3A1,CTSK,CXCL6,FASLG,HAS3,IL10,IL1A,IL1B,IL2,IL6,ITGA5,ITGAV,JUN,KREMEN1,LGALS3,MMP3,MMP8,MYC,PLAU,POU5F1,PTHLH,SMAD1,THBS1,THY1,TNF,VCAM1,VIM,WNT5A	Ap1,CD44,CSF1,ERK,ERK1/2,FOS,FOSL1,JUN,NFATC1,NFKB1,NFkB (complex),NR3C1,P38 MAPK,RELA,SMAD3,SMAD4,STAT3
mRNA targets of DE mirs for IPA and the DE mirs_4 11052020 - 2020-05-11 05:28 PM		4-hydroxytamoxifen		chemical drug						3.83e-24	AQP3,BCL2,CCN1,CCN2,CCND1,CDKN1A,CDKN2A,CEBPA,CTSD,CYP19A1,DUSP1,EDN1,EGFR,ESR1,FASLG,FOS,FOSL2,GLRX,IGF1R,IGFBP3,IL10,IL6,JUN,KRT19,MYC,NR4A2,NRF1,PTGER4,RB1,RND1,TNF,TNFAIP3,TP53,VDR	4-hydroxytamoxifen,Akt,Ap1,BRCA1,Creb,EGR1,ERK1/2,ESR1,ESR2,FOSL1,FOXO3,GPER1,JUN,NFKB1,NFkB (complex),NOTCH1,PGR,RELA,SP1,TP53
mRNA targets of DE mirs for IPA and the DE mirs_4 11052020 - 2020-05-11 05:28 PM		IFNB1		cytokine						6.91e-24	BCL2,CAPN2,CASP8,CDKN1A,CTSK,CXCL10,CXCL11,CXCL6,CXCL8,DKK3,E2F1,F2R,FBN1,FOS,GAS1,GLP2R,IFNAR1,IL10,IL1B,IL2,IL24,IL6,IRF1,ITGAV,ITGB3,MYC,MYD88,NOTCH1,OGN,PTGS2,RAD51,SHH,SOCS1,SREBF2,STAT1,THBS1,TIMP2,TLR7,TNF,TNFSF10,VDR	IFNAR1,IFNB1,IL27,IRF1,IRF3,IRF9,Interferon alpha,NFKB1,NFKBIA,NFkB (complex),RELA,STAT1,STAT2,STAT3,STAT4
mRNA targets of DE mirs for IPA and the DE mirs_4 11052020 - 2020-05-11 05:28 PM		F2RL1	0	g-protein coupled receptor						7.01e-24	CCN1,CCN2,CTSD,CXCL8,DUSP6,F2RL1,F3,FGF5,FOS,FPR2,IL10,IL1A,IL1B,IL6,KITLG,LIF,PSEN1,PTGS2,RARG,TGFBR1,TNF,TSLP,VEGFA	Ap1,CCL2,ERK1/2,F2RL1,FOS,FOSL1,IRF3,JUN,NFATC1,NFKB1,NFKBIA,NFkB (complex),NR3C1,RELA,SMAD4,STAT1,STAT3,TAC1
mRNA targets of DE mirs for IPA and the DE mirs_4 11052020 - 2020-05-11 05:28 PM		Ins1		other						7.79e-24	ADIPOR1,ADIPOR2,CCND1,CDKN1A,CEBPA,COL1A1,EDN1,FADS2,FOS,IDE,IGF1R,IGF2,IGFBP3,IGFBP4,IGFBP5,IL10,IL1B,IL6,IL6ST,JUN,LDLR,LGALS3BP,MMP3,MYC,NOS1,PIK3R1,PLAT,PPARD,PPARG,PTGS2,RUNX2,RXRA,SOCS2,SPARC,STAT3,THY1,TIMP2,TIMP3,TNF,VAMP2,VEGFA,VIM	Ap1,CEBPA,CEBPB,CTNNB1,Creb,ERK1/2,ESR1,FOS,FOSL1,HDAC1,IGF1R,Ins1,JUN,LEP,Mapk,NFKB1,NFkB (complex),PPARG,RELA,RNA polymerase II,STAT3,TP53
mRNA targets of DE mirs for IPA and the DE mirs_4 11052020 - 2020-05-11 05:28 PM		LIF	0	cytokine						9.92e-24	CCND1,CD9,CDKN1A,CHAT,CXCL10,CXCL8,CYP19A1,E2F1,EVX1,FGF5,FOS,FOXP3,GATA6,HES1,HIF1A,IL1B,IL6,IL6ST,IL7,IRF1,JUN,MSX1,MYC,PIM1,POU5F1,PPARG,PTGS2,SOCS1,SOCS2,STAT3,TNC,TNF,TNFSF11,TP53,VEGFA,WNT5A	CCND1,CEBPD,Creb,HIF1A,JAK2,LIF,NFKB1,NFKBIA,NFkB (complex),PPARG,REL,RELA,SMAD3,SOCS3,SP1,SPI1,STAT1,STAT2,STAT3,STAT5a/b,STAT6
mRNA targets of DE mirs for IPA and the DE mirs_4 11052020 - 2020-05-11 05:28 PM		Ige		complex						1.06e-23	AQP3,ATP2A2,BCL2,CAPN2,CCND2,CDKN1A,CTSK,CXCL16,CXCL8,DUSP6,EDN1,F2R,HMOX1,IL10,IL1A,IL1B,IL2,IL33,IL6,ITGA5,ITGAV,KRAS,LIF,MTOR,MYC,NGFR,NRP1,OSM,PENK,PIK3CB,PPARG,PTGS2,SOCS1,TFRC,TLR7,TNC,TNF,TNFRSF1B,TNFSF10,TSLP,VCAM1,VDR,VIM	Ap1,BCL6,CREB1,IKBKB,IL2,IL4,IRF1,Ige,JUN,MAPK1,NCOR2,NFKB1,NFKBIA,NFkB (complex),RARA,RELA,STAT1,STAT3,STAT6,TNF,TP53
mRNA targets of DE mirs for IPA and the DE mirs_4 11052020 - 2020-05-11 05:28 PM		GFI1		transcription regulator						1.14e-23	BBC3,CASP8,CCND2,CDKN1A,CEBPA,CSF1,CXCL8,ENTPD1,ETS1,F2R,FOSL2,GJA1,ID2,IL10,IL1A,IL1B,IL2,IL6,IL6R,IRF1,ITGB3,JUN,KLF2,MYC,NT5E,RB1,STAT1,TNF,TNFRSF1A,TNFSF11,VDR	Ap1,ERK1/2,FOSL1,GFI1,IL10,IRF1,JUN,NFKB1,NFKBIA,NFkB (complex),NOTCH1,RELA,STAT1,STAT3,TNF,TP53
mRNA targets of DE mirs for IPA and the DE mirs_4 11052020 - 2020-05-11 05:28 PM		RAC1		enzyme						2.81e-23	APBB1,CCN2,CCND1,CIITA,COL1A2,CXCL8,DUSP1,ESR1,FOS,FOSL1,HIF1A,HMOX1,IL10,IL1B,IL2,IL33,IL6,IL6R,ITGB1,JUN,MYC,PTGS2,STAT1,STAT3,VCAM1,VEGFA,WNT3A,WNT5A	Ap1,CREBBP,EGR1,ESR1,JUN,Mek,NFATC2,NFKB1,NFKBIA,NFkB (complex),Nfat (family),PI3K (complex),RAC1,RELA,SMAD3,SP1,SRC,STAT1,STAT3
mRNA targets of DE mirs for IPA and the DE mirs_4 11052020 - 2020-05-11 05:28 PM		IL13		cytokine						3.09e-23	ADORA1,ADORA2B,ARG2,CAPN2,CASP8,CCN2,CEBPA,COL1A1,COL1A2,COL3A1,CTSK,CXCL10,CXCL6,CXCL8,EGFR,F3,FADS2,FPR2,HMOX1,HSD11B1,IL10,IL11,IL13RA1,IL1B,IL6,JUN,KITLG,MMP3,MRC1,NTN1,PDGFC,PLAU,PPARG,PTGES,PTGS2,S100A8,SOCS1,TFRC,THBS1,TIMP2,TLR4,TNF,TNFRSF1A,TNFRSF1B,TNFSF11,TSLP,VCAM1,WNT5A	Ap1,FOXO1,IFNG,IL13,IL4,IRF1,NFKB1,NFKBIA,NFkB (complex),NR3C1,P38 MAPK,RELA,SP1,STAT1,STAT3,STAT6,hyaluronic acid
mRNA targets of DE mirs for IPA and the DE mirs_4 11052020 - 2020-05-11 05:28 PM		KITLG	0	growth factor						3.38e-23	B2M,BCL2,BMP1,CCN2,CDKN1A,CEBPA,CSF1,CXCL12,CXCL8,EEF1A1,EFNB2,F2R,F2RL2,FOS,GJA1,HMOX1,ID2,IGF1R,IGFBP3,IL10,IL11,IL16,IL1A,IL1B,IL6,ITGAV,ITGB3,KIT,LDLR,OSM,PIM1,PTGS2,SOCS1,STAT3,TNF,TNFRSF1A,TPT1,UCP2	Ap1,BTK,CBL,ERK1/2,FOSL1,IRF8,JUN,KITLG,LYN,NFATC2,NFKB1,NFKBIA,NFkB (complex),PTPN11,RAS,RELA,SPI1,STAT1,STAT3,STAT5A,STAT5a/b
mRNA targets of DE mirs for IPA and the DE mirs_4 11052020 - 2020-05-11 05:28 PM		1-methyl-4-phenyl-1,2,3,6-tetrahydropyridine		chemical toxicant						5.35e-23	APP,BCL2,CASP8,CNR1,DRD3,FOS,HMOX1,HSF1,IL1A,IL1B,IL2,IL6,JUN,LIF,NOS1,NR4A2,OSM,PENK,PTGS2,TLR4,TNF,TNFRSF1A,TNFRSF1B,TP53	1-methyl-4-phenyl-1,2,3,6-tetrahydropyridine,AHR,Ap1,IL10,JUN,MAPK1,MAPK8,NCOR2,NFKB1,NFKBIA,NFkB (complex),RARA,RELA,STAT1,STAT3
mRNA targets of DE mirs for IPA and the DE mirs_4 11052020 - 2020-05-11 05:28 PM		lactacystin		chemical - protease inhibitor						6.69e-23	ADRB2,APP,CCND1,CCND2,CD9,CDKN1A,CTSD,CXCL8,CYP24A1,DUSP1,E2F1,ESR1,FASLG,FOSL1,GJA1,HIF1A,HMOX1,IGFBP5,IL6,LDLR,NOS1,P4HA2,PSEN1,PTGS2,RAD51,RUNX2,SMAD4,SNTB2,SREBF2,TNF,TNFRSF10B,TP53,TXN,VDR	AKT1,ATF2,Akt,Ap1,Creb,EGR1,FOXO1,FOXO3,HDAC1,HIF1A,JUN,MAPK14,NFKB1,NFKBIA,NOTCH1,PSEN1,RELA,SP1,STAT3,TP53,TP63,lactacystin
mRNA targets of DE mirs for IPA and the DE mirs_4 11052020 - 2020-05-11 05:28 PM		pioglitazone		chemical drug						6.9e-23	ACE2,ADIPOR2,APP,ATP2A2,BCL2,CCN2,CCND1,CDKN1A,CXCL10,CXCL8,CYP19A1,FOS,FOSL1,FOXP3,HMOX1,IL1B,IL6,KLF4,KRT19,LDLR,PPARD,PPARG,PTGS1,PTGS2,RARB,RB1,RORA,TNF,TNFRSF1A,TNFRSF1B,UCP2,VLDLR	ADIPOQ,Akt,Ap1,CEBPA,CEBPB,EGR1,FOXO1,FOXO3,HDAC1,NFE2L2,NFKB1,NFkB (complex),PPARA,PPARG,PPARGC1A,RELA,RNA polymerase II,SP1,SREBF1,STAT3,TP53,palmitic acid,pioglitazone
mRNA targets of DE mirs for IPA and the DE mirs_4 11052020 - 2020-05-11 05:28 PM		STAT1	0	transcription regulator						8.27e-23	ALDH1A3,B2M,CASP8,CCND1,CCND2,CDKN1A,CIITA,CXCL10,CXCL11,CXCL8,CYP4A11,CYSLTR2,EDN1,FASLG,FGF7,FOS,FOXP3,HES1,HIF1A,IGF1R,IL10,IL1B,IL2,IL33,IL6,IRF1,JUN,KLF4,MYC,PDGFC,PIM1,PPARG,PTGS2,RARB,SHH,SOCS1,STAT1,STAT3,TLR4,TNF,TNFRSF10B,TNFSF10,TNFSF11,TP53	IFNG,IL10,IRF1,JUN,NFKB1,NFKBIA,NFkB (complex),RELA,SMAD3,SP1,STAT1,STAT3,TP53
mRNA targets of DE mirs for IPA and the DE mirs_4 11052020 - 2020-05-11 05:28 PM		palmitic acid		chemical - endogenous mammalian						9.05e-23	ADIPOR2,BBC3,BCL2,CCN2,CDKN1A,CNR1,CXCL10,CXCL8,CYP4F2,EEF1A1,F2RL1,FOS,GLP1R,HMOX1,HTR2C,IDE,IL10,IL1B,IL6,IL6R,KLF4,MTOR,NR4A2,NTN1,PPARD,PPARG,PROCR,PTGS2,STK4,TLR4,TNF,TNFRSF10B,TNFSF10,TP53,UCP2,VCAM1	ADIPOQ,CREBBP,Creb,D-glucose,EGR1,FOXO1,HDAC1,KEAP1,NFE2L2,NFKB1,NFKBIA,NFkB (complex),PI3K (complex),PPARA,PPARD,PPARG,RELA,SREBF1,STAT3,fatty acid,palmitic acid
mRNA targets of DE mirs for IPA and the DE mirs_4 11052020 - 2020-05-11 05:28 PM		TLR3		transmembrane receptor						9.07e-23	ARG2,CTSK,CXCL10,CXCL11,CXCL8,DUSP1,EDN1,FLT3LG,FMR1,FOS,HMOX1,IFNAR1,IL10,IL1A,IL1B,IL33,IL6,IRF1,MYD88,NFE2L3,PIK3R1,PIK3R3,PROCR,PTGER2,PTGES,PTGS2,RARB,S100A8,SOCS1,STAT1,TLR4,TLR7,TNC,TNF,TNFRSF1A,TNFRSF1B,TNFSF10,TSLP	Ap1,CpG ODN 2006,Hmgb1,IL10,IRF1,IRF3,IRF5,MYD88,NFKB1,NFKBIA,NFkB (complex),RELA,STAT1,STAT3,TICAM1,TLR3,poly rI:rC-RNA
mRNA targets of DE mirs for IPA and the DE mirs_4 11052020 - 2020-05-11 05:28 PM		miR-17-5p (and other miRNAs w/seed AAAGUGC)	-1.141	mature microrna						9.41e-23	APP,BCL2,BMPR2,CCND1,CCND2,CDKN1A,CXCL8,E2F1,ESR1,ITGB8,MAP3K12,MICA,MMP3,PPARG,RB1,RUNX2,STAT3,TGFBR2,TLR7,TNF,VEGFA,VIM	BCL2L11,CCND1,CDKN1A,E2F1,E2F2,E2F3,E2F4,FOXO1,MDM2,NFKB1,PTEN,RB1,RBL1,RELA,Rb,TP53,XBP1,miR-17-5p (and other miRNAs w/seed AAAGUGC)
mRNA targets of DE mirs for IPA and the DE mirs_4 11052020 - 2020-05-11 05:28 PM		SIRT1		transcription regulator						9.87e-23	BBC3,BCL2,CCND1,CCND2,CDKN1A,CDKN2A,CNR1,COL10A1,CPT1A,CYP19A1,ESR1,FGF5,FGF7,FLT3LG,FOXP3,HIF1A,HMOX1,IGF1R,IL10,IL1B,IL2,IL6,KLF2,LCK,LDLR,LGALS3,LGALS3BP,MMP3,MYC,NRF1,PHB,POU5F1,PRDM16,RUNX2,SIRT6,STAT1,STAT3,TFPI,TIMP2,TIMP3,TNF,TNFRSF10B,TNFSF11,TP53,UCP2,WNT1	Akt,Creb,E2F1,EGR1,ERK,FOXO1,FOXO3,Gsk3,JUN,NFATC1,NFATC2,NFKB1,NFkB (complex),PARP1,PPARG,RELA,RNA polymerase II,SIRT1,SMAD3,SP1,STAT1,STAT3,TP53
mRNA targets of DE mirs for IPA and the DE mirs_4 11052020 - 2020-05-11 05:28 PM		TLR4	0	transmembrane receptor						1.03e-22	APP,BCL2,CASP8,CCN1,CCND2,CERS5,CTSK,CXCL10,CXCL6,CXCL8,CYP27B1,EDN1,F3,FASLG,FLT3LG,GJA1,HMOX1,IL10,IL1A,IL1B,IL2,IL6,IRF1,MYC,MYD88,NOS1,NR4A2,PLA1A,PLAT,PPARG,PTGES,PTGS2,RXRA,SGMS2,SOCS1,STAT1,STAT3,TFRC,TLR4,TNF,TNFAIP3,TNFSF10,TNFSF11,TSLP,VCAM1	Ap1,IL10,IL1A,IRF1,IRF3,NFKB1,NFKBIA,NFkB (complex),NOTCH1,NR3C1,RELA,STAT1,STAT3,TICAM1,TLR4
mRNA targets of DE mirs for IPA and the DE mirs_4 11052020 - 2020-05-11 05:28 PM		IgG		complex						1.12e-22	APP,B2M,CCND2,CD9,CDKN1A,COL3A1,CSF1,CXCL10,CXCL8,DUSP1,EDN1,FOXP3,FST,IL10,IL16,IL1B,IL2,IL6,ITGB8,LDLR,LGALS3,MYC,PIM1,PTGS2,THBS1,TLR4,TLR7,TNC,TNF,TNFAIP3,TNFSF15,TOB1,TSLP,VCAM1,VEGFA	BCL6,ERK,FAS,IL1B,IgG,Immunoglobulin,JUN,NFKB1,NFKBIA,NFkB (complex),RELA,SMAD3,STAT3,TNF,TP53
mRNA targets of DE mirs for IPA and the DE mirs_4 11052020 - 2020-05-11 05:28 PM		PGR		ligand-dependent nuclear receptor						1.42e-22	ALDH1A3,AR,CAPN2,CCND1,CDKN1A,CEBPA,CPT2,CSRP1,CTSD,CXCL8,CYP19A1,EDN1,EGFR,ESR1,F2RL1,F3,FOS,HES1,HIF1A,IGFBP5,ITGB1,KLF4,MYC,P4HA2,PLAU,PPARG,PTGES,PTGS2,S100A8,SLC9A1,SNTB2,STAT1,STAT3,TGFB3,TNC,TNF,TNFSF11,VDR,WNT4	AR,CEBPB,CTNNB1,EP300,ESR1,ESR2,EZH2,IGF1R,JUN,NFKB1,NFkB (complex),NR3C1,PELP1,PGR,R5020,RARA,RB1,RELB,RXRA,Rb,SP1,STAT3,TP53,estrogen receptor,progesterone
mRNA targets of DE mirs for IPA and the DE mirs_4 11052020 - 2020-05-11 05:28 PM		TCR		complex						1.59e-22	BCL2,CCND1,CXCL10,CXCL11,CXCL8,FASLG,FOS,FOXP3,HIF1A,IFNAR1,IL10,IL16,IL2,IL24,IL4R,IL6,IL7,IRF1,JUN,KLF2,LCK,MYC,MYD88,NFE2L3,NRP1,P2RX7,PHB,PIK3R1,PIK3R3,PIM1,SDCBP,SOCS1,SOCS2,STAT1,STAT3,TLR4,TLR7,TNF,TNFAIP3,TNFRSF1A,TNFRSF1B,TNFSF11,TOB1,VDR	BCL6,CD28,CD3,CREB1,IL10,IL2,NFATC2,NFKB1,NFKBIA,NFkB (complex),REL,SPI1,STAT1,STAT2,STAT3,TCR
mRNA targets of DE mirs for IPA and the DE mirs_4 11052020 - 2020-05-11 05:28 PM		F7	0	peptidase						1.62e-22	AR,CCN1,CCN2,CCND1,CXCL8,EEF1A1,F3,FGF5,FOS,FOSL1,IL1B,IL6,LIF,MYC,PTGER2,PTGS2,TNF,VCAM1,VEGFA	Akt,Ap1,EGR1,ERK1/2,ESR1,F10,F2RL1,F7,FOSL1,FOXO3,JUN,NFATC2,NFKB1,NFkB (complex),Nfat (family),RELA,SP1,TP53,YAP1
mRNA targets of DE mirs for IPA and the DE mirs_4 11052020 - 2020-05-11 05:28 PM		EGR2		transcription regulator						1.64e-22	ACVR1,BCL2,CDKN1A,CYP19A1,FASLG,FOS,GHR,ID2,IGF2,IL10,IL1A,IL1B,IL2,IL6R,JUN,KITLG,MYC,NOTCH1,PDE7A,PTHLH,ROBO1,RORA,SMAD1,SOCS1,TFRC,TGFB3,TGFBR3,TNFSF10,TNFSF11,VEGFA,ZBTB16	EGR2,ESR1,HMGB1,Histone h3,IFNG,IL10,IL6,JUN,NFKB1,NFKBIA,NFkB (complex),RELA,RNA polymerase II,SMAD3,SP1,STAT1,STAT3
mRNA targets of DE mirs for IPA and the DE mirs_4 11052020 - 2020-05-11 05:28 PM		Tnf (family)		group						1.68e-22	BBC3,BCL2,CCND1,CSF1,CXCL10,CXCL11,CXCL12,CXCL8,F3,FST,GHR,GJA1,GJA5,HIF1A,HSD11B1,IL1A,IL1B,IL33,IL6,JUN,MICA,MSTN,MYC,NT5E,PTGS2,RUNX2,TNFAIP3,TNFRSF1B,TNFSF11,VCAM1	Ap1,IKK (complex),IL1,NFATC1,NFKB1,NFKBIA,NFkB (complex),NR3C1,P38 MAPK,RELA,STAT1,STAT3,TP53,Tnf (family)
mRNA targets of DE mirs for IPA and the DE mirs_4 11052020 - 2020-05-11 05:28 PM		PRKCD		kinase						1.71e-22	BCL2,CCND1,CDKN1A,CDKN2A,CIITA,COL1A1,COL1A2,CXCL10,CXCL12,CXCL16,CXCL8,DUSP6,FBN1,FOS,FOSL1,FOSL2,IL10,IL1B,IL6,JUN,LAMB3,LDLR,LIF,MSI1,MYC,NOTCH1,PTGS2,SOCS1,STAT3,TNF,TP53,VCAM1,VEGFA	ATF2,Ap1,ERK,JUN,MAPK14,MAPK8,NFATC2,NFKB1,NFKBIA,NFkB (complex),PARP1,PRKCD,RELA,SMAD3,SP1,STAT3,TP53,nitric oxide
mRNA targets of DE mirs for IPA and the DE mirs_4 11052020 - 2020-05-11 05:28 PM		PPARGC1A		transcription regulator						1.74e-22	ADAMTS2,ADAMTS20,BBC3,CCN2,CDKN1A,COL1A2,COL6A3,CPT1A,CXCL10,DCN,EDN1,EGFR,HIF1A,HMOX1,IGFBP3,IGFBP5,IGFBP6,IL10,IL4R,IL6,LDLR,MMP19,MYH1,NDUFV1,NRF1,OGN,PAX7,PIK3R1,PTGS2,RUNX2,RXRA,SOCS1,TGFBR3,THY1,TIMP2,TIMP3,TNF,TNFSF10,TNFSF11,TP53,UCP2,VAMP2,VEGFA	AMPK,Akt,Ap1,CREBBP,EGR1,FOXO1,FOXO3,HDAC1,NCOA1,NFkB (complex),PPARA,PPARG,PPARGC1A,RELA,RXRA,SIRT1,SP1,STAT1,STAT3,STAT5A,THRA,THRB,TP53
mRNA targets of DE mirs for IPA and the DE mirs_4 11052020 - 2020-05-11 05:28 PM		ADIPOQ		other						1.75e-22	ADIPOR1,ADIPOR2,BCL2,CCN2,CCND1,CDKN1A,CDKN2A,CEBPA,COL3A1,CXCL10,CXCL11,CXCL8,CYP19A1,DUSP1,F3,FOS,FOXP3,HMOX1,IL10,IL4R,IL6,LDLR,MMP3,PPARD,PPARG,PTGS2,STAT3,TNF,TNFAIP3,TP53,UCP2,VCAM1	ADIPOQ,AHR,Ap1,EGR1,IRF1,JUN,LDL,MAPK8,NFKB1,NFKBIA,NFkB (complex),NOTCH1,NR3C1,P38 MAPK,RELA,STAT3
mRNA targets of DE mirs for IPA and the DE mirs_4 11052020 - 2020-05-11 05:28 PM		MTPN		transcription regulator						2.06e-22	BCL2,CASP8,CCND1,CCND2,CEBPA,COL1A1,COL1A2,EDN1,FOS,IL6,JUN,MMP3,MYC,MYH1,PLAT,S100A8,SPARC,TAGLN,TGFB2,TGFB3,TNF,TNFRSF1A,TNFSF10,VCAM1	AHR,ATF2,Atf,FOS,JUN,MTPN,NFKB1,NFKBIA,NFkB (complex),RELA,STAT1,STAT3,TP53
mRNA targets of DE mirs for IPA and the DE mirs_4 11052020 - 2020-05-11 05:28 PM		carbon tetrachloride		chemical toxicant						2.1e-22	CCN2,CDKN1A,CNR1,COL1A1,COL1A2,COL3A1,CXCL10,CXCL6,DES,DUSP1,FOS,HMOX1,IGFBP5,IGFBP6,IL13RA1,IL1B,IL6,ITGB1,JUN,MYC,PDGFC,PPARD,PPARG,PTAFR,PTGS2,RB1,RBP1,SMAD1,TGFB2,TGFBR1,TGFBR2,TIMP2,TIMP3,TNF,VCAM1	Ap1,F2,FOS,FOXO1,JUN,Jnk,NFKB1,NFKBIA,NFkB (complex),NR3C1,P38 MAPK,RELA,SMAD3,SMAD4,SMAD7,SP1,STAT3,TP53,carbon tetrachloride
mRNA targets of DE mirs for IPA and the DE mirs_4 11052020 - 2020-05-11 05:28 PM		reactive oxygen species		chemical toxicant						2.52e-22	BCL2,CCN2,CDKN1A,CXCL8,EDN1,EGFR,ETS1,F3,FASLG,GLRX,HIF1A,HMOX1,IL1B,IL6,ITGB3,JUN,MMP3,MYC,PHB,PTGS2,RARB,TNF,TNFAIP3,TNFSF11,TP53,UCP2,VCAM1,VEGFA	AHR,Ap1,ERK,ESR1,JUN,NFATC2,NFKB1,NFKBIA,NFkB (complex),NR3C1,Nfat (family),P38 MAPK,RELA,SMAD3,STAT1,STAT3,reactive oxygen species
mRNA targets of DE mirs for IPA and the DE mirs_4 11052020 - 2020-05-11 05:28 PM		camptothecin		chemical drug						2.63e-22	AR,BBC3,BCL2,CASP8,CCND1,CDKN1A,CDKN2A,CSF1,CXCL6,CXCL8,DUSP6,E2F1,EDN1,EEF1A1,EGFR,F2RL1,F3,FASLG,FOS,HIF1A,IGFBP3,IL13RA1,IL16,IL1A,IL1B,IL2,IL6,IRF1,JUN,LDLR,LGALS3,MYC,NECTIN1,NR4A2,NRF1,NRP1,OSM,PTGER2,PTGER4,PTGES,PTGS2,RB1,SNTB2,SOCS1,SYNE1,TFRC,TNF,TNFAIP3,TNFAIP6,TNFRSF10B,TNFRSF1B,TOB1,TP53,VCAM1,VEGFA	Ap1,IRF1,JUN,MAPK8,NFKB1,NFKB2,NFKBIA,NFkB (complex),NOTCH1,PRKCD,RELA,STAT1,STAT3,TP53,camptothecin
mRNA targets of DE mirs for IPA and the DE mirs_4 11052020 - 2020-05-11 05:28 PM		SRC		kinase						2.99e-22	CCND1,CCND2,CDKN1A,COL1A2,CXCL10,CXCL8,DUSP1,EGFR,F2R,F3,FOS,FOSL1,GJA1,HIF1A,IGF1R,IL2,IL6,JUN,LDLR,MYC,PLAU,POU5F1,PTGS2,STAT3,VCAM1,VEGFA,VIM	Ap1,CREBBP,ERK1/2,FOS,FOSL1,FOXO1,JUN,MAP2K1,NFKB1,NFKBIA,NFkB (complex),NR3C1,PIK3R1,RAC1,RELA,SMAD4,SP1,SRC,STAT3,TP53
mRNA targets of DE mirs for IPA and the DE mirs_4 11052020 - 2020-05-11 05:28 PM		CD40LG		cytokine						3.24e-22	B2M,BCL2,CCN2,CDKN1A,CIITA,CSF1,CXCL10,CXCL8,DUSP1,EGFR,F3,FASLG,FOS,FOSL2,HIF1A,ID2,IL10,IL13RA1,IL1A,IL1B,IL2,IL24,IL4R,IL6,IRF1,JUN,MYC,PIM1,PLAU,PTGS2,RB1,SOCS1,STAT1,STAT3,STK4,TFRC,TNF,TNFAIP3,TNFAIP6,TNFSF10,TNFSF11,TP53,VCAM1,VEGFA,WNT5A	CD40,CD40LG,CREBBP,IL10,IRF1,JUN,NFKB1,NFKBIA,NFkB (complex),NOTCH1,RELA,STAT1,STAT3
mRNA targets of DE mirs for IPA and the DE mirs_4 11052020 - 2020-05-11 05:28 PM		HTT		transcription regulator						3.57e-22	ADAMTS2,ALDH2,APP,ATP2A2,B2M,BBC3,BCL2,BMP1,CCN2,CCND1,CD9,CDH11,CDKN1A,CEBPA,CHAT,CNR1,COL6A3,CTSD,DCN,DKK3,DRD3,DUSP6,EEF1A1,FGF1,FOS,FOSL1,HIF1A,HRAS,IGF2,IGFBP5,ITGB1,JUN,KCNJ2,KLF4,LDLR,MMP3,MTOR,MYH1,NDUFS7,NFIB,NGFR,NOS1,NR4A2,NRF1,P2RX7,PENK,PHB,PPARD,PPARG,RARB,RPS29,SFRP1,SOCS2,SYVN1,TAGLN,TFRC,TIMP3,TP53,VCAM1,WNT3A	Ap1,BDNF,CBL,CREB1,Creb,ELK1,FOXO1,HTT,Insulin,L-glutamic acid,MEF2C,NFKB1,NFKBIA,NFkB (complex),NTRK1,PPARA,PPARG,PPARGC1A,RELA,SP1,TEAD4
mRNA targets of DE mirs for IPA and the DE mirs_4 11052020 - 2020-05-11 05:28 PM		Hdac		group						4.25e-22	AGTR1,BCL2,BMI1,CCND1,CDKN1A,CXCL8,CYP24A1,DKK3,EDN1,EGFR,FASLG,FOS,FOSL1,HIF1A,IGFBP3,IL1B,IL2,IL6,IL6R,JUN,MYBL2,MYC,NRP1,PGF,RARB,SFRP1,TGFBR2,TNF,TNFSF10,WIF1,WNT4	AHR,ARNT,Ap1,CTNNB1,E2F2,HDAC1,HIF1A,Hdac,Histone h4,JUN,MED1,NFKB1,NFkB (complex),RAS,RELA,RNA polymerase II,RXRA,SP1,STAT1,STAT3,TP53,TP63,VDR
mRNA targets of DE mirs for IPA and the DE mirs_4 11052020 - 2020-05-11 05:28 PM		GLI1		transcription regulator						4.79e-22	BCL2,CCND1,CCND2,CDH11,CDKN1A,COL10A1,COL1A1,CSF1,FASLG,FGF1,GATA6,GREM2,ID2,IGF2,IGFBP6,IL6,KLF4,KRT19,PAX2,PIM1,PTHLH,RUNX2,RXRA,SFRP1,SNAI1,SOCS1,SYNE1,TIMP3,TNC,TNFRSF10B,TP53,VEGFA,VIM,WIF1	Ap1,BCL2,CBL,CTNNB1,Creb,EZH2,FOXO3,GLI1,HDAC1,HIF1A,JUN,NFKBIA,NFkB (complex),PDGFRA,RB1,RELA,SP1,STAT1,STAT3,TP53,TP63,VEGFA
mRNA targets of DE mirs for IPA and the DE mirs_4 11052020 - 2020-05-11 05:28 PM		okadaic acid		chemical toxicant						5.05e-22	APP,AR,CCN2,CCND1,CCND2,CXCL8,CYP24A1,ELN,ESR1,FOS,FOSL2,IL1A,IL1B,IL2,IL6,JUN,KLF4,MMP3,MYC,PIM1,PTGS2,RARB,RB1,RXRA,TNF	Ap1,Creb,ELK1,ERK1/2,FOS,FOSL1,JUN,Jnk,MAPK3,Mapk,Mek,NFKB1,NFkB (complex),RELA,SP1,STAT1,STAT3,okadaic acid
mRNA targets of DE mirs for IPA and the DE mirs_4 11052020 - 2020-05-11 05:28 PM		IL18		cytokine						5.14e-22	AQP3,BCL2,CSF1,CXCL10,CXCL11,CXCL12,CXCL16,CXCL8,CYSLTR2,FASLG,FOSL2,GJA1,IL10,IL1A,IL1B,IL2,IL6,IRF1,JUN,KIT,LIF,MMP3,PENK,PTGS2,SOCS2,TGFBR2,TLR4,TNF,TNFSF11,VAMP2,VCAM1,VEGFA	Ap1,BCL6,CREB1,IL18,IL1A,IL2,IL4,IRF1,NFKB1,NFKBIA,NFkB (complex),NR3C1,RELA,STAT1,STAT3,STAT6,TP53
mRNA targets of DE mirs for IPA and the DE mirs_4 11052020 - 2020-05-11 05:28 PM		caffeic acid phenethyl ester		chemical drug						5.35e-22	BCL2,CCND1,CDKN1A,CDKN2A,CXCL10,CXCL8,CYP19A1,E2F1,EGFR,ESR1,F3,HMOX1,IGFBP6,IL1B,IL2,IL6,NGFR,PTGS2,RARB,RB1,RXRA,STAT3,TNF,TP53,VCAM1,VIM	AHR,Ap1,Creb,EGFR,ESR1,HIF1A,HMOX1,NFE2L2,NFKB1,NFKBIA,NFkB (complex),NOTCH1,NR3C1,P38 MAPK,RELA,SP1,STAT3,caffeic acid phenethyl ester,reactive oxygen species
mRNA targets of DE mirs for IPA and the DE mirs_4 11052020 - 2020-05-11 05:28 PM		methotrexate		chemical drug						6.13e-22	ACTG1,ADIPOR1,ADIPOR2,CCL13,CCND1,CDKN1A,CPT1A,CSF1,CXCL10,CXCL11,CXCL12,CXCL8,CYP19A1,CYP4A11,DUSP1,ENTPD2,FGF7,FPR2,HMOX1,HSD11B1,IGFBP3,IGFBP5,IL1A,IL1B,IL6,MYC,NR4A2,PPARD,PTGS2,THBS1,TIMP3,TNF,TNFSF11,TOB1,TP53,VCAM1	AGER,Akt,Ap1,CTNNB1,EGR1,FOXO3,IL1B,JUN,NFKB1,NFKB2,NFKBIA,NFkB (complex),NR3C1,P38 MAPK,RELA,SP1,STAT3,TP53,methotrexate,nitric oxide
mRNA targets of DE mirs for IPA and the DE mirs_4 11052020 - 2020-05-11 05:28 PM		IGF2	0	growth factor						7.43e-22	CCN2,CCND1,CDKN1A,DUSP1,GAS1,GATA6,GHR,HIF1A,IGF1R,IGF2,IGFBP3,IGFBP4,IGFBP5,IGFBP6,IL10,IL11,IL6,ITGA5,MMP3,MNT,MYBL2,MYC,OGN,PIK3R1,PIM1,PRDM16,PTGS2,RAD51,TP53,UHRF1,VEGFA	AKT1,Ap1,CEBPB,CREB1,EGR1,ESR1,FOXO1,FOXO3,HIF1A,IGF1,IGF2,INS,INSR,Ins1,JUN,NFKB1,NFKBIA,PPARA,PPARG,RB1,RELA,STAT3,STAT5A,STAT5B,STAT5a/b
mRNA targets of DE mirs for IPA and the DE mirs_4 11052020 - 2020-05-11 05:28 PM		thapsigargin		chemical toxicant						7.78e-22	ADIPOR1,ADIPOR2,AR,ATP2A2,BBC3,CA9,CCND1,CDKN1A,COL1A1,CPT1A,CXCL10,CXCL8,EDN1,ESR1,ETS1,FOS,HIF1A,HMOX1,IFNAR1,IL1B,IL2,IL6,JUN,KLF4,MYC,SYVN1,THBS1,TNF,TNFRSF10B,TNFSF10,TP53,VCAM1,VEGFA	AHR,Akt,Ap1,EGR1,ERK,FOXO3,GSK3B,JUN,NFKB1,NFKBIA,NFkB (complex),NR3C1,P38 MAPK,RELA,SMAD3,SP1,STAT1,STAT3,TP53,thapsigargin
mRNA targets of DE mirs for IPA and the DE mirs_4 11052020 - 2020-05-11 05:28 PM		IRS1		enzyme						7.87e-22	CCND1,CEBPA,COL3A1,COL6A3,EFNB2,FASLG,FOS,FST,GJA1,HMOX1,ID2,IGFBP4,IL6,KLF4,LDLR,MYBL2,MYC,NRP1,PHB,PIK3R1,PPARG,PRDM16,SNAI1,SREBF2,TAGLN,UCP2,VEGFA,WNT5A	AKT1,Ap1,Creb,FOXO1,FOXO3,Gsk3,HMGA1,IRS1,IRS2,Insulin,NFKB1,NFKBIA,NFkB (complex),NR3C1,P38 MAPK,PPARA,PPARG,RELA,STAT1,STAT3,TEAD4
mRNA targets of DE mirs for IPA and the DE mirs_4 11052020 - 2020-05-11 05:28 PM		mir-155		microrna						7.94e-22	AGTR1,BCL2,CCND1,CDKN1A,CEBPA,CXCL10,CXCL8,EDN1,EGFR,HIF1A,HMOX1,IL10,IL13RA1,IL1B,IL6,IL7,MMP3,MYD88,PPARG,PTGS2,RORA,SDCBP,SOCS1,STAT1,STAT3,TNF,TP53	Creb,ERK,Gsk3,IL6,IRF1,JUN,NFATC2,NFKB1,NFkB (complex),NR3C1,RELA,SMAD3,SOCS1,SP1,STAT1,STAT2,STAT3,TLR4,mir-155
mRNA targets of DE mirs for IPA and the DE mirs_4 11052020 - 2020-05-11 05:28 PM		Mapk		group						9e-22	APP,BCL2,CCND1,CDKN1A,COL1A1,CXCL8,ESR1,F3,FOS,GJA1,HMOX1,IL1B,IL6,JUN,MMP3,MYC,NOS1,PPARD,PTGS2,RUNX2,S100A8,SNAI1,STAT1,TNF,VCAM1,VEGFA	Akt,Ap1,EGR1,ERK,ERK1/2,FOSL1,FOXO3,IRF1,JUN,Mapk,NFKB1,NFkB (complex),NOTCH1,RAS,RELA,SMAD3,SP1,STAT3,TP53
mRNA targets of DE mirs for IPA and the DE mirs_4 11052020 - 2020-05-11 05:28 PM		EPAS1		transcription regulator						9.48e-22	ARG2,BBC3,BCL2,CA9,CCN1,CCN2,CCND1,CDKN1A,CEBPA,COL10A1,CXCL12,EDN1,EGFR,FOS,GJA1,HIF1A,IGFBP3,IGFBP5,IL6,ITGAV,ITGB3,LDLR,NOTCH1,NT5E,PGF,POU5F1,PPARG,TGFB3,TGFBR2,TNFAIP3,TNFSF15,TP53,VCAM1,VEGFA,WNT1	Akt,Ap1,CTNNB1,EGR1,EPAS1,ERK1/2,ESR1,EZH2,FOSL1,FOXO3,IGF1R,JUN,NFKB1,NFkB (complex),RELA,SP1,STAT3,TP53,nitric oxide
mRNA targets of DE mirs for IPA and the DE mirs_4 11052020 - 2020-05-11 05:28 PM		ERBB4		kinase						9.94e-22	CCND1,CDKN1A,COL3A1,CXCL12,DUSP1,EFNB2,EGFR,FGF7,GHR,GJA1,HIF1A,HMOX1,IGF2,IGFBP4,IGFBP5,JUN,MYC,PTGS2,SFRP1,THBS1,TIMP3,TNC,TP53,WNT1	Akt,EGFR,EGR1,ERBB2,ERBB3,ERBB4,ESR1,ESR2,FOXO3,HDAC1,HIF1A,JUN,NOTCH1,PGR,RELA,SMAD2,SP1,STAT3,TP53,TP63,YBX1
mRNA targets of DE mirs for IPA and the DE mirs_4 11052020 - 2020-05-11 05:28 PM		IGF1R	0	transmembrane receptor						1.14e-21	ADRB2,APP,BCL2,CDKN1A,CEBPA,COL1A1,COL3A1,CPT2,CTSD,CYP19A1,DES,EDN1,ESR1,FOS,HIF1A,ID2,IGF1R,IGF2,IGFBP3,IGFBP4,IGFBP5,IL16,IL1B,IL6,KRT19,MYC,PLAT,PLAU,POU5F1,PTGS2,SNAI1,STAT3,TIMP3,TNF,TNFSF10,TP53,TXN,VEGFA	Ap1,CEBPB,CREB1,EGR1,ERBB2,ESR1,FOXO3,GSK3B,HDAC1,HIF1A,IGF1,IGF1R,Ins1,JUN,PPARA,PPARG,RELA,SP1,STAT1,STAT3,TP53,TP63
mRNA targets of DE mirs for IPA and the DE mirs_4 11052020 - 2020-05-11 05:28 PM		isobutylmethylxanthine		chemical toxicant						1.22e-21	ACVR2A,BMPR2,CCN2,CCND1,CDKN1A,CEBPA,COL10A1,COL1A1,COL1A2,COL3A1,EGFR,FOS,IGF1R,IL10,IL1B,IL2,ITGB3,JUN,KLF4,MMP3,MYC,NDUFV1,NOTCH1,PLAT,PPARD,PPARG,RB1,RXRA,SNAI1,STAT1,THBS1,TIMP2,TIMP3,TNC	Akt,Ap1,CEBPB,CREB1,CREBBP,EGR1,ERK1/2,ESR1,FOSL1,FOXO1,FOXO3,Ins1,Insulin,JUN,MAP2K1,NFKB1,PPARA,PPARG,RELA,SP1,TEAD4,TP53,isobutylmethylxanthine
mRNA targets of DE mirs for IPA and the DE mirs_4 11052020 - 2020-05-11 05:28 PM		tacrolimus		chemical drug						1.42e-21	APP,BCL2,CCND1,CEBPA,COL10A1,COL1A1,COL3A1,CXCL10,CXCL8,EDN1,FASLG,FOS,FOXP3,IGFBP4,IL10,IL16,IL1B,IL2,IL33,ITGB8,JUN,MYC,NOS1,NRP1,NT5E,PENK,PTGER2,PTGS2,RUNX2,SDCBP,TGFBR3,TNC,TNF,TNFRSF1B,TNFSF10,TNFSF11	Ap1,BCL6,CREB1,CREBBP,FOXO1,HDAC2,IL1,IL2,JUN,MAP2K1,NFATC1,NFATC3,NFATC4,NFKB1,NFKBIA,NFkB (complex),Nfat (family),RELA,SP1,STAT1,STAT3,tacrolimus
mRNA targets of DE mirs for IPA and the DE mirs_4 11052020 - 2020-05-11 05:28 PM		AR	0	ligand-dependent nuclear receptor						1.77e-21	AQP3,AR,ATP2A2,B4GALNT1,BMPR2,CCND1,CDH11,CDKN1A,CDKN2A,COL3A1,CXCL12,DES,EDN1,EGFR,F9,FGF7,FSHR,GJA1,GUCY1A1,IGF1R,IGF2,IGFBP3,IGFBP5,IL6,KCNJ2,KITLG,LRIG1,MSI1,MSTN,MYC,NGFR,NOTCH1,PENK,PLAT,PLAU,PTGS1,PTHLH,SNAI1,STAT1,TGFB2,TGFBR2,THBS1,TIMP2,TIMP3,TNF,TNFSF10,TNFSF11,VEGFA,VIM,ZBTB16	AKT1,AR,BRCA1,CREB1,CTNNB1,ERBB2,ESR1,ESR2,FOXO1,FOXO3,FSH,HIF1A,JUN,NFKB1,NFKBIA,PGR,RARA,RELA,SMAD3,SP1,STAT3,TP53,dihydrotestosterone
mRNA targets of DE mirs for IPA and the DE mirs_4 11052020 - 2020-05-11 05:28 PM		THRA		ligand-dependent nuclear receptor						1.89e-21	APP,ATP2A2,CCND1,CDKN1A,CEBPA,CPT1A,CXCL10,CYP27B1,DES,E2F1,FOS,FST,HMOX1,IL6,IL7,IRF1,JUN,LDLR,MYH1,PENK,PPARG,PTAFR,RARB,RB1,SLC9A1,SREBF2,TNF,TP53	AHR,CEBPB,CREB1,E2F1,E2F4,EP300,FOXO1,JUN,L-triiodothyronine,NCOA1,NFKB1,NFKBIA,NFkB (complex),PPARA,PPARG,PRKCE,RB1,RBL1,RELA,RXRA,STAT3,TFDP1,THRA,THRB,TP53,VDR
mRNA targets of DE mirs for IPA and the DE mirs_4 11052020 - 2020-05-11 05:28 PM		MIF		cytokine						2.03e-21	BCL2,CCND1,COL1A1,CXCL16,CXCL8,DUSP1,F2R,F2RL1,FOS,HIF1A,IL10,IL11,IL16,IL1B,IL2,IL4R,IL6,IL6ST,IL7,JUN,MMP3,PTGS2,RAMP2,TLR4,TNF,TP53,VCAM1	Ap1,CREBBP,ESR1,FOS,IL4,IRF1,JUN,Jnk,MAPK8,MIF,NFATC2,NFKB1,NFKBIA,NFkB (complex),Nfat (family),PI3K (complex),RELA,STAT3,STAT6
mRNA targets of DE mirs for IPA and the DE mirs_4 11052020 - 2020-05-11 05:28 PM		etoposide		chemical drug						2.04e-21	BBC3,BCL2,CCND1,CDKN1A,CDKN2A,CEBPA,COL1A2,CTSD,CXCL10,CXCL8,DUSP1,E2F1,EEF1A1,FASLG,FOXP3,ID2,IL10,IL11,IL1A,IL1B,IL6,IRF1,JUN,MYC,PIK3R3,POU5F1,TNF,TNFAIP3,TNFRSF10B,TNFRSF1A,TNFSF10,TP53,UHRF1	AHR,Ap1,CREBBP,EP300,HDAC1,HIF1A,JUN,NCOR2,NFKB1,NFKBIA,NFkB (complex),NR3C1,P38 MAPK,RELA,RNA polymerase II,SP1,STAT3,TP53,TP63,etoposide,nitric oxide
mRNA targets of DE mirs for IPA and the DE mirs_4 11052020 - 2020-05-11 05:28 PM		NRG1		growth factor						2.21e-21	AR,BCL2,CCN1,CCN2,CCND1,CCND2,CDKN1A,COL1A1,COL6A3,CXCL6,CXCL8,DUSP1,DUSP6,E2F1,EDN1,EEF1A1,FGF1,FOS,HES1,HIF1A,HMOX1,IGF2,IL10,ITGAV,ITGB3,JUN,MYC,NOTCH1,PLAU,POU5F1,PTGS2,SNAI1,TGFB2,TGFBR1,THBS1,VEGFA,VIM	AHR,AKT1,ARNT,Ap1,CTNNB1,EGF,ESR2,FOXO1,FOXO3,HIF1A,JUN,NFKB1,NFKBIA,NFkB (complex),NRG1,RELA,STAT3,TP53,VEGFA
mRNA targets of DE mirs for IPA and the DE mirs_4 11052020 - 2020-05-11 05:28 PM		L-triiodothyronine		chemical - endogenous mammalian						2.33e-21	ADRB2,APP,AR,ATP2A2,BBC3,CCN2,CCND1,CDKN1A,CDKN2A,CEBPA,CNR1,CPT1A,CXCL12,CYP19A1,CYP27B1,CYP4A11,DUSP1,E2F1,EDN1,ESR1,FASLG,FOS,HIF1A,HSD11B1,ID2,IGF1R,IGFBP3,IGFBP4,IGFBP6,IL6,ITGAV,ITGB3,LDLR,MYC,NFIB,NT5E,PPARG,PRDM16,PTAFR,PTGS2,RBP1,RUNX2,SHH,SLC9A1,TNF,TP53,UCP2	Ap1,CREBBP,CTNNB1,Creb,EGR1,EP300,FOXO1,HIF1A,IGF1,JUN,L-triiodothyronine,LEP,MYC,NCOA3,NFkB (complex),NOTCH1,PPARA,PPARGC1A,RB1,RELA,RXRA,STAT5A,THRA,THRB,TP53
mRNA targets of DE mirs for IPA and the DE mirs_4 11052020 - 2020-05-11 05:28 PM		PI3K (family)		group						2.46e-21	BCL2,CTSD,CXCL10,CXCL11,CXCL12,CXCL8,ESR1,FOS,HIF1A,HMOX1,IL10,IL1B,IL6,ITGB1,KLF2,MMP3,MYC,PTGS1,PTGS2,SHH,THBS1,TNC,TNF,TNFRSF10B,TNFSF10,VEGFA	AKT1,Akt,EGR1,FOXO1,FOXO3,GSK3B,NFKB1,NFKBIA,NFkB (complex),PI3K (family),RELA,SMAD3,SP1,STAT1,STAT3,TP53
mRNA targets of DE mirs for IPA and the DE mirs_4 11052020 - 2020-05-11 05:28 PM		aspirin		chemical drug						2.6e-21	ADRB2,APP,AR,BCL2,CCND1,CDKN1A,CSF1,CTSD,CXCL10,CXCL8,EFNB2,F2RL1,FASLG,FBN1,GHR,IGFBP3,IL1A,IL1B,IL6,KIT,KITLG,NGFR,PPARD,PTGS1,PTGS2,TFEB,THBS1,TNF,TNFSF10,TP53,VCAM1	Akt,Ap1,Creb,EGR1,FOXO3,GSK3B,IRF1,JUN,NFKB1,NFKBIA,NFkB (complex),NOTCH1,PPARA,PTGS2,RELA,SP1,STAT1,STAT3,TP53,aspirin,nitric oxide
mRNA targets of DE mirs for IPA and the DE mirs_4 11052020 - 2020-05-11 05:28 PM		MAP2K3		kinase						2.92e-21	ARG2,ATP2A2,CDKN1A,COL10A1,COL1A1,COL1A2,COL3A1,CTSK,CXCL10,CXCL8,FASLG,IL10,IL1B,IL6,MMP3,PLAU,PTGS2,STAT1,STK4,TNF,TNFSF10,VEGFA	ATF2,Ap1,Creb,IL10,IL4,IRF1,JUN,KEAP1,MAP2K3,MAPK14,NFE2L2,NFKB1,NFKBIA,NFkB (complex),NR3C1,P38 MAPK,RELA,SP1,STAT1,STAT3,STAT6
mRNA targets of DE mirs for IPA and the DE mirs_4 11052020 - 2020-05-11 05:28 PM		JUNB		transcription regulator						3.51e-21	AGTR1,CCND1,CDKN2A,COL1A1,COL1A2,CXCL16,CYP19A1,DUSP1,FOSL1,FOXP3,HES1,HMOX1,ID2,IL10,IL1B,IL2,IL6,ITGAV,ITGB3,LAMB3,MMP3,PENK,PIM1,PLAU,RASGRF1,RUNX2,SNAI1,TIMP3,TNF	Ap1,CBL,FOS,FOSL2,FOXO1,JUN,JUNB,JUND,NFKB1,NFKBIA,NFkB (complex),NR3C1,REL,RELA,RUNX2,SMAD3,SMAD4,SMAD7,SP1,STAT3,TNF,TP53,VTN
mRNA targets of DE mirs for IPA and the DE mirs_4 11052020 - 2020-05-11 05:28 PM		SPHK1		kinase						4.16e-21	APP,CCN2,CCND1,CDKN1A,CDKN2A,COL1A2,CXCL8,HIF1A,IL10,IL1B,IL2,IL33,IL6,JUN,PTGES,PTGS2,TAGLN,TNF,TP53	Ap1,EGR1,FOXO3,GSK3B,JUN,MAPK8,NFKB1,NFKBIA,NFkB (complex),RAC1,RAS,RELA,SPHK1,STAT1,STAT3,TP53,nitric oxide
mRNA targets of DE mirs for IPA and the DE mirs_4 11052020 - 2020-05-11 05:28 PM		sphingosine-1-phosphate		chemical - endogenous mammalian						4.31e-21	CCN2,CCND1,COL3A1,CXCL10,CXCL8,EGFR,ETS1,FOS,GATA6,HIF1A,HSD11B1,IL6,JUN,MYD88,NRP1,PTGS2,RUNX2,RXRA,TAGLN,THBS1,TNF,TNFSF11,VCAM1,VIM	Akt,CTNNB1,CXCL12,EGR1,ESR2,FOXO1,FOXO3,JUN,NFKB1,NFKBIA,NFkB (complex),RELA,RHOA,Rock,SMAD3,SOX9,SP1,SRC,STAT3,TP53,YAP1,sphingosine-1-phosphate
mRNA targets of DE mirs for IPA and the DE mirs_4 11052020 - 2020-05-11 05:28 PM		TGFA		growth factor						4.66e-21	CCN2,CCND1,CDKN1A,CXCL10,CXCL8,E2F1,EGFR,ESR1,FGF7,FOS,FOSL2,IGFBP4,IL6,LAMC2,NR4A2,PLAT,PTGS1,PTGS2,RB1,TP53,VEGFA,VIM,WNT5A	Ap1,CEBPB,EGFR,ERBB2,ESR1,ESR2,FOXO1,HIF1A,JUN,NFKB1,NFKBIA,NFkB (complex),NOTCH1,RELA,SP1,STAT3,TGFA,TP53,VEGFA,beta-estradiol,prostaglandin E2
mRNA targets of DE mirs for IPA and the DE mirs_4 11052020 - 2020-05-11 05:28 PM		melatonin		chemical - endogenous mammalian						5.08e-21	AR,BCL2,CDKN1A,CXCL10,CXCL6,CXCL8,EDN1,FASLG,FOS,GJA1,HIF1A,HMOX1,IL1B,IL2,IL6,KRT19,PLAT,POU5F1,PTGS2,RUNX2,SMAD4,SPARC,TLR4,TNF,TP53,VIM	AHR,Ap1,E2F1,EGR1,FOXO1,NFATC1,NFKB1,NFKBIA,NFkB (complex),NOS2,NR3C1,P38 MAPK,PPARG,RELA,SIRT1,SMAD3,STAT1,STAT3,melatonin
mRNA targets of DE mirs for IPA and the DE mirs_4 11052020 - 2020-05-11 05:28 PM		THRB		ligand-dependent nuclear receptor						5.41e-21	ATP2A2,CCND1,CCND2,CEBPA,CPT1A,CTSD,CXCL10,CYP27B1,DCN,E2F1,EGFR,FOS,FOSL1,FZD8,GJA5,HIF1A,IGF1R,IGFBP3,IL24,IL6,IL7,JUN,LDLR,MYC,PENK,PPARG,PTAFR,PTGS2,RUNX2,SFRP1,SREBF2,TNF,TNFSF10,TNFSF11,TP53,WIF1,WNT4	AKT1,Akt,EGR1,EP300,FOXO1,FOXO3,JUN,L-triiodothyronine,NCOA3,NFKB1,NFKBIA,PPARA,PPARG,RB1,RELA,RXRA,SP1,SRC,THRA,THRB,TP53
mRNA targets of DE mirs for IPA and the DE mirs_4 11052020 - 2020-05-11 05:28 PM		EPO		cytokine						5.72e-21	B2M,BCL2,CCND2,CDKN1A,CTSK,CXCL12,DES,EDN1,EEF1A1,FASLG,FOS,ID2,IGF2,IL2,IL6,ITGB1,JUN,KIT,KMT2A,LDLR,MYC,NFIB,OSM,PIM1,PTGS2,SHH,SOCS1,SOCS2,STAT3,TFRC,TLR4,TNF,TNFSF10,TP53,TPT1,UCP2,VEGFA,WNT1	Ap1,BCL6,CREBBP,EPO,JUN,NFKB1,NFKBIA,NFkB (complex),NR3C1,PI3K (complex),RELA,SPI1,STAT1,STAT2,STAT3,STAT5A,STAT5B,TP53,nitric oxide
mRNA targets of DE mirs for IPA and the DE mirs_4 11052020 - 2020-05-11 05:28 PM		TLR9		transmembrane receptor						6.02e-21	ARG2,BCL2,CCND1,CSF1,CXCL10,CXCL6,CXCL8,DUSP1,EDN1,FLT3LG,HMOX1,IL10,IL1A,IL1B,IL2,IL33,IL6,IRF1,MYC,MYD88,PROCR,PTGER2,PTGS2,S100A8,SGMS2,SOCS1,STAT1,TLR4,TLR7,TNC,TNF,TNFRSF1B,TNFSF10,TP53,TSLP	Ap1,CpG ODN 1668,IKBKB,IL10,IRF1,IRF3,IRF9,NFKB1,NFKBIA,NFkB (complex),RELA,STAT1,STAT2,STAT3,TLR7,TLR9
mRNA targets of DE mirs for IPA and the DE mirs_4 11052020 - 2020-05-11 05:28 PM		DUSP1	0	phosphatase						6.44e-21	BCL2,COL3A1,CXCL10,CXCL8,DUSP1,DUSP6,EGFR,FOSL1,IL10,IL1A,IL1B,IL6,IRF1,JUN,MEFV,MRC1,MYH1,NRP1,OSM,PIK3R1,PLAT,PTGS2,SOCS1,TGFB2,TNF,VCAM1	ATF2,Ap1,CCL2,DUSP1,IL10,IRF3,JUN,MAPK14,NFATC1,NFATC2,NFKB1,NFKBIA,NFkB (complex),PARP1,REL,RELA,SP1,STAT1,STAT3,ZFP36
mRNA targets of DE mirs for IPA and the DE mirs_4 11052020 - 2020-05-11 05:28 PM		triptolide		chemical drug						6.6e-21	AR,BBC3,BCL2,CDKN1A,CXCL12,CXCL8,DUSP1,EFNB2,F2RL1,FASLG,FBN1,GHR,IGFBP3,IL10,IL1A,IL2,IL6,JUN,KIT,KITLG,MMP19,MYC,PTGS2,TLR4,TNF,TNFRSF10B,TNFSF10,TP53	AHR,Ap1,FOS,JUN,Jnk,NFKB1,NFKBIA,NFkB (complex),NR3C1,P38 MAPK,RELA,STAT1,STAT3,bortezomib,triptolide
mRNA targets of DE mirs for IPA and the DE mirs_4 11052020 - 2020-05-11 05:28 PM		SMARCA4		transcription regulator						8.5e-21	ACE2,ALDH1A3,ALDH2,BCL2,CCN2,CCND1,CDH11,CDKN1A,CDKN2A,CIITA,COL1A1,CSF1,DES,DUSP6,E2F1,EFNB1,F3,FOS,FOSL2,HSF1,IGFBP4,IGFBP5,IL11,IL1B,IL6,IRF1,ITGA5,ITGAV,ITGB1,JUN,KCNJ2,KIT,LAMC2,LGALS3,MYC,NECTIN1,NRP1,PLAT,POU5F1,PPARG,PTHLH,RAMP1,RBP1,RUNX2,SHH,SOCS2,TAGLN,TGFB2,THY1,TIMP2,TNFSF10,TP53,VIM,WNT3A	CD44,E2F1,E2F4,FOXO1,HDAC1,HIF1A,JUN,NFKB1,NFkB (complex),RB1,RBL1,RELA,RNA polymerase II,SMAD3,SMARCA4,SP1,STAT1,STAT3,TFDP1,TP53,TP63
mRNA targets of DE mirs for IPA and the DE mirs_4 11052020 - 2020-05-11 05:28 PM		NGF		growth factor						9.59e-21	APP,BBC3,BCL2,CCND1,CDKN1A,CDKN2A,CHAT,DUSP1,DUSP6,EEF1A1,EGFR,FASLG,FOS,FOSL1,FOSL2,FSHR,GUCY1A1,GUCY1B1,HMOX1,IGF2,JUN,LDLR,MAP3K12,MMP3,MYC,NGFR,NOS1,PPARG,STAT3,TNF,TXN,VEGFA,WNT4,WNT5A	ATF2,Ap1,CREBBP,IL6,JUN,MAP2K1,MAPK14,MAPK8,NFKB1,NFKB2,NFKBIA,NFkB (complex),NGF,PRKCD,RELA,SP1,STAT3
mRNA targets of DE mirs for IPA and the DE mirs_4 11052020 - 2020-05-11 05:28 PM		cholecalciferol		chemical - endogenous mammalian						1.03e-20	BCL2,CEBPA,COL1A1,CSF1,CTSK,CXCL10,CYP24A1,E2F1,EDN1,EGFR,FOS,FOXP3,IGFBP3,IL10,IL2,JUN,KIT,PPARG,PTHLH,RB1,RUNX2,TGFBR2,TNF,TNFSF10,TNFSF11,VDR	Ap1,CEBPA,CEBPB,CTNNB1,Creb,EGR1,ESR1,HDAC1,JUN,NFkB (complex),PPARG,PTH,RNA polymerase II,RXRA,SMAD1,SMAD3,SP1,SPI1,STAT1,STAT3,TP53,VDR,cholecalciferol
mRNA targets of DE mirs for IPA and the DE mirs_4 11052020 - 2020-05-11 05:28 PM		CD28		transmembrane receptor						1.06e-20	BCL2,CASP8,CCND1,CCND2,CXCL8,FASLG,FOS,FOXP3,GUCY1B1,IGF1R,IGFBP5,IGFBP6,IL10,IL1B,IL2,IL6,IL7,IRF1,JUN,KLF2,MICA,MYC,NOS1,PHB,PTGER4,PTGS2,RORA,SHH,SOCS1,SOCS2,STAT3,TCF7,TFRC,THBS1,TNF,TNFAIP3,TNFRSF1B,TNFSF10,TNFSF11,TOB1,TRIM24	CD28,CD3,IRF1,NFATC2,NFKB1,NFKBIA,NFkB (complex),REL,RELA,SMAD3,SPI1,STAT1,STAT2,STAT3,STAT5B,TCR,VIP
mRNA targets of DE mirs for IPA and the DE mirs_4 11052020 - 2020-05-11 05:28 PM		MAPK7		kinase						1.09e-20	ADRB2,CCND1,CXCL8,DUSP1,EDN1,HMOX1,IL1A,IL1B,IL6,JUN,KLF2,KLF4,PLAT,PTGER2,PTGS2,TNF,TP53,VEGFA,VIM	AHR,Ap1,FOS,JUN,JUND,MAPK7,Mapk,NFKB1,NFKBIA,NFkB (complex),NR3C1,PPARA,PPARG,PPARGC1A,RELA,SMAD4,SP1,STAT3
mRNA targets of DE mirs for IPA and the DE mirs_4 11052020 - 2020-05-11 05:28 PM		BCL6		transcription regulator						1.27e-20	BCL2,BMI1,CCND1,CCND2,CDKN1A,CDKN2A,CIITA,COL1A1,CSF1,CTSK,CXCL10,DUSP6,ENTPD1,FMOD,FOXP3,IL10,IL13RA1,IL1A,IL1B,IL2,IL24,IL4R,IL6,IL6R,IL7,IRF1,LDLR,MRC1,MYC,SOCS2,STAT1,STAT3,TNF,TP53	BCL6,CEBPB,FOXO1,IL10,IL4,IRF1,JUN,NFKB1,NFKBIA,NFkB (complex),PPARA,RELA,STAT1,STAT3,STAT6,prostaglandin E2
mRNA targets of DE mirs for IPA and the DE mirs_4 11052020 - 2020-05-11 05:28 PM		YAP1		transcription regulator						1.36e-20	ACTG1,CASP8,CCN1,CCN2,CCND1,CDKN1A,CPT1A,CPT2,CXCL8,E2F1,EDN1,EGFR,FGF1,FOS,ID2,IGF1R,IGF2,IL1A,IL1B,IL6,ITGA5,MC2R,MYC,PAX7,PTGS2,RAD51,RPL37,RPL41,RPS29,SHH,TAGLN,TGFB2,THBS1,UHRF1,VCAM1,VIM	Ap1,CTNNB1,EZH2,FOS,JUN,MRTFA,MRTFB,NCOA3,NFkB (complex),NR3C1,RELA,RUNX2,SMAD4,SRF,STAT3,TEAD1,TP53,WWTR1,YAP1
mRNA targets of DE mirs for IPA and the DE mirs_4 11052020 - 2020-05-11 05:28 PM		minocycline		chemical drug						1.57e-20	AGTR1,BCL2,CASP8,CXCL8,FOS,GJA1,IL10,IL1A,IL1B,IL2,IL6,IL6R,IL6ST,ITGB1,NGFR,NOS1,PTGS2,TNF,TNFRSF1A,TNFRSF1B,TP53,VCAM1	ATF2,Ap1,BCL2,Creb,EIF2AK2,IRF1,JUN,MAPK14,NFKB1,NFKBIA,NFkB (complex),NR3C1,P38 MAPK,RB1,RELA,SP1,STAT1,STAT3,minocycline
mRNA targets of DE mirs for IPA and the DE mirs_4 11052020 - 2020-05-11 05:28 PM		WT1		transcription regulator						1.68e-20	ANPEP,BCL2,CCN2,CCND1,CDKN1A,CLIC4,CSF1,CXCL10,CYP19A1,EGFR,ESR1,ETS1,FGF1,HSPG2,IGF1R,IGF2,IL10,IL11,IL1B,KLF4,KRAS,LGALS3,MMP3,MYC,NR4A2,NRAP,PAX2,SREBF2,TGFB3,THBS1,TIMP3,VDR,VEGFA,WNT4	Ap1,CTNNB1,EGR1,ESR1,HDAC1,HIF1A,IGF1,IGF1R,JUN,NFKB1,NFkB (complex),PML,RB1,RELA,SMAD3,STAT1,STAT3,TERT,TP53,WT1
mRNA targets of DE mirs for IPA and the DE mirs_4 11052020 - 2020-05-11 05:28 PM		CDKN1A	0	kinase						1.76e-20	APP,BBC3,BCL2,CCN1,CCN2,CCND1,CDKN1A,CDKN2A,CLIC4,CTSK,DUSP1,E2F1,F9,HIF1A,IL16,IL1B,IL2,IL6,ITGAV,ITGB3,LGALS3,LGALS3BP,MMP3,MSX1,MYBL2,MYC,PARP2,RAD51,RB1,TNF,TNFAIP6,TP53,UHRF1,VEGFA,VIM,WNT4	BRCA1,CCND1,CDKN1A,E2F1,E2F4,E2f,HDAC1,HIF1A,MDM2,MYBL2,RB1,RBL1,Rb,SP1,STAT3,TFDP1,TP53,TP63
mRNA targets of DE mirs for IPA and the DE mirs_4 11052020 - 2020-05-11 05:28 PM		MAPK3		kinase						2.07e-20	CCND1,CDKN1A,CXCL8,CYP24A1,E2F1,ESR1,FOS,FOSL1,FOSL2,FOXP3,IL10,IL2,IL6,ITGB1,JUN,MYC,PTGES,PTGS2,SIRT6,THBS1,TNF,TNFRSF10B,TNFSF11	Ap1,CREBBP,ERK,ERK1/2,FOSL1,JUN,MAP2K1,MAPK1,MAPK3,NCOR2,NFATC2,NFKB1,NFKBIA,NFkB (complex),PARP1,RARA,RELA,SMAD3,SP1,STAT3
mRNA targets of DE mirs for IPA and the DE mirs_4 11052020 - 2020-05-11 05:28 PM		dinoprost		chemical - endogenous mammalian						2.16e-20	ATP2A2,CCND1,CCND2,CYP19A1,EDN1,EGFR,ESR1,FOS,FOSL2,ID2,IL1A,IL1B,IL6,JUN,MYC,NR4A2,PTGS1,PTGS2,RUNX2,THBS1,TIMP3,VEGFA	Akt,Ap1,CREB1,EGFR,EGR1,ERK1/2,ESR1,FOS,FOSL1,FOXO3,HIF1A,JUN,Lh,Mapk,NFKB1,NOTCH1,RELA,SP1,STAT3,STAT5B,TP53,dinoprost
mRNA targets of DE mirs for IPA and the DE mirs_4 11052020 - 2020-05-11 05:28 PM		lovastatin		chemical drug						2.17e-20	AR,BCL2,CCN2,CCND1,CDKN1A,CIITA,CYP4F2,HMOX1,IL10,IL1A,IL1B,IL6,IRF1,KLF2,KLF4,LDLR,LIF,MYC,PIK3R3,PLAT,PPARD,PTGS2,PTHLH,RB1,SREBF2,TFPI,TNF,TP53	Ap1,ERK,HIF1A,JUN,NFATC2,NFKB1,NFKB2,NFkB (complex),NOTCH1,PARP1,PRKCD,RAS,RELA,SMAD3,STAT3,TP73,lovastatin,paclitaxel
mRNA targets of DE mirs for IPA and the DE mirs_4 11052020 - 2020-05-11 05:28 PM		calphostin C		chemical - kinase inhibitor						2.57e-20	BCL2,CCND1,CDKN1A,CXCL8,DUSP1,ETS1,FOS,IGF1R,IL6,KIT,LDLR,MAP3K12,MYC,NTN1,PLAU,PPARG,PTGS2,S100A8,TNF,TP53,VEGFA	AHR,Ap1,CREB1,EGR1,ERK1/2,FOSL1,JUN,MAPK8,NFKB1,NFKBIA,NFkB (complex),PRKCE,RELA,SP1,SRC,STAT3,calphostin C
mRNA targets of DE mirs for IPA and the DE mirs_4 11052020 - 2020-05-11 05:28 PM		STAT5A		transcription regulator						2.67e-20	AR,BCL2,CASP8,CCND1,CCND2,CDKN1A,CEBPA,CYP27B1,ESR1,FASLG,FOS,FOSL2,ID2,IL24,IL6,IL6R,IL6ST,IRF1,KIT,LAMB3,MAP1LC3A,MYC,MYH1,NR4A2,OSM,PIM1,PPARG,RORA,RUNX2,SOCS1,SOCS2,TBX1,TGFBR2,TNF,TNFRSF1A,TNFSF11,TP53	AR,BCL6,CREB1,IL2,IL6,IRF1,JUN,NFKBIA,NFkB (complex),PPARA,PRL,RELA,SP1,SPI1,STAT1,STAT2,STAT3,STAT5A,STAT5B,STAT5a/b
mRNA targets of DE mirs for IPA and the DE mirs_4 11052020 - 2020-05-11 05:28 PM		Ifn gamma		complex						2.86e-20	BMI1,CDKN1A,CDKN2A,COL1A1,CXCL10,CXCL16,CXCL8,EDN1,ESR1,IGFBP4,IGFBP5,IL10,IL1B,IL33,LIF,MYC,MYD88,PPARG,SOCS1,STAT1,TGFB2,TLR4,TNF,TNFSF10	CBL,IRF1,IRF8,Ifn gamma,JAK2,NFKB1,NFKBIA,NFkB (complex),RELA,RNA polymerase II,SMAD3,SP1,SPI1,STAT1,STAT2,STAT3,STAT5a/b
mRNA targets of DE mirs for IPA and the DE mirs_4 11052020 - 2020-05-11 05:28 PM		N-nitro-L-arginine methyl ester		chemical drug						2.86e-20	AGTR1,BCL2,BGN,CCN2,COL1A2,COL3A1,CSF1,CXCL8,GJA1,HMOX1,IL1B,IL6,ITGAV,ITGB3,LDLR,NOS1,NR3C2,PPARD,PTGS2,TLR4,TNF,TP53,VCAM1,VEGFA	Ap1,Creb,EGR1,ERK,FAS,JUN,KEAP1,LDL,N-nitro-L-arginine methyl ester,NFE2L2,NFKB1,NFKBIA,NFkB (complex),NR3C1,P38 MAPK,RELA,SMAD3,STAT3
mRNA targets of DE mirs for IPA and the DE mirs_4 11052020 - 2020-05-11 05:28 PM		PRKCE		kinase						2.95e-20	APP,BCL2,CCN1,CCND1,CDKN1A,CXCL8,E2F1,EGFR,FASLG,FOS,IL1B,IL6,IL6ST,JUN,LDLR,MYC,PIM1,PTGS2,STAT3,TNF,VCAM1,VEGFA	Ap1,FOS,IL6,IRF1,JUN,Mapk,NFATC2,NFKB1,NFKB2,NFkB (complex),NOTCH1,PARP1,PRKCD,PRKCE,RELA,SP1,STAT3
mRNA targets of DE mirs for IPA and the DE mirs_4 11052020 - 2020-05-11 05:28 PM		mir-8		microrna						3.17e-20	ACE2,BBC3,BCL2,BMI1,CCND1,CCND2,CDKN1A,CUL3,EGFR,ETS1,GRB2,HIF1A,HMOX1,IL1B,IL6,ITGAV,ITGB1,JAZF1,KITLG,KLF4,KRT19,MOK,MYC,PTHLH,SNAI1,TGFB2,TGFBR1,TIMP2,TNF,TOB1,VIM	Akt,CBL,EGR1,ERK,EZH2,FN1,FOXO3,HDAC1,HIF1A,HOTAIR,JUN,MDM2,MYC,NFKB1,NFKBIA,RELA,SMAD3,SP1,STAT3,TP53,TP63,estrogen receptor,mir-8
mRNA targets of DE mirs for IPA and the DE mirs_4 11052020 - 2020-05-11 05:28 PM		peptidoglycan		chemical - endogenous non-mammalian						3.24e-20	CCL13,CXCL10,CXCL16,CXCL6,CXCL8,DUSP1,FOS,FOXP3,FPR2,HMOX1,IL10,IL16,IL1A,IL1B,IL2,IL6,IRF1,MMP3,MYD88,PTGS2,S100A8,TLR4,TLR7,TNF,VDR	IL10,IL12 (complex),IRAK1,IRF1,IRF3,NFATC2,NFKB1,NFKBIA,NFkB (complex),RELA,STAT1,STAT3,TLR2,Tlr,peptidoglycan
mRNA targets of DE mirs for IPA and the DE mirs_4 11052020 - 2020-05-11 05:28 PM		CXCR4		g-protein coupled receptor						3.63e-20	BCL2,CCND1,CD9,CDH11,CDKN1A,CXCL10,CXCL12,CXCL8,EGFR,F3,ID2,IL24,IL6,MYC,RUNX2,SHH,TNFRSF10B,TNFSF10,TP53,ZBTB16	ACKR3,Akt,Ap1,CXCL12,CXCR4,DAXX,EGR1,ESR2,FOXO3,NFKB1,NFKBIA,NFkB (complex),NR3C1,P38 MAPK,RELA,SMAD3,SP1,STAT1,STAT3,TP53
mRNA targets of DE mirs for IPA and the DE mirs_4 11052020 - 2020-05-11 05:28 PM		RNA polymerase II		complex						3.71e-20	B2M,BCL2,CCND2,CDH11,CDKN1A,CDKN2A,CEBPA,CIITA,COL1A2,CSF1,CXCL8,CYP24A1,DUSP1,ESR1,FOS,FOSL1,FOSL2,GHR,IGFBP3,IL1B,IL6,ITGA5,JUN,KITLG,KMT2A,LDLR,MYBL2,MYC,PPARG,PTGS2,RARB,RUNX2,TNF,TNFSF11,TXN,WNT1	CDK9,EP300,ESR1,GATA4,HDAC1,HIF1A,HMGB1,HSF1,Histone h3,MED1,RB1,RELA,RNA polymerase II,SP1,STAT1,STAT3,TP53,TP63,zinc sulfate
mRNA targets of DE mirs for IPA and the DE mirs_4 11052020 - 2020-05-11 05:28 PM		RBPJ		transcription regulator						3.85e-20	CCND1,CDKN1A,CDKN2A,CSF1,CXCL12,CYP19A1,DUSP1,ETS1,FGF1,FGF5,FGF7,FOS,HES1,IGF2,IL1B,IL6,JUN,KITLG,LIF,MMP3,MSTN,MYC,PGF,TGFB2,TGFB3,TNC,VEGFA,WNT5A	Akt,Ap1,EGR1,ERK1/2,FOSL1,FOXO1,FOXO3,HDAC1,HIF1A,JUN,MAPK8,NFKB1,NFKBIA,NFkB (complex),RBPJ,RELA,SMAD3,SMAD4,SMAD7,SP1,STAT3,TP53,TP63
mRNA targets of DE mirs for IPA and the DE mirs_4 11052020 - 2020-05-11 05:28 PM		IFNAR1	0	transmembrane receptor						5.6e-20	B2M,CIITA,CSF1,CXCL10,CXCL11,CXCL6,DUSP6,F7,IFNAR1,IL10,IL1A,IL1B,IL6,IRF1,ITGAV,LIF,MYC,PLAT,PTGS2,SOCS1,SREBF2,STAT1,THBS1,TLR7,TNF,TNFAIP3,TNFSF10,VCAM1	IFNAR1,IFNB1,IL10,IRF1,IRF9,Interferon alpha,NFKB1,NFKBIA,NFkB (complex),RELA,STAT1,STAT2,STAT3,STAT4
mRNA targets of DE mirs for IPA and the DE mirs_4 11052020 - 2020-05-11 05:28 PM		FGF1	0	growth factor						6.04e-20	CCN1,CCN2,CCND1,CDH11,CDKN1A,DUSP6,EDN1,FOS,FZD8,HMOX1,IL1B,IL6,JUN,LRRC17,MYC,NOTCH1,NR4A2,PTGS2,SGMS1,TGFB2,TGFB3,THBS1,TIMP3,TNF,VCAM1,VEGFA	Akt,Ap1,CTNNB1,EGR1,FGF1,FGF2,FOS,FOXO3,JUN,Mapk,NFKB1,RAF1,RAS,RELA,SP1,STAT3,TP53
mRNA targets of DE mirs for IPA and the DE mirs_4 11052020 - 2020-05-11 05:28 PM		ZFP36		transcription regulator						6.35e-20	CDKN1A,COL3A1,E2F1,FOS,FOSL1,HIF1A,IL10,IL1A,IL1B,IL6,IRF1,JUN,MEFV,OSM,PIM1,PLAU,PTGS2,S100A8,SOCS1,TFRC,TLR4,TNF,VCAM1	Ap1,CSF2,IL10,IL6,JUN,NFKB1,NFKBIA,NFkB (complex),RELA,SP1,STAT1,STAT3,TNF,TP53,ZFP36
mRNA targets of DE mirs for IPA and the DE mirs_4 11052020 - 2020-05-11 05:28 PM		Rock		group						6.4e-20	APP,CCN2,CCND1,CDKN1A,COL1A1,COL3A1,CXCL8,DES,DMD,ETS1,F3,FOS,MYC,NGFR,PPARG,RUNX2,TAGLN,THBS1,VCAM1	Akt,Ap1,CTNNB1,EGR1,ERK1/2,FOS,FOSL1,FOXO1,FOXO3,JUN,Jnk,NFKB1,NFkB (complex),NR3C1,P38 MAPK,RELA,RHOA,Rock,SP1,STAT3,TP53
mRNA targets of DE mirs for IPA and the DE mirs_4 11052020 - 2020-05-11 05:28 PM		CCR2		g-protein coupled receptor						6.52e-20	APP,BGN,COL1A1,COL1A2,COL6A3,CSF1,CXCL10,CXCL12,CXCL6,DCN,FBN1,HSPG2,IL10,IL1A,IL1B,IL2,IL6,OGN,SPARC,TGFB2,THBS1,TIMP2,TNC,TNF,TSLP	Ap1,CCR2,Ccl2,ERK1/2,ETS1,FOSL1,FOXO1,JUN,NFKB1,NFKBIA,NFkB (complex),RELA,SMAD3,SMAD4,SMAD7,SP1,STAT3,TGFB1,TNF,TP53
mRNA targets of DE mirs for IPA and the DE mirs_4 11052020 - 2020-05-11 05:28 PM		hyaluronic acid		chemical - endogenous mammalian						6.52e-20	BCL2,CTSK,CXCL10,CXCL8,FOS,FOXP3,FST,IL10,IL1B,IL6,JUN,MMP3,MYD88,NR4A2,PLAU,PPARG,PTGES,PTGS2,PTHLH,TGFB2,TIMP2,TLR4,TNF,TNFAIP3,VCAM1	AHR,ATF2,Ap1,IRF1,JUN,MAPK14,NFATC2,NFKB1,NFKBIA,NFkB (complex),RELA,SP1,STAT1,STAT3,TLR4,TP53,hyaluronic acid
mRNA targets of DE mirs for IPA and the DE mirs_4 11052020 - 2020-05-11 05:28 PM		HMOX1	0	enzyme						7.47e-20	BCL2,CCND1,CDKN1A,CNMD,COL1A1,CXCL10,CXCL12,CXCL8,FGF1,FOS,FOXP3,HMOX1,IL10,IL1B,IL6,ITGB3,NR4A2,PROCR,PTGS2,SPARC,TGFB2,THBS1,TNF,TP53,VCAM1,VEGFA	AHR,Akt,Ap1,Creb,EGR1,ERK,FOXO3,HMGB1,HMOX1,JUN,NFKB1,NFKBIA,NFkB (complex),PPARA,PPARG,PTGS2,RELA,SMAD3,SP1,STAT3,TP53,carbon monoxide
mRNA targets of DE mirs for IPA and the DE mirs_4 11052020 - 2020-05-11 05:28 PM		GW501516		chemical drug						7.87e-20	BCL2,CCND1,CDKN1A,CPT1A,CXCL6,CYP24A1,F3,IGFBP3,IGFBP5,IGFBP6,IL1A,IL1B,IL6,KRT19,LAMB3,NOTCH1,PLAT,PPARD,S100A8,THBS1,TP53,UCP2,VEGFA,VLDLR	Akt,Ap1,EGR1,FOXO1,FOXO3,GW501516,IL6,JUN,NFKB1,NFkB (complex),PPARA,PPARD,PPARG,RELA,RXRA,SIRT1,SMAD3,SP1,SREBF1,STAT1,STAT3,TP53
mRNA targets of DE mirs for IPA and the DE mirs_4 11052020 - 2020-05-11 05:28 PM		ANGPT2		growth factor						9.7e-20	AGTR1,BCL2,CDKN1A,COL1A1,COL1A2,COL3A1,EDN1,EGFR,ETS1,FGF7,GATA6,HIF1A,HMOX1,IL10,IL1B,IL6,NR3C2,PLAU,PTGES,PTGS2,PTHLH,SNAI1,TGFBR2,THBS1,TLR4,TNF,TNFRSF10B,TNFSF11,TP53,VCAM1,VIM,WNT1	AHR,ANGPT2,Ap1,ERK,FOS,JUN,Jnk,NFKB1,NFKBIA,NFkB (complex),PPARA,PPARG,PPARGC1A,RELA,SMAD3,SP1,STAT1,STAT3
mRNA targets of DE mirs for IPA and the DE mirs_4 11052020 - 2020-05-11 05:28 PM		AG490		chemical - kinase inhibitor						1.09e-19	BCL2,CDKN1A,CXCL8,CYSLTR2,EDN1,ESR1,FOS,FOXP3,HIF1A,IGF2,IL1B,IL6,IL7,IRF1,MYC,PIM1,PTGS2,STAT1,STAT3,TAGLN,TNF,TNFSF10,VEGFA	AG490,CREBBP,EGR1,FOXO3,GSK3B,JAK2,NFKB1,NFKBIA,NFkB (complex),PI3K (complex),RELA,SMAD3,SP1,SPI1,STAT1,STAT2,STAT3,STAT5a/b
mRNA targets of DE mirs for IPA and the DE mirs_4 11052020 - 2020-05-11 05:28 PM		fenofibrate		chemical drug						1.2e-19	ADIPOR1,ADIPOR2,APP,AR,CCND1,COL1A1,CPT1A,CPT2,CXCL8,CYP19A1,CYP4A11,EDN1,EGFR,FADS2,HIF1A,HMOX1,ID2,IL6,IL6ST,JUN,LDLR,MSTN,MYBL2,PIK3R3,PTAFR,PTGS2,RORA,SREBF2,STAT3,TBX1,TNF,TP53,UCP2,VCAM1,VLDLR	ADIPOQ,ATF2,Ap1,E2F1,EGR1,FOXO1,HDAC1,Insulin,NFATC1,NFKB1,PPARA,PPARG,RELA,RETN,RXRA,SIRT1,SREBF1,STAT3,TEAD4,fenofibrate
mRNA targets of DE mirs for IPA and the DE mirs_4 11052020 - 2020-05-11 05:28 PM		mir-10		microrna						1.28e-19	ALDH1A3,AR,BMPR2,CCN1,CXCL11,E2F1,FZD8,GJA1,HIF1A,IGF1R,IGF2,IL6,IL6R,KLF4,MTOR,MYD88,RB1,SMAD4,SMG1,SYVN1,TGFBR1,TNF,TP53,VEGFA	AR,Akt,BRCA1,EGR1,ESR1,FOXO3,HDAC1,HIF1A,IFNG,NFKB1,NFkB (complex),PGR,RELA,SMAD3,SP1,STAT1,STAT3,TP53,TP63,mir-10
mRNA targets of DE mirs for IPA and the DE mirs_4 11052020 - 2020-05-11 05:28 PM		spironolactone		chemical drug						1.32e-19	BCL2,CCN2,CDKN1A,COL1A1,COL1A2,COL3A1,CYP27B1,DES,EDN1,IL1B,IL6,MICA,NR3C2,PGF,PPARG,PRDM16,PTGS2,SLC9A1,TIMP2,TIMP3,TNF,VEGFA	Ap1,CREB1,CTNNB1,Creb,ERK1/2,FOSL1,JUN,LEP,NFKB1,NFkB (complex),NR3C1,NR3C2,NRIP1,P38 MAPK,PPARA,Pkc(s),RELA,STAT3,spironolactone
mRNA targets of DE mirs for IPA and the DE mirs_4 11052020 - 2020-05-11 05:28 PM		IRF1	0	transcription regulator						1.58e-19	B2M,BCL2,CASP8,CCND1,CDKN1A,CIITA,CXCL10,CXCL11,CXCL16,CXCL8,E2F1,FASLG,FOXP3,FPR2,IL10,IL1B,IL2,IL33,IL6,IL7,IRF1,MYC,PTGS2,SOCS1,STAT1,STAT3,TNF,TNFSF10,TP53,VCAM1	AHR,IFN Beta,IFNG,IRF1,NFKB1,NFKBIA,NFkB (complex),NOTCH1,RELA,SP1,SPI1,STAT1,STAT2,STAT3,STAT6
mRNA targets of DE mirs for IPA and the DE mirs_4 11052020 - 2020-05-11 05:28 PM		ionomycin		chemical reagent						1.58e-19	ATP2A2,BCL2,CCND2,CXCL10,CXCL8,DUSP1,ETS1,FASLG,FOS,FOXP3,HIF1A,IL10,IL2,IL24,IL6,KCNJ2,LDLR,MYC,NR4A2,NRP1,PIM1,PPARG,PTAFR,PTGS2,SOCS2,STAT3,TNF,TNFSF10,TNFSF11,ZBTB16	BCL6,CREB1,Calcineurin protein(s),Creb,FOXP3,IL2,IL21,IL27,NFKB1,NFKBIA,NFkB (complex),REL,RELA,SPI1,STAT1,STAT2,STAT3,STAT5A,ionomycin
mRNA targets of DE mirs for IPA and the DE mirs_4 11052020 - 2020-05-11 05:28 PM		methylprednisolone		chemical drug						1.84e-19	ANPEP,ATP2A2,ATP5IF1,B2M,B4GALNT1,CCN2,CCND1,CD9,CDKN1A,DMD,DUSP1,DUSP6,F3,FGF7,FOS,GHR,HMOX1,IL10,IL1A,IL1B,IL6,IL6R,IL6ST,IRF1,ITGB1,JUN,KRAS,KRT19,LDLR,MAX,MYC,NFIA,NFIB,PLA1A,PLAT,PLAU,RB1,SFRP1,SPARC,STAT1,STAT3,TFRC,TIMP3,TNF,TOB1,TP53,VCAM1,VIM	AHR,ARNT,Ap1,CTNNB1,ERK1/2,ESR1,FOSL1,HIF1A,IL6,JUN,MMP9,NFATC2,NFKB1,NFkB (complex),NOTCH1,Nfat (family),RELA,SP1,STAT3,TP53,methylprednisolone
mRNA targets of DE mirs for IPA and the DE mirs_4 11052020 - 2020-05-11 05:28 PM		GLI2		transcription regulator						2.07e-19	BCL2,CCND1,CCND2,CDKN1A,COL10A1,CXCL10,CXCL6,E2F1,IL10,IL1B,IL6,IL6R,ITGB1,MMP3,MYC,NTN1,PAX2,PTHLH,RUNX2,SFRP1,SNAI1,TNF,VDR,VIM	BCL6,CREB1,FOXO1,GLI1,GLI2,Gli,IHH,IL4,IRF1,Igm,NFKBIA,NFkB (complex),PHB,PTHLH,RB1,RELA,SHH,SMAD1/5/9,SOX9,STAT3,STAT5A,STAT6,TP53,YAP1
mRNA targets of DE mirs for IPA and the DE mirs_4 11052020 - 2020-05-11 05:28 PM		FGFR2		kinase						2.09e-19	BCL2,CCND1,CCND2,CDH11,CDKN1A,COL1A1,COL3A1,FST,GATA6,GJA1,HES1,HRAS,ID2,IGF2,IL10,IL1A,IL1B,IL2,MYC,NOTCH1,PTHLH,PTPRA,RUNX2,SFRP1,SNAI1,VCAM1	Akt,Ap1,EGR1,ERBB2,ERK1/2,FGFR2,FOS,FOSL1,FOXO3,HIF1A,JUN,Mapk,NFKB1,NFkB (complex),RELA,SMAD3,SP1,STAT1,STAT3,TP53
mRNA targets of DE mirs for IPA and the DE mirs_4 11052020 - 2020-05-11 05:28 PM		WNT1	0	cytokine						2.09e-19	CCND1,CCND2,CDKN1A,CDKN2A,CEBPA,COL3A1,EDN1,EEF1A1,EFNB1,FOS,GAS1,HES1,IGF1R,IGF2,JUN,KIT,KRT19,MMP3,MYC,PPARG,PTGS2,RARB,RARG,RUNX2,TGFBR1,TP53	Akt,CCND1,CREBBP,CTNNB1,EGR1,EP300,ERBB2,FOXO3,HDAC1,HIF1A,JUN,LEF1,MYC,NCOA2,RELA,RUNX2,SMARCA4,SP1,STAT3,TCF4,TP53,TP63,WNT1
mRNA targets of DE mirs for IPA and the DE mirs_4 11052020 - 2020-05-11 05:28 PM		IL27		cytokine						2.36e-19	B2M,CCND2,CIITA,CXCL10,CXCL11,CXCL8,FASLG,FOS,FOXP3,ID2,IL10,IL1A,IL1B,IL2,IL6,IRF1,MRC1,MYC,PIM1,PTGS2,SOCS1,STAT1,TNF,TNFSF10,TNFSF11,VCAM1,VIM	IL10,IL27,IL4,IRF1,NFKB1,NFKBIA,NFkB (complex),NOTCH1,RELA,SMAD3,SPI1,STAT1,STAT2,STAT3,STAT6
mRNA targets of DE mirs for IPA and the DE mirs_4 11052020 - 2020-05-11 05:28 PM		AMPK		complex						2.47e-19	AR,CCND2,CDKN1A,CIITA,CXCL10,CXCL12,CXCL8,CYP4F2,FASLG,GJA1,HIF1A,HMOX1,IL6,MSTN,NRF1,PPARG,PTGS2,RUNX2,SNAI1,STAT1,TNF,TP53,UCP2,VCAM1,VIM	AHR,AKT1,AMPK,Akt,Ap1,EGR1,FOXM1,FOXO1,FOXO3,NFKB1,NFKBIA,NFkB (complex),NR3C1,P38 MAPK,RELA,SP1,STAT3,TP53
mRNA targets of DE mirs for IPA and the DE mirs_4 11052020 - 2020-05-11 05:28 PM		docetaxel		chemical drug						2.56e-19	AR,BCL2,CASP8,CCND2,CDKN1A,CDKN2A,CXCL10,CXCL11,E2F1,EGFR,FASLG,IGF1R,IL10,IL1B,ITGAV,ITGB3,PIM1,PLAU,PTGS2,TGFB2,THBS1,TNF,TNFRSF10B,TNFSF10,TP53,VEGFA	AHR,Ap1,HDAC1,HIF1A,NFKB1,NFKBIA,NFkB (complex),NR3C1,P38 MAPK,RELA,SMAD3,SP1,STAT1,STAT3,TP53,TP63,VEGFA,docetaxel
mRNA targets of DE mirs for IPA and the DE mirs_4 11052020 - 2020-05-11 05:28 PM		TLR2		transmembrane receptor						2.93e-19	APP,CDKN1A,CDKN2A,CXCL10,CXCL6,CXCL8,CYP27B1,DUSP1,FASLG,FOXP3,FPR2,GJA1,HMOX1,IL10,IL1A,IL1B,IL2,IL33,IL6,IRF1,KLF2,MMP3,MYD88,PTGS2,SOCS1,TLR4,TNF,TNFSF10,TP53,VDR	IL10,IL12 (complex),IRF1,IRF3,JUN,NFKB1,NFKBIA,NFkB (complex),RELA,STAT1,STAT3,TICAM1,TLR2,peptidoglycan
mRNA targets of DE mirs for IPA and the DE mirs_4 11052020 - 2020-05-11 05:28 PM		diethylstilbestrol		chemical drug						2.95e-19	ALDH1A3,AQP3,AR,CCN2,CCND1,CDKN1A,COL1A1,CTSK,CXCL6,CYP19A1,DCN,DUSP6,EGFR,ESR1,F3,FASLG,FMOD,FOS,GATA6,GLRX,GREM1,IGF1R,IGFBP3,IGFBP6,IL4R,KLF4,MFAP2,MMP8,PIM1,S100A8,SOCS2,SPARC,TGFB3,VDR,VEGFA,WNT4,WNT5A	4-hydroxytamoxifen,CTNNB1,Creb,EGF,EP300,ERBB2,ESR1,ESR2,HDAC1,HIF1A,JUN,LEP,NFkB (complex),RELA,SP1,STAT3,TP53,diethylstilbestrol
mRNA targets of DE mirs for IPA and the DE mirs_4 11052020 - 2020-05-11 05:28 PM		ETS1	0	transcription regulator						2.99e-19	ANPEP,CCN2,CCND1,CDKN1A,CDKN2A,COL1A2,CYP24A1,ETS1,FASLG,FLI1,FOXP3,HMOX1,ID2,IL10,IL2,IL24,ITGB3,LCK,MMP3,MYC,PLAU,PSEN1,PTHLH,RUNX2,SNAI1,SYVN1,TGFB2,TGFBR2,THY1,TNF,TP53,VEGFA	BCL6,CDK6,CREBBP,DMTF1,EP300,ETS1,EZH2,FOXM1,HDAC1,HDAC2,HIF1A,Igm,MYC,NFKB1,NFKBIA,NFkB (complex),NOTCH1,PHB,RELA,Rb,SP1,STAT3,STAT5A,TFDP1,TP53,TP63
mRNA targets of DE mirs for IPA and the DE mirs_4 11052020 - 2020-05-11 05:28 PM		GSK3B		kinase						3.07e-19	APP,AR,ATP2A2,BCL2,CCND1,CDH11,CDKN1A,CXCL6,CXCL8,ESR1,FOS,HIF1A,IGF1R,IL10,IL1B,IL6,MYC,NFE2L3,NTSR1,PTGS2,SNAI1,TNF,TNFRSF10B,TNFSF10,TP53	AHR,AR,Akt,Ap1,EGR1,ESR1,FOS,FOXO3,GSK3B,IGF1R,JUN,Mapk,NFKB1,NFKBIA,NFkB (complex),RB1,RELA,SP1,STAT3,TP53
mRNA targets of DE mirs for IPA and the DE mirs_4 11052020 - 2020-05-11 05:28 PM		Y 27632		chemical drug						3.47e-19	ACTG1,BBC3,BMPR2,CCN1,CCN2,CDKN1A,CDKN2A,CEBPA,COL10A1,FOS,IL6,MYC,PLAU,PPARG,PTGS2,TAGLN,THBS1,TNF,TP53,VCAM1,VIM	AHR,Ap1,CTNNB1,FOXO1,JUN,MRTFA,MRTFB,NFKB1,NFKBIA,NFkB (complex),NR3C1,P38 MAPK,REL,RELA,RHOA,SNAI1,STAT3,TP53,TP63,TP73,WWTR1,Y 27632,YAP1
mRNA targets of DE mirs for IPA and the DE mirs_4 11052020 - 2020-05-11 05:28 PM		JAG1		growth factor						3.66e-19	CCND1,CDKN1A,COL1A1,CYP19A1,DUSP1,DUSP6,HES1,ITGAV,ITGB3,MYC,RUNX2,TAGLN,TGFB3,TIMP3,TNC,TP53,VIM,WNT4	Ap1,EGFR,ERK1/2,ESR1,FOSL1,HIF1A,JAG1,JUN,NFKB1,NFkB (complex),NOTCH1,NOTCH2,Notch,RBPJ,RELA,SMAD3,SP1,STAT3,TCF3,TP53
mRNA targets of DE mirs for IPA and the DE mirs_4 11052020 - 2020-05-11 05:28 PM		CD3		complex						3.77e-19	AQP3,BCL2,CASP8,CCND1,CCND2,CXCL10,CXCL8,ETS1,FASLG,FOS,FOXP3,GUCY1B1,HIF1A,HMCN1,IGFBP5,IGFBP6,IL10,IL16,IL1A,IL1B,IL2,IL4R,IL6,IRF1,JUN,LCK,MICA,MYC,NOS1,NR3C2,OGN,PHB,PPARG,PTGER4,PTGS2,RB1,RORA,RXRA,SHH,SOCS1,SOCS2,STAT1,TCF7,TFRC,THBS1,THY1,TNF,TNFAIP3,TNFSF10,TNFSF11,TRIM24,VEGFA	Ap1,BCL6,CD3,CREB1,IL2,NFATC1,NFATC2,NFATC3,NFKB1,NFKBIA,NFkB (complex),REL,RELA,SPI1,STAT1,STAT2,STAT3,STAT5B,TCR
mRNA targets of DE mirs for IPA and the DE mirs_4 11052020 - 2020-05-11 05:28 PM		eicosapentenoic acid		chemical drug						3.93e-19	ELN,FADS2,FBN1,FOS,HMOX1,IL10,IL1B,IL2,IL6,JUN,LDLR,MMP8,MRC1,PPARG,PTGES,PTGS2,TGFB2,TGFB3,TGFBR2,TNF,TNFRSF1A,TNFRSF1B,TP53	ATF2,Ap1,CEBPA,CEBPB,FOS,FOXO3,HDAC1,JUN,Jnk,NFATC1,NFKBIA,NFkB (complex),NR5A2,PPARA,PPARG,PPARGC1A,PRKCB,RELA,RNA polymerase II,SREBF1,SREBF2,TP53,arachidonic acid,eicosapentenoic acid
mRNA targets of DE mirs for IPA and the DE mirs_4 11052020 - 2020-05-11 05:28 PM		berberine		chemical drug						4.14e-19	BCL2,CASP8,CCND1,CDKN1A,CPT1A,CXCL8,CYP4A11,HIF1A,HMOX1,IL10,IL1B,IL6,LDLR,PIK3R3,PPARD,PPARG,PTGS2,TNF,TP53,TSLP,UCP2,VCAM1,VEGFA,VIM	AHR,AMPK,Akt,EGR1,FOXO1,FOXO3,NFKB1,NFKBIA,NFkB (complex),PPARA,PPARD,PPARG,RELA,SP1,SREBF1,STAT1,STAT3,TP53,berberine,fatty acid
mRNA targets of DE mirs for IPA and the DE mirs_4 11052020 - 2020-05-11 05:28 PM		PRKCA		kinase						4.68e-19	APP,CCN2,CCND1,CDKN1A,CIITA,COL1A1,CXCL10,ETS1,FOS,HES1,ID2,IGFBP3,JUN,MMP3,MYC,PTGS2,RB1,RUNX2,S100A8,SDCBP,TGFB2,TNF,TP53,VCAM1,VEGFA	AHR,Ap1,ERK1/2,FOS,FOSL1,JUN,Mapk,NFKB1,NFKB2,NFKBIA,NFkB (complex),NR3C1,PRKCA,PRKCD,RELA,SMAD4,STAT3
mRNA targets of DE mirs for IPA and the DE mirs_4 11052020 - 2020-05-11 05:28 PM		MAP2K4		kinase						4.68e-19	BCL2,CCND1,CDKN1A,CXCL10,CXCL8,EGFR,FASLG,FOS,IL2,IL6,JUN,PLAU,PPARD,PPARG,PTGS2,STAT3,TNF,TP53,VDR	ATF2,Ap1,Atf,ERK,FOS,JUN,MAP2K4,MAP3K1,MAPK14,MAPK8,NFKB1,NFKBIA,NFkB (complex),RELA,SMAD3,SP1,STAT3,TP53
mRNA targets of DE mirs for IPA and the DE mirs_4 11052020 - 2020-05-11 05:28 PM		cerivastatin		chemical drug						4.69e-19	CCN2,CDKN1A,COL1A1,CXCL8,F3,HMOX1,IGF1R,IL6,JUN,KLF2,MYBL2,MYC,PLAT,PLAU,PPARG,PTGS2,S100A8,TGFBR3,TNF,VCAM1,VEGFA	AHR,Ap1,EGR1,ESR1,F2,FOS,JUN,LDL,Mapk,NFATC2,NFKB1,NFKBIA,NFkB (complex),Nfat (family),RELA,STAT3,cerivastatin
mRNA targets of DE mirs for IPA and the DE mirs_4 11052020 - 2020-05-11 05:28 PM		DICER1		enzyme						5.5e-19	ANPEP,CCN1,CCND1,CCND2,CDKN1A,CDKN2A,CXCL10,CXCL8,ENTPD1,FOS,FOXP3,HES1,IGF2,IL10,IL1B,ITGA5,ITGAV,ITGB1,JUN,KRAS,MICA,MTOR,MYC,NGFR,NOTCH1,PLAU,PROCR,SPARC,SPN,STAT1,THBS1,TNF,TP53,VIM,WNT4,WNT5A	Akt,Ap1,CREBBP,CTNNB1,DICER1,EGFR,EGR1,ERBB2,ESR1,FOXO3,GATA3,HDAC1,HIF1A,IRF8,JUN,MET,NFKBIA,NOTCH1,RELA,SP1,SPI1,STAT3,TP53
mRNA targets of DE mirs for IPA and the DE mirs_4 11052020 - 2020-05-11 05:28 PM		FOXO1		transcription regulator						5.68e-19	ADIPOR1,AR,BCL2,CASP8,CCN2,CCND1,CDKN1A,CDKN2A,CERS5,CNR1,COL1A1,CPT2,CTSK,CXCL10,CXCL8,EDN1,FASLG,FMOD,FOS,FOXP3,FST,HIF1A,HMOX1,IGF1R,IL1B,IL6,ITGAV,JUN,KLF2,KLF4,MMP3,MYC,POU5F1,PPARG,PTGS1,RUNX2,SMAD4,SREBF2,THBS1,TNF,TNFSF10,TP53,VCAM1,WNT4	AKT1,AR,Akt,EGR1,ESR1,FOXO1,FOXO3,HDAC2,JUN,MTOR,NFATC1,NFATC3,NFATC4,NFKB1,NFKBIA,NFkB (complex),RB1,RELA,SP1,STAT1,STAT3,TP53
mRNA targets of DE mirs for IPA and the DE mirs_4 11052020 - 2020-05-11 05:28 PM		MTOR	0	kinase						6.33e-19	ALDH1A3,AR,ATP2A2,BCL2,CASP8,CCND1,CDKN1A,CEBPA,CPT2,CXCL8,DMD,EGFR,FOXP3,FST,HIF1A,HSD11B1,IGF2,IL10,IL1A,IL1B,IL4R,IL6,IRF1,MEFV,MTOR,MYC,PPARD,PPARG,RUNX2,SREBF2,STAT1,STAT3,TLR4,TNF,TNFRSF1A,TNFSF10,TP53,VCAM1,VEGFA	E2F1,EGR1,FOXO1,JUN,MTOR,NFATC1,NFKB1,NFKBIA,NFkB (complex),PPARG,RELA,SIRT1,SPI1,STAT1,STAT2,STAT3,TNF,TP53,sirolimus
mRNA targets of DE mirs for IPA and the DE mirs_4 11052020 - 2020-05-11 05:28 PM		IKBKG		kinase						6.78e-19	ATP2A2,BBC3,CSF1,CXCL10,CXCL12,CXCL6,CXCL8,DCN,DUSP6,FOS,HIF1A,IGFBP6,IL11,IL1A,IL1B,IL2,IL6,NAGLU,OGN,PPARG,SFRP1,TNF,TNFAIP3,TNFRSF1B,TNFSF10,VEGFA	Ap1,BCL2,CHUK,Creb,IKBKB,IKBKG,IRF1,JUN,NFKB1,NFKB2,NFKBIA,NFkB (complex),RB1,RELA,STAT3,TNF,TP53
mRNA targets of DE mirs for IPA and the DE mirs_4 11052020 - 2020-05-11 05:28 PM		VHL		transcription regulator						6.78e-19	BBC3,BCL2,CA9,CCN2,CCND1,CDKN1A,CPT2,CXCL12,E2F1,EGFR,F3,HIF1A,HMOX1,HYAL1,IGF1R,ITGA5,PTHLH,SPARC,TAGLN,TFRC,TNF,TNFSF10,TP53,VCAM1,VEGFA,VIM	AHR,ARNT,Ap1,CTNNB1,EGR1,EP300,EPAS1,ESR1,HDAC1,HIF1A,NFKB1,NFKBIA,NFkB (complex),RELA,RNA polymerase II,SMAD3,SP1,STAT1,STAT3,TP53,VEGFA,VHL,YAP1
mRNA targets of DE mirs for IPA and the DE mirs_4 11052020 - 2020-05-11 05:28 PM		CEBPD		transcription regulator						8.17e-19	CCND1,CDKN1A,COL10A1,CXCL8,CYP19A1,FOS,HIF1A,IGFBP5,IL10,IL1B,IL6,MMP3,MMP8,MYC,PPARG,PTAFR,PTGS2,RB1,TNF,TNFAIP6,TNFSF11,TP53,VLDLR	AHR,ARNT,Ap1,CEBPD,CREBBP,CTNNB1,Creb,HIF1A,IL6,JUN,NCOA2,NFKBIA,NFkB (complex),PPARA,PPARG,PPARGC1A,PTGS2,REL,RELA,SP1,STAT3,TP53
mRNA targets of DE mirs for IPA and the DE mirs_4 11052020 - 2020-05-11 05:28 PM		TREM1		transmembrane receptor						8.39e-19	ADORA2B,ADRB2,BCL2,CSF1,CXCL10,CXCL8,EDN1,F3,FOSL1,GREM1,HES1,IL10,IL1B,IL2,IL6,IL6R,IRF1,KCNJ2,LIF,MMP19,MYD88,NR4A2,NT5E,PPARG,PTGS2,THBS1,TLR4,TNF,TNFSF15,WNT5A	Ap1,CBL,CCL2,IL1B,IL6,IRAK1,IRF1,IRF3,JUN,LAT2,NFATC1,NFATC2,NFKBIA,NFkB (complex),RELA,SP1,STAT1,STAT3,TREM1
mRNA targets of DE mirs for IPA and the DE mirs_4 11052020 - 2020-05-11 05:28 PM		SFTPA1		transporter						8.45e-19	ADRB2,ANPEP,CCN1,CCN2,COL1A1,CXCL10,FOS,FOXP3,FRMD6,FZD8,GUCY1A1,IL10,IL1A,IL1B,IL2,IL6,KLF2,LRIG1,MRC1,MYC,TNF	AHR,Gm21596/Hmgb1,IFNGR1,IRF1,JUN,NFKB1,NFKBIA,NFkB (complex),RELA,SFTPA1,STAT1,STAT2,STAT3,STAT6,TLR2,peptidoglycan,zymosan A
mRNA targets of DE mirs for IPA and the DE mirs_4 11052020 - 2020-05-11 05:28 PM		TIMP3	0	other						8.53e-19	APP,FOS,HRAS,IL6,JUN,KIT,KLF4,LAMC2,SMAD1,SMAD4,STAT1,STAT3,TGFBR1,TGFBR2,TGFBR3,THBS1,TNF,VIM	AHR,Ap1,CEBPB,CTNNB1,FOXO3,HIF1A,IL6,JUN,MET,MUC1,MYC,NFKB1,NFKBIA,NFkB (complex),RELA,SP1,STAT3,TIMP3,TNF,TP53
mRNA targets of DE mirs for IPA and the DE mirs_4 11052020 - 2020-05-11 05:28 PM		TSC22D3		transcription regulator						8.53e-19	BBC3,BCL2,CCND1,CDKN1A,CEBPA,COL1A1,CXCL8,DUSP1,FASLG,IL10,IL1B,IL2,IL6,PPARG,PTGS2,RUNX2,TNF,TP53	AHR,Ap1,CCL2,ERK1/2,FOSL1,IRF1,IRF3,JUN,NFATC1,NFKB1,NFKBIA,NFkB (complex),NOTCH1,NR3C1,P38 MAPK,RELA,STAT3,TSC22D3
mRNA targets of DE mirs for IPA and the DE mirs_4 11052020 - 2020-05-11 05:28 PM		STAT5a/b		group						8.68e-19	BCL2,CCND1,CCND2,CDKN1A,CDKN2A,DUSP1,F2R,F2RL2,FOS,FOXP3,ID2,IL1A,IL2,IL4R,IRF1,MYC,MYD88,OSM,PIM1,PTGS2,RAD51,RARB,RBP1,SOCS1,TSLP	AKT1,Ap1,ERK1/2,FOSL1,FOXO1,FOXO3,IL10,JAK2,JUN,NFKB1,NFKBIA,NFkB (complex),RELA,SMAD3,SP1,STAT1,STAT3,STAT5B,STAT5a/b
mRNA targets of DE mirs for IPA and the DE mirs_4 11052020 - 2020-05-11 05:28 PM		LDLR	0	transporter						1.09e-18	ATP7A,BGN,CCND1,CDKN1A,CEBPA,DUSP1,F3,FADS2,FOXP3,FPR2,GJA1,GJA5,HSPG2,IL10,IL1A,IL1B,IL2,IL6,ITGB3,LDLR,MYC,PLAU,PPARG,RAD51,RUNX2,SOCS1,TNF,UHRF1,VCAM1,VLDLR,WNT3A	APOE,Ap1,CREB1,CTNNB1,EGR1,FOXO3,IFNG,LDL,LDLR,NFKB1,NFKBIA,NFkB (complex),NR3C1,NR5A2,P38 MAPK,PPARG,PPARGC1A,RELA,SP1,SREBF1,SREBF2,STAT3
mRNA targets of DE mirs for IPA and the DE mirs_4 11052020 - 2020-05-11 05:28 PM		GDF2		growth factor						1.17e-18	BMPR2,CDH11,CHAT,COL1A1,CXCL12,CXCL8,EDN1,EFNB2,EGFR,FMOD,FOS,HIF1A,ID2,MSX1,MYC,NGFR,NRP1,RAMP1,SMAD1,SOCS2,TLR4,VCAM1	ACVRL1,GATA4,GDF2,NFkB (complex),NOTCH1,RUNX2,SMAD1,SP1,Smad
mRNA targets of DE mirs for IPA and the DE mirs_4 11052020 - 2020-05-11 05:28 PM		phorbol esters		chemical - other						1.17e-18	APP,B2M,CXCL6,CXCL8,CYP24A1,DUSP1,FOS,IL10,IL1B,IL2,IL6,JUN,LIF,MMP3,OSM,PLAT,PLAU,PTGS2,TNF,TNFSF10,TXN,VDR	Ap1,CBL,FOS,Fcer1,IRF1,JUN,Jnk,MAPK8,NFKB1,NFKBIA,NFkB (complex),NOTCH1,NR3C1,RELA,SMAD4,STAT3,VAV1,phorbol esters
mRNA targets of DE mirs for IPA and the DE mirs_4 11052020 - 2020-05-11 05:28 PM		SNAI1	0	transcription regulator						1.19e-18	CCN1,CCN2,CCND1,CCND2,CDKN1A,CHRDL2,COL1A1,COL1A2,CXCL8,CYP19A1,FOS,FOSL1,FST,ITGB1,LIF,MSI1,POU5F1,PTGS2,RUNX2,SNAI1,SPARC,TGFBR1,TGFBR2,TGFBR3,THY1,VDR,VIM	Akt,EGR1,ESR1,FOXO1,FOXO3,HDAC1,HDAC2,JUN,NFKB1,RELA,SMAD3,SMAD4,SMAD7,SNAI1,SP1,STAT3,TGFB1,TP53
mRNA targets of DE mirs for IPA and the DE mirs_4 11052020 - 2020-05-11 05:28 PM		hydrocortisone		chemical - endogenous mammalian						1.19e-18	APP,BMPR2,CCN2,CCND1,CCND2,CDH11,CEBPA,CXCL8,CYP19A1,FGF7,HSD11B1,IGFBP3,IGFBP4,IGFBP5,IGFBP6,IL10,IL1B,IL6,PPARG,PTGS1,PTGS2,S100A8,SFRP1,TNFAIP3,TP53,VAMP2	Ap1,CCND1,CEBPA,CEBPB,CEBPD,Creb,EGR1,ESR1,HDAC1,HIF1A,HMGB1,Histone h3,IGF1,JUN,NFKBIA,NFkB (complex),PPARG,REL,RELA,RNA polymerase II,SP1,STAT3,TP53,dexamethasone,hydrocortisone
mRNA targets of DE mirs for IPA and the DE mirs_4 11052020 - 2020-05-11 05:28 PM		TXN	0	enzyme						1.3e-18	BCL2,CCND2,CDKN1A,CDKN2A,CXCL8,ESR1,FOS,HIF1A,HMOX1,IL1A,IL1B,IL2,IL6,TNF,TP53,TXN,VEGFA	AHR,ARNT,Ap1,CTNNB1,HIF1A,JAK2,NFKB1,NFKBIA,NFkB (complex),NR3C1,P38 MAPK,PPARA,PPARG,RELA,RXRA,SP1,SREBF1,STAT1,STAT3,STAT5a/b,TP53,TXN
mRNA targets of DE mirs for IPA and the DE mirs_4 11052020 - 2020-05-11 05:28 PM		DNMT1		enzyme						1.52e-18	CDKN1A,CDKN2A,CNR1,CYP24A1,ESR1,FBN1,FOXP3,IGF2,IL10,IL2,KIT,KLF2,MYC,POU5F1,PPARG,PRDM16,PTGS2,SOCS1,TIMP3,VLDLR,WNT1,WNT5A	Akt,CBX1,CBX3,DNMT1,E2F2,EGR1,FOXO3,HDAC1,Hdac,Histone h4,IRF4,MECP2,MED1,RELA,SMAD2,SMAD3,SMAD4,SP1,STAT3,Smad,TP53
mRNA targets of DE mirs for IPA and the DE mirs_4 11052020 - 2020-05-11 05:28 PM		BTK		kinase						1.55e-18	BBC3,CCND2,CDKN1A,CDKN2A,CEBPA,CXCL10,CXCL8,E2F1,ETS1,HMOX1,IL10,IL1A,IL1B,IL6,IRF1,ITGAV,ITGB3,JUN,PIM1,RB1,SPN,STAT1,TNF,TP53	Ap1,BCL6,BTK,CREBBP,CSF2,Igm,JAK2,NFKB1,NFKBIA,NFkB (complex),NR3C1,P38 MAPK,PHB,PI3K (complex),RELA,SP1,STAT1,STAT3,STAT5A,STAT5a/b
mRNA targets of DE mirs for IPA and the DE mirs_4 11052020 - 2020-05-11 05:28 PM		Creb		group						1.61e-18	ATP2A2,BBC3,BCL2,CCN1,CCND1,CDKN1A,CEBPA,CPT1A,CSRP1,CXCL10,CXCL8,CYP19A1,DUSP1,FOS,FOSL1,GJA1,GJA5,HES1,IL10,IL11,IL1B,IL2,IL6,JUN,LDLR,MICA,PENK,PLAT,PPARG,PTGS2,PTHLH,SMAD4,TGFB2,TNF,TNFSF11,VEGFA,WNT1	Ap1,CEBPB,CREBBP,CTNNB1,Creb,EP300,ESR1,EZH2,HMGB1,Histone h3,JUN,NCOA2,NCOR2,NFKB1,NFkB (complex),NR3C1,NR5A2,NRIP1,PPARG,REL,RELA,RNA polymerase II,RXRA,SP1,STAT3,TP53,TP63
mRNA targets of DE mirs for IPA and the DE mirs_4 11052020 - 2020-05-11 05:28 PM		ITGB3	0	transmembrane receptor						1.62e-18	BCL2,COL1A1,COL1A2,CSF1,FOS,IL10,IL1B,ITGA5,ITGAV,ITGB3,KMT2A,LDLR,NDUFV1,OSM,PLAU,PTGS2,RUNX2,SPARC,TGFBR1,TGFBR2	CBL,FN1,ITGAV,ITGB3,JUN,NFE2L2,NFKBIA,NFkB (complex),REL,RELA,RUNX2,SMAD3,SMAD4,SP1,SPP1,STAT3,TP53,Tgf beta,VTN
mRNA targets of DE mirs for IPA and the DE mirs_4 11052020 - 2020-05-11 05:28 PM		Pka		complex						1.73e-18	CCN2,CDKN1A,COL10A1,CXCL10,CYP19A1,DUSP1,E2F1,EDN1,FOS,GJA1,HMOX1,IGF1R,IL6,IRF1,JUN,LDLR,MMP3,NR4A2,PENK,PTGS2,PTHLH,SHH,SIRT6,TNF,TNFSF11,TSLP	AHR,ATF2,Ap1,CREBBP,CTNNB1,Creb,ERK1/2,FOS,FOSL1,JUN,NCOA2,NFKB1,NFKBIA,NFkB (complex),NR3C1,PPARG,Pka,REL,RELA,RETN,SMAD4,STAT3
mRNA targets of DE mirs for IPA and the DE mirs_4 11052020 - 2020-05-11 05:28 PM		ADM		other						1.91e-18	BCL2,CASP8,EDN1,FOS,HIF1A,HRAS,IL1B,IL6,MAX,NOS1,PENK,PPARG,PTGS2,RAMP1,RAMP2,TNF,TNFSF11,VCAM1	ADM,AKT1,Ap1,CALCA,CREB1,CTNNB1,Creb,FOS,FOXO1,FOXO3,JUN,Mapk,NFKB1,NFKBIA,NFKBIB,NFkB (complex),NR3C1,P38 MAPK,RELA,STAT1,STAT3
mRNA targets of DE mirs for IPA and the DE mirs_4 11052020 - 2020-05-11 05:28 PM		GATA4		transcription regulator						1.99e-18	ACE2,ADORA1,AGTR1,ATP2A2,BCL2,CCN2,COL1A1,COL1A2,COL3A1,CXCL6,CYP19A1,DES,EDN1,FOS,FSHR,GJA1,GJA5,HES1,IL11,IL6,JUN,KCNJ2,MYC,PAX2,PTGS1,PTGS2,RARB,TAGLN,VCAM1,VIM	CTNNB1,GATA4,MEF2C,NFKBIA,NFKBIB,NKX2-5,TBX5
mRNA targets of DE mirs for IPA and the DE mirs_4 11052020 - 2020-05-11 05:28 PM		mir-146		microrna						2.05e-18	CXCL10,CXCL8,DUSP1,EGFR,FOXP3,IL10,IL1B,IL2,IL6,KIT,MYC,MYD88,PTGS2,SOCS1,STAT1,TLR4,TNF	AHR,IL6,IRF1,JUN,NFKB1,NFKBIA,NFkB (complex),NOTCH1,RELA,SP1,SPI1,STAT1,STAT2,STAT3,mir-146
mRNA targets of DE mirs for IPA and the DE mirs_4 11052020 - 2020-05-11 05:28 PM		NFATC1		transcription regulator						2.09e-18	BCL2,CCND1,CCND2,COL10A1,COL1A1,CTSK,EDN1,FASLG,FOXP3,IL1B,IL2,IL33,IL6,ITGAV,ITGB3,MYC,NKX2-3,PPARG,PTGS2,TNF,TNFSF10,TNFSF11,VCAM1	E2F1,EGR1,FOS,FOXO1,IL17A,IL4,IRF1,Ige,JUN,NFATC1,NFATC2,NFATC3,NFKB1,NFKBIA,NFkB (complex),Nfat (family),PPARG,RELA,RNA polymerase II,SIRT1,STAT3,STAT6
mRNA targets of DE mirs for IPA and the DE mirs_4 11052020 - 2020-05-11 05:28 PM		FGF7	0	growth factor						2.2e-18	CCND1,CDKN1A,CDKN2A,CEBPA,CSF1,EGFR,FGF1,HAS3,IL1A,IL7,IRF1,NFE2L3,PLAU,PTAFR,RUNX2,S100A8,SHH,STAT1,TP53,VEGFA	Ap1,ERK,FGF7,IRF1,JUN,NFKB1,NFKBIA,NFkB (complex),NOTCH1,NR3C1,P38 MAPK,PRKCA,RAS,RELA,SMAD3,SPI1,STAT3
mRNA targets of DE mirs for IPA and the DE mirs_4 11052020 - 2020-05-11 05:28 PM		PTHLH	0	other						2.2e-18	AR,BCL2,CCND1,CDKN1A,CDKN2A,COL10A1,CTSK,CXCL8,EFNB2,FOS,FOSL2,IL11,IL6,PLAU,PTGS2,RUNX2,TNC,TNFSF11,VDR,VEGFA	AKT1,Ap1,CEBPB,CEBPD,CREBBP,CTNNB1,Ca2+,FOS,FOXO1,FOXO3,HIF1A,JUN,Mapk,NFATC3,NFKB1,NFKBIA,NOTCH1,NR3C1,PTHLH,RELA,SOX9,STAT3,VEGFA
mRNA targets of DE mirs for IPA and the DE mirs_4 11052020 - 2020-05-11 05:28 PM		ATF2		transcription regulator						2.51e-18	BCL2,CCND1,CDKN2A,CXCL8,DUSP1,ENTPD1,FASLG,FOS,IL10,IL2,IL6,ITGB8,JUN,NOTCH1,PENK,PLAU,PPARG,PSEN1,PTGS2,TGFB2,TNF,VCAM1	ATF2,ATP,Ap1,FOS,HMGB1,JUN,Jnk,NFATC2,NFKB1,NFKBIA,NFkB (complex),NR3C1,P38 MAPK,PARP1,RELA,SMAD4,STAT1,STAT3
mRNA targets of DE mirs for IPA and the DE mirs_4 11052020 - 2020-05-11 05:28 PM		diethylnitrosamine		chemical toxicant						2.62e-18	CASP8,CCND1,CDKN1A,COL1A2,COL3A1,CXCL12,CYP4A11,E2F1,HIF1A,IL1A,IL6,JUN,KRAS,MYC,MYH1,SIRT6,SMAD4,THY1,TIMP2,TNF,TP53,TRPV2,VEGFA	AHR,Ap1,FOXO1,FOXO3,HRAS,JUN,MTOR,NFKB1,NFKBIA,NFkB (complex),NOTCH1,NR3C1,P38 MAPK,RELA,STAT1,STAT3,TP53,diethylnitrosamine
mRNA targets of DE mirs for IPA and the DE mirs_4 11052020 - 2020-05-11 05:28 PM		MAP3K1		kinase						2.82e-18	CCND1,COL3A1,CXCL8,DUSP1,FASLG,FOS,HMOX1,IL2,JUN,LDLR,MMP3,PLAU,PPARD,PTGS2,THBS1,TNC,TNF,TP53	ATF2,Ap1,ERK,ESR1,FOS,JUN,Jnk,MAP2K4,MAP3K1,MAPK14,MAPK8,NFKB1,NFKBIA,NFkB (complex),RELA,SMAD3,SP1,STAT3,TP53
mRNA targets of DE mirs for IPA and the DE mirs_4 11052020 - 2020-05-11 05:28 PM		AGER		transmembrane receptor						2.98e-18	APP,BCL2,CCND1,CDKN1A,CSF1,CTSK,CXCL8,F3,IL10,IL1B,IL4R,IL6,MMP3,PTGS2,S100A8,TNC,TNF,TP53,VCAM1,VEGFA	AGER,AHR,Ap1,FOS,IL6,IRF1,JUN,Mapk,NFKB1,NFKBIA,NFkB (complex),NOTCH1,RELA,SP1,STAT3,TLR9
mRNA targets of DE mirs for IPA and the DE mirs_4 11052020 - 2020-05-11 05:28 PM		morphine		chemical drug						3.54e-18	BCL2,CCND1,CDKN1A,CNR1,CXCL8,EGFR,FASLG,FOS,FOSL1,FOSL2,GHR,IL10,IL1B,IL2,IL6,NTRK3,PENK,PLAT,PTGES,PTGS2,SPARC,THBS1,TLR4,TNF,TP53,TXN	ATF2,Ap1,Creb,ELK1,ERK,JUN,MAPK14,MAPK3,MAPK8,NFKB1,NFKBIA,NFkB (complex),RELA,SMAD3,SP1,STAT1,STAT3,adenosine,morphine
mRNA targets of DE mirs for IPA and the DE mirs_4 11052020 - 2020-05-11 05:28 PM		isoproterenol		chemical drug						3.89e-18	ADRB2,APP,BCL2,COL1A1,EDN1,FASLG,FOS,FOSL1,FOSL2,FPR2,FSHR,HMOX1,IL10,IL1B,IL2,IL6,JUN,LGALS3,LIF,PLAT,PTGS2,TGFBR3,TIMP2,TNF,TNFSF11,UCP2,VEGFA	CEBPB,CREBBP,CTNNB1,Ca2+,Creb,ERK,FOS,FOXO1,JUN,LEP,NFATC3,NFKB1,NFkB (complex),NOTCH1,NR3C1,RELA,SMAD3,STAT3,forskolin,isoproterenol,prostaglandin E2
mRNA targets of DE mirs for IPA and the DE mirs_4 11052020 - 2020-05-11 05:28 PM		VTN		other						3.91e-18	BCL2,CDKN1A,COL1A1,COL1A2,EFNB2,F3,IL1B,ITGA5,ITGAV,ITGB1,ITGB3,PLAU,PTGS2,RUNX2,TNF	AHR,Ap1,CBL,ERK1/2,FN1,FOSL1,ITGAV,ITGB3,JUN,NFKB1,NOTCH1,RELA,SMAD3,SMAD4,SP1,STAT3,TP53,VAV1,VAV2,VTN
mRNA targets of DE mirs for IPA and the DE mirs_4 11052020 - 2020-05-11 05:28 PM		nicotine		chemical drug						4.09e-18	BCL2,CCN2,CCND1,CCND2,CDKN1A,CHAT,CTSK,CXCL8,EDN1,FOS,GJA1,HIF1A,HMOX1,IL10,IL1A,IL1B,IL6,LDLR,LGALS3,PENK,PLAT,PPARD,PTGER2,PTGS2,PTHLH,PTPRA,STAT1,TNF,TP53	Ap1,CREBBP,CTNNB1,Creb,ERK,FOS,JUN,Mapk,NCOA2,NFKB1,NFkB (complex),NR3C1,P38 MAPK,PPARG,RAS,REL,RELA,SMAD3,STAT3,nicotine
mRNA targets of DE mirs for IPA and the DE mirs_4 11052020 - 2020-05-11 05:28 PM		EIF4E		translation regulator						5.4e-18	BCL2,CCND1,CDKN1A,CDKN2A,CEBPA,CHMP1A,EGFR,FGF5,FOSL1,GRB2,HIF1A,HMOX1,HRAS,IGFBP4,IL1A,IL2,MMP3,MYC,NRP1,PGF,PHB,PIM1,RB1,SNAI1,TNC,TNF,TP53	Ap1,BRCA1,CCND1,CTNNB1,Creb,E2F1,E2F4,EIF4E,EP300,FOXO1,HIF1A,JUN,MDM2,MMP9,NFKB1,NFkB (complex),NOTCH1,RAS,RBL1,RELA,RPS6KB1,Rb,STAT3,TFDP1,TP53
mRNA targets of DE mirs for IPA and the DE mirs_4 11052020 - 2020-05-11 05:28 PM		gemcitabine		chemical drug						5.4e-18	AQP3,BCL2,CCND1,CDKN1A,CXCL12,FASLG,FOSL1,HIF1A,HMOX1,IL1B,MICA,MYC,NOTCH1,NT5E,PTGS1,PTGS2,RAD51,TP53,VEGFA	AHR,AKT1,ARNT,Akt,Ap1,CTNNB1,EGR1,FOXO1,FOXO3,HIF1A,NFKB1,NFKBIA,NFkB (complex),RELA,SP1,STAT3,TP53,VEGFA,gemcitabine
mRNA targets of DE mirs for IPA and the DE mirs_4 11052020 - 2020-05-11 05:28 PM		POU5F1	0	transcription regulator						5.95e-18	ACVR1,ACVR2A,BCL2,BMI1,CCND1,CDKN1A,CXCL10,DUSP1,EVX1,FASLG,FGF5,GATA6,HIF1A,IGF1R,IL6,KLF2,KLF4,MAX,MYBL2,MYC,NKX2-3,NRP1,PHB,POU5F1,SMAD1,SMAD4,SNAI1,TGFB2,TGFB3,TNF,TNFRSF10B,TNFRSF1A,TNFSF10,TP53,VEGFA,VIM,WNT5A	AKT1,CDX2,ESR1,FOXO1,FOXO3,GATA6,HMGB1,Histone h3,MYCN,NDN,NFKB1,NFKBIA,POU5F1,RELA,RNA polymerase II,SOX2,SP1,TP53
mRNA targets of DE mirs for IPA and the DE mirs_4 11052020 - 2020-05-11 05:28 PM		MAP2K6		kinase						7.18e-18	ATP2A2,BCL2,BGN,CCND1,CDKN1A,COL10A1,CXCL10,CXCL8,ESR1,IL2,IL6,JUN,LDLR,MMP3,MYH1,PLAU,PTGS2,STAT1,TNFSF10,VDR	ATF2,Ap1,ERK,ERK1/2,FOSL1,JUN,MAP2K6,MAPK14,NFKB1,NFkB (complex),NR3C1,P38 MAPK,RELA,RNA polymerase II,RXRA,SMAD3,SP1,STAT1,STAT3,VDR
mRNA targets of DE mirs for IPA and the DE mirs_4 11052020 - 2020-05-11 05:28 PM		GNAQ		enzyme						8.02e-18	AGTR1,ATP2A2,CCN2,CCND1,CXCL12,CXCL8,EDN1,F2RL1,FOS,FST,IL2,IL6,MMP16,MYC,NFIA,NFIB,NR4A2,PLAT,PTGS2,STAT1,TGFB2,TNFAIP6,VCAM1,VEGFA	Ap1,CREB1,ESR1,FOS,FSH,GNAQ,JUN,Jnk,Lh,NFATC2,NFKB1,NFKBIA,NFkB (complex),Nfat (family),RARA,RELA,SMAD3,STAT1,STAT3,STAT5B
mRNA targets of DE mirs for IPA and the DE mirs_4 11052020 - 2020-05-11 05:28 PM		NFAT5		transcription regulator						8.33e-18	AR,ATP2A2,CIITA,COL1A1,COL1A2,CXCL10,CXCL16,EDN1,F3,IL11,IL1B,IL2,IL6,IL6R,LIF,PLAT,PTGES,PTGS1,TNF,TNFAIP3,VEGFA,VLDLR	Ap1,CREBBP,Ca2+,HDAC1,HIF1A,NFAT5,NFATC3,NFKB1,NFKBIA,NFkB (complex),NOTCH1,NR3C1,RELA,SP1,STAT1,STAT3,TP53,TP63,VEGFA
mRNA targets of DE mirs for IPA and the DE mirs_4 11052020 - 2020-05-11 05:28 PM		paclitaxel		chemical drug						1.11e-17	ADORA2B,BCL2,CCN2,CCND1,CDKN1A,CXCL10,CXCL6,CXCL8,CYP19A1,CYP4F2,DUSP6,FLT3LG,FOSL1,HIF1A,IGFBP3,IL10,IL1B,IL6,ITGA5,JUN,MYC,NT5E,PLAU,PTGS2,RB1,STAT3,TFPI,TGFBR2,THBS1,TNF,TNFRSF10B,TP53,UHRF1,VASH1,WNT4	Ap1,ERK1/2,FOSL1,IL6,JUN,MAPK8,Mek,NFKB1,NFKB2,NFKBIA,NFkB (complex),PRKCD,RELA,SP1,STAT1,STAT3,paclitaxel
mRNA targets of DE mirs for IPA and the DE mirs_4 11052020 - 2020-05-11 05:28 PM		let-7a-5p (and other miRNAs w/seed GAGGUAG)	-1.535	mature microrna						1.11e-17	ADAMTS2,CCND1,CCND2,CDKN2A,COL1A1,COL1A2,COL3A1,DRD3,FADS2,HMOX1,ITGB3,KRAS,KRT19,MYC,PTGS2,SPARC,STAT3,TAGLN,TGFBR1,TGFBR2,TGFBR3,THBS1,TLR4,TNF,TPM2,UHRF1,VIM,WNT1	IL6,JUN,NFkB (complex),RELA,SP1,STAT3,let-7a-5p (and other miRNAs w/seed GAGGUAG)
mRNA targets of DE mirs for IPA and the DE mirs_4 11052020 - 2020-05-11 05:28 PM		SOX2		transcription regulator						1.14e-17	ACVR1,ACVR2A,BMI1,CCN2,CCND1,CD9,CDKN1A,CDKN2A,COL1A1,DKK3,DUSP1,EGFR,EVX1,FGF5,FOS,FST,GATA6,GJA1,ID2,JUN,KITLG,KLF4,KRT19,MAX,MYD88,NKX2-3,NOTCH1,NRP1,PAX2,PIK3R1,PIK3R3,POU5F1,PPARG,SMAD1,SMAD4,SMARCAD1,SNAI1,TGFB2,TGFB3,TIMP3,VEGFA,VIM,WNT5A	CBX5,CDX2,EED,ESR1,FOXO1,GATA6,HDAC1,HIF1A,JAG1,MYCN,NDN,NOTCH1,NOTCH2,Notch,POU5F1,SOX2,SP1,STAT3,TCF4,TP53,TP63
mRNA targets of DE mirs for IPA and the DE mirs_4 11052020 - 2020-05-11 05:28 PM		GPER1		g-protein coupled receptor						1.22e-17	CCN1,CCN2,CCND1,CDKN1A,CYP19A1,DUSP1,EDN1,ESR1,FOS,JUN,MYC,NOTCH1,NR4A2,PTGER4,RND1,TAGLN,TNF,TNFAIP3	Akt,Ap1,BRCA1,CREBBP,EGR1,ERK1/2,ESR1,ESR2,FOSL1,FOXO1,FOXO3,GPER1,Insulin,JUN,NFKB1,NFKBIA,PGR,PI3K (complex),PPARA,PPARG,RELA,SP1,STAT3,TEAD4,TP53
mRNA targets of DE mirs for IPA and the DE mirs_4 11052020 - 2020-05-11 05:28 PM		caffeine		chemical drug						1.39e-17	BCL2,CCN2,CDKN1A,CDKN2A,CEBPA,CTSK,CXCL8,EGFR,F3,FASLG,FOS,HIF1A,MICA,PPARG,PTGS2,SNAI1,THBS1,TP53,VIM	AMPK,Akt,Ap1,EGR1,FOXO1,FOXO3,HDAC1,HIF1A,IGF1,JUN,NFkB (complex),NR3C1,P38 MAPK,RELA,SP1,STAT1,STAT3,TP53,TP63,caffeine
mRNA targets of DE mirs for IPA and the DE mirs_4 11052020 - 2020-05-11 05:28 PM		silibinin		chemical drug						1.39e-17	BBC3,CCN2,CCND1,CDKN1A,CXCL8,HIF1A,IGF1R,IGFBP3,IL6,MMP3,MYC,PLAU,PTGS2,SNAI1,TIMP2,TNFRSF10B,TP53,VEGFA,VIM	AHR,Ap1,ERK1/2,FOSL1,JUN,NFKB1,NFKBIA,NFkB (complex),NR3C1,P38 MAPK,RELA,SMAD3,STAT1,STAT3,silibinin
mRNA targets of DE mirs for IPA and the DE mirs_4 11052020 - 2020-05-11 05:28 PM		SP110		transcription regulator						1.49e-17	AQP3,CCN1,CXCL10,CXCL11,DMD,E2F1,ETS1,F2R,F3,IFNAR1,IL4R,IL6R,ITGAV,ITGB1,MYC,P2RX7,PANX1,PDGFC,PPARG,PTAFR,RXRA,STAT1,TCF7,TGFBR3,TNFRSF1A
mRNA targets of DE mirs for IPA and the DE mirs_4 11052020 - 2020-05-11 05:28 PM		RHOA		enzyme						1.6e-17	BCL2,CCN2,CCND1,CDKN1A,CDKN2A,COL10A1,COL1A1,COL3A1,CTSD,CXCL8,ESR1,FOS,IL1B,IL6,ITGB1,JUN,PLAU,RUNX2,STAT3,TAGLN,VCAM1	Ap1,CTNNB1,EGF,ERK1/2,ESR2,FOSL1,FOXO1,GTF2I,HIF1A,JUN,NFKB1,NFKBIA,NFkB (complex),PRKG1,RELA,RHOA,Rock,SMAD3,SMAD4,SOX9,TP53,Tgf beta,YAP1
mRNA targets of DE mirs for IPA and the DE mirs_4 11052020 - 2020-05-11 05:28 PM		norepinephrine		chemical - endogenous mammalian						1.63e-17	APP,ATP2A2,CCN2,CHAT,COL1A2,CXCL8,DES,DUSP1,EDN1,FOS,FOSL2,FOXP3,FPR2,FST,HMOX1,IGF1R,IL10,IL1B,IL2,IL6,LAMB3,PPARG,PTGES,PTGS2,TFRC,TNF,VEGFA	AHR,Ap1,CREB1,Creb,ERK,FOXO1,JUN,NFKB1,NFKBIA,NFkB (complex),NOS2,PPARA,Pkc(s),RELA,SMAD3,STAT1,STAT3,norepinephrine
mRNA targets of DE mirs for IPA and the DE mirs_4 11052020 - 2020-05-11 05:28 PM		raloxifene		chemical drug						1.63e-17	BCL2,CCND1,CDKN1A,CSF1,CXCL12,CXCL6,DUSP1,ESR1,F2R,HES1,HMOX1,IGFBP4,IL6,ITGB1,ITGB3,JUN,LDLR,MMP3,PTGS2,SOCS1,TFRC,TGFB2,TGFB3,TGFBR2,TIMP3,TNF,TNFSF11	AKT1,Ap1,CREBBP,CTNNB1,Creb,ELK1,FOXO1,FOXO3,IL6,Ikb,JUN,MAPK3,NCOA2,NFKB1,NFKBIA,NFkB (complex),PPARG,REL,RELA,SP1,STAT1,STAT3,raloxifene
mRNA targets of DE mirs for IPA and the DE mirs_4 11052020 - 2020-05-11 05:28 PM		TNFSF10	0	cytokine						1.65e-17	BCL2,CASP8,CXCL8,EGFR,FASLG,FOS,IGF1R,IL1B,IL2,IL6,JUN,MMP3,PLAU,PTGS2,STAT1,TFRC,TNF,TNFAIP3,TNFRSF10B,TNFSF10,TP53,VEGFA	AHR,ERK,IRF1,JUN,NFKB1,NFKBIA,NFkB (complex),NOTCH1,RELA,SMAD3,STAT1,STAT3,TNFSF10,TP53
mRNA targets of DE mirs for IPA and the DE mirs_4 11052020 - 2020-05-11 05:28 PM		romidepsin		biologic drug						1.66e-17	CCND1,CDKN1A,CDKN2A,CXCL10,CXCL8,DUSP1,DUSP6,EGFR,FASLG,FOS,HIF1A,ITGAV,JUN,MICA,MYC,PTGS2,TIMP3,TNFAIP6,TNFRSF10B,TP53	AHR,Ap1,CTNNB1,GTF2I,HDAC1,HDAC3,Mek,NFKB1,NFKBIA,NFkB (complex),PML,PPARG,RB1,RELA,SNAI1,SP1,STAT1,STAT3,TERT,romidepsin
mRNA targets of DE mirs for IPA and the DE mirs_4 11052020 - 2020-05-11 05:28 PM		MYD88	0	other						1.67e-17	CCN1,CLIC4,CTSK,CXCL10,CXCL12,CXCL6,CXCL8,DUSP1,FOS,FPR2,HIF1A,HMOX1,IGFBP5,IL10,IL1A,IL1B,IL6,IL7,IRF1,JUN,MEFV,MMP8,MRC1,MYC,PARP2,PTGES,PTGS2,S100A8,SOCS1,TNF,TNFAIP3,TNFSF11,VCAM1	IL10,IL27,IRF1,IRF3,MYD88,NFATC2,NFKB1,NFKBIA,NFkB (complex),RELA,STAT1,STAT2,STAT3,TIRAP,TLR4
mRNA targets of DE mirs for IPA and the DE mirs_4 11052020 - 2020-05-11 05:28 PM		CSF1R		kinase						1.78e-17	CCND1,CCND2,CDKN1A,CSF1,FMOD,FOS,HMOX1,IDE,IL1A,IL4R,IL6,JUN,MRC1,MYC,STAT3,VCAM1	Ap1,CREBBP,CSF1,CSF1R,FOS,IRF8,JUN,NFATC1,NFKB1,NFKBIA,NFkB (complex),NR3C1,PI3K (complex),PTPN11,RELA,Rar,SMAD4,SPI1,STAT1,STAT3,STAT5A,STAT5a/b
mRNA targets of DE mirs for IPA and the DE mirs_4 11052020 - 2020-05-11 05:28 PM		SOCS1	0	other						1.78e-17	BCL2,CCND1,CCND2,CDKN1A,CIITA,CXCL10,CXCL8,DUSP1,FOS,IFNAR1,IL1B,IL4R,IL6,IRF1,JUN,MYD88,PTGS2,RB1,SNAI1,SOCS1,STAT1,STAT3,TNF,TXN,VCAM1	CD40,CREBBP,IL10,IRF1,JAK2,JUN,NFKB1,NFKBIA,NFkB (complex),RELA,SOCS1,SP1,SPI1,STAT1,STAT2,STAT3,STAT5a/b
mRNA targets of DE mirs for IPA and the DE mirs_4 11052020 - 2020-05-11 05:28 PM		CCL2		cytokine						2.04e-17	BCL2,CCND1,CEBPA,CXCL10,CXCL8,F3,FASLG,FOS,IFNAR1,IL10,IL1A,IL1B,IL2,IL6,ITGA5,NOTCH1,PPARG,PTGS2,STAT1,TNF,VCAM1	Ap1,CCL2,ESR1,FOXO1,IL12A,IL12B,IRF1,JUN,NFATC2,NFKBIA,NFkB (complex),NR3C1,Nfat (family),P38 MAPK,PIK3R1,REL,RELA,STAT1,STAT3,STAT4,TP53
mRNA targets of DE mirs for IPA and the DE mirs_4 11052020 - 2020-05-11 05:28 PM		ZBTB16	0	transcription regulator						2.12e-17	CDKN1A,COL1A1,CXCL10,F2R,F2RL1,FASLG,ID2,IL1A,IL4R,IL6,IL6ST,ITGAV,ITGB3,KIT,KLF2,MYC,PIK3R1,PTGS2,RARG,RORA,RUNX2,SHH,TNF,TNFSF11,ZBTB16	AR,BCL6,CBL,CDKN2A,FN1,FOXA1,GATA2,GTF2I,HDAC3,JUN,NFkB (complex),PPARG,RELA,SMAD3,SNAI1,SP1,STAT3,STAT6,TP53,ZBTB16
mRNA targets of DE mirs for IPA and the DE mirs_4 11052020 - 2020-05-11 05:28 PM		medroxyprogesterone acetate		chemical drug						2.28e-17	BCL2,CCN1,CCND1,CXCL10,DCN,ESR1,ETS1,F3,FMOD,HSD11B1,IL10,IL1A,IL1B,IL2,IL6,IL6R,ITGB1,JUN,MYC,PLAU,ROBO1,TNC,TNF,VEGFA,WNT4,WNT5A	Ap1,CTNNB1,ERK,ERK1/2,ESR1,FOS,FOSL1,JUN,NFATC2,NFKB1,NFKBIA,NFkB (complex),NR3C1,Nfat (family),PLAT,RELA,SMAD3,SMAD4,STAT3,medroxyprogesterone acetate
mRNA targets of DE mirs for IPA and the DE mirs_4 11052020 - 2020-05-11 05:28 PM		NR4A1		ligand-dependent nuclear receptor						2.6e-17	ADIPOR2,BCL2,CCND1,CCND2,CEBPA,COL1A1,COL1A2,CSF1,CXCL12,E2F1,FASLG,FOXP3,GREM1,HIF1A,HMOX1,IL10,IL16,IL1B,IL6,ITGB1,KITLG,LDLR,NDUFS7,NR4A2,NT5E,PPARG,RARB,RXRA,TGFB3,TNF,TNFSF10,UCP2,VCAM1	AHR,D-glucose,EGR1,FOXO1,IgG2a,NFKB1,NFKBIA,NFkB (complex),NR4A1,PPARA,PPARD,PPARG,RELA,SREBF1,STAT1,STAT3,VAV,fatty acid
mRNA targets of DE mirs for IPA and the DE mirs_4 11052020 - 2020-05-11 05:28 PM		apigenin		chemical - endogenous non-mammalian						2.84e-17	AR,BCL2,CASP8,CCND1,CCND2,CDKN1A,CXCL8,FOS,HIF1A,HMOX1,IL10,IL1B,IL6,MMP8,PTGS2,TAGLN,TNF,TNFRSF10B,TP53,VCAM1	AHR,Akt,Ap1,CAT,EGR1,FOXO1,FOXO3,NFKB1,NFKBIA,NFkB (complex),PIK3R1,RELA,SP1,STAT1,STAT3,TP53,apigenin,resveratrol
mRNA targets of DE mirs for IPA and the DE mirs_4 11052020 - 2020-05-11 05:28 PM		MET		kinase						3.04e-17	AQP3,BCL2,BMP1,CCND1,CCND2,CDKN1A,CXCL8,EDN1,ESR1,FOS,HMOX1,IL1B,IL6,ITGB1,JUN,KLF4,MYC,PAPPA,PIM1,POU5F1,PTGS2,SNAI1,VEGFA,VIM	AKT1,Akt,Ap1,EGR1,FOS,FOXO1,FOXO3,JUN,MET,Mapk,NFKB1,NFKBIA,NFkB (complex),RAS,RELA,SMAD3,SP1,STAT1,STAT3,TP53
mRNA targets of DE mirs for IPA and the DE mirs_4 11052020 - 2020-05-11 05:28 PM		glutamine		chemical - endogenous mammalian						3.2e-17	CCND1,CDKN1A,COL1A1,CXCL8,DUSP1,FOS,HIF1A,HSF1,IGF2,IL2,IL6,JUN,KLF4,MYC,NGFR,PHB,POU5F1,PTGS2,TNF,TP53,VEGFA,VIM	AKT1,Ap1,BCL2,CREBBP,Creb,E2F1,EGR1,FOXO1,FOXO3,NFATC1,NFKB1,NFKBIA,NFkB (complex),NR3C1,P38 MAPK,PI3K (complex),PPARG,RB1,RELA,SIRT1,STAT3,glutamine
mRNA targets of DE mirs for IPA and the DE mirs_4 11052020 - 2020-05-11 05:28 PM		IL12 (complex)		complex						3.29e-17	CSF1,CXCL10,CXCL11,CXCL6,CXCL8,FASLG,FOS,FOXP3,GJA1,IL10,IL1B,IL2,IL6,IRF1,JUN,KIT,MYC,MYD88,PIM1,PLAU,PTGS2,SOCS1,SOCS2,TFRC,TGFBR2,TLR4,TNF,TNFRSF1A,VEGFA	IL10,IL12 (complex),IL15,IL4,IL6,IRF1,JUN,NFKB1,NFKBIA,NFkB (complex),RELA,SP1,STAT1,STAT3,STAT6
mRNA targets of DE mirs for IPA and the DE mirs_4 11052020 - 2020-05-11 05:28 PM		erlotinib		chemical drug						3.3e-17	BBC3,CXCL6,CXCL8,F3,FBN1,IGFBP4,IGFBP6,IL11,IL1A,IL1B,IL6,LIF,MMP3,MYD88,PLAU,RAD51,TLR4,TNF,TNFRSF10B,TNFRSF1A,TNFRSF1B	Ap1,BCL2L1,CBL,IL1A,IL6,JUN,NFKB1,NFKBIA,NFkB (complex),NR3C1,RELA,SP1,STAT1,STAT3,TNF,TP53,erlotinib
mRNA targets of DE mirs for IPA and the DE mirs_4 11052020 - 2020-05-11 05:28 PM		azoxymethane		chemical toxicant						3.38e-17	AGTR1,BBC3,BCL2,CCND1,CDKN1A,CXCL10,CXCL6,IGF1R,IGFBP3,IL10,IL1B,IL6,MYC,PARP2,PTGS2,STAT3,TNF,TP53	Ap1,EGR1,FOXO3,GSK3B,NFKB1,NFKBIA,NFkB (complex),NR3C1,P38 MAPK,RELA,SMAD3,SPI1,STAT1,STAT2,STAT3,TP53,azoxymethane
mRNA targets of DE mirs for IPA and the DE mirs_4 11052020 - 2020-05-11 05:28 PM		ACVRL1		kinase						3.6e-17	BMPR2,CDKN1A,CXCL12,CXCL8,EFNB2,ID2,MYC,PLAT,PLAU,SMAD1,STAT1,TAGLN,TLR4,VCAM1,VEGFA	ACVRL1,ARRB2,GATA4,NFKB1,NFKBIA,NFkB (complex),NOTCH1,RELA,RUNX2,SMAD1,SP1,STAT1,STAT3,Smad,TP53
mRNA targets of DE mirs for IPA and the DE mirs_4 11052020 - 2020-05-11 05:28 PM		atorvastatin		chemical drug						3.75e-17	ACE2,BCL2,CCN1,CCN2,COL1A1,CXCL8,DUSP1,EDN1,F2R,F3,FOS,GJA1,HMOX1,IL10,IL6,JUN,LDLR,MAP1LC3A,MMP3,NOS1,PLAT,PPARG,PTGS2,TGFB3,TLR4,TNFSF11,TP53,VCAM1,VEGFA	Ap1,CREBBP,Ca2+,FOS,HIF1A,JUN,Jnk,Mapk,NFATC3,NFKB1,NFKBIA,NFkB (complex),NOTCH1,NR3C1,RELA,STAT1,STAT3,atorvastatin,reactive oxygen species
mRNA targets of DE mirs for IPA and the DE mirs_4 11052020 - 2020-05-11 05:28 PM		CCN2	0	growth factor						3.97e-17	BCL2,CCN2,CCND1,COL10A1,COL1A1,DCN,ESR1,HES1,HIF1A,IGF2,IL6,JUN,KITLG,MMP3,MYC,PDE7A,POU5F1,RAMP2,SPARC,TIMP3,TP53,VEGFA	ATF2,Akt,Ap1,CCN2,EGR1,ERK,ESR1,FOXO3,IGF1R,JUN,MAPK14,NFKB1,RELA,SMAD3,SP1,STAT3,TGFB1,TP53
mRNA targets of DE mirs for IPA and the DE mirs_4 11052020 - 2020-05-11 05:28 PM		MYB		transcription regulator						4.04e-17	ANPEP,BCL2,CCND1,COL1A2,CXCL12,CXCL16,CXCL6,EGFR,IGF1R,IGF2,IGFBP3,IGFBP5,IL1A,IL6,JUN,KIT,KITLG,KLF4,LIF,MMP3,MYC,NOTCH1,PTGS2,SHH,SNAI1,SOCS2,VIM	Akt,Ap1,EGR1,FOXO3,GLI1,Gli,JUN,MYB,NFKB1,NFKB2,NFKBIA,NFkB (complex),PRKCD,RELA,SHH,SP1,STAT1,STAT3,TP53,YAP1
mRNA targets of DE mirs for IPA and the DE mirs_4 11052020 - 2020-05-11 05:28 PM		TNC	0	other						4.31e-17	BCL2,CDH11,CDKN1A,CXCL12,CXCL6,EGFR,FOS,ID2,IL1A,IL1B,IL6,MSI1,MYC,TLR4,TNF,TNFSF11	Akt,Ap1,CBL,EGR1,FOXO1,FOXO3,ITGA5,JUN,NFKB1,NFkB (complex),NR3C1,P38 MAPK,RAS,RB1,RELA,SP1,STAT3,TNC,TP53,prostaglandin E2
mRNA targets of DE mirs for IPA and the DE mirs_4 11052020 - 2020-05-11 05:28 PM		PP2/AG1879 tyrosine kinase inhibitor		chemical - kinase inhibitor						4.78e-17	BCL2,CCN2,CDKN1A,CXCL16,CXCL8,DUSP1,EDN1,EGFR,FOS,HIF1A,HMOX1,IGF1R,IL10,IL1B,IL6,PLAU,PTGS2,TP53,VEGFA,VIM	AHR,Ap1,CREB1,Creb,ERK,IKBKB,IRF1,JUN,NFKB1,NFKBIA,NFkB (complex),PP2/AG1879 tyrosine kinase inhibitor,PPARA,Pkc(s),RAS,RELA,SMAD3,STAT3
mRNA targets of DE mirs for IPA and the DE mirs_4 11052020 - 2020-05-11 05:28 PM		APC		enzyme						5.25e-17	CCND1,CCND2,CDKN1A,CXCL12,EDN1,HES1,HIF1A,ID2,IGFBP5,IL10,IL6,KLF4,LCK,MMP3,MYC,NOTCH1,PPARD,PTGS1,PTGS2,SNAI1,TNF,TNFSF11,TP53,VEGFA	AMPK,APC,Ap1,CTNNB1,Creb,EGR1,EZH2,FOS,FOXO1,FOXO3,HDAC1,HIF1A,JUN,NFKB1,NFKBIA,NFkB (complex),PRKD1,RELA,SP1,STAT1,STAT3,TP53,TP63,reactive oxygen species
mRNA targets of DE mirs for IPA and the DE mirs_4 11052020 - 2020-05-11 05:28 PM		HMGA1		transcription regulator						5.89e-17	B2M,CCN1,CCND1,CCND2,COL1A1,COL1A2,ESR1,FOS,FOSL2,GHR,IGFBP3,IGFBP4,IL2,IL6,KIT,KITLG,KLF2,MYC,NECTIN1,PPARG,PTGS2,SPARC,STAT3,TAGLN,TFEB	Ap1,CEBPB,CREB1,Creb,EGR1,ESR1,HDAC1,HIF1A,HMGA1,Ins1,JUN,NFATC2,NFKB1,NFkB (complex),Nfat (family),PPARA,PPARG,REL,SMAD3,SP1,STAT3,TP53,TP63
mRNA targets of DE mirs for IPA and the DE mirs_4 11052020 - 2020-05-11 05:28 PM		phytohemagglutinin		chemical drug						5.98e-17	ALDH2,APP,CCND2,CDH11,COL1A2,CSF1,CXCL10,CXCL12,CXCL8,FASLG,FBN1,FOS,FOSL2,GUCY1B1,IL10,IL1B,IL2,IL24,IL6,ITGB3,KIT,KLF2,NAGLU,NT5E,PGF,RARB,RB1,RXRA,STAT1,STAT3,TFPI,TIMP3,TNF,TNFSF10	BCL6,CREB1,FOSL1,IL10,IL2,JUN,NFKB1,NFKBIA,NFkB (complex),Nfat (family),PRKCQ,RELA,STAT1,STAT3,TNF,TP53,phytohemagglutinin
mRNA targets of DE mirs for IPA and the DE mirs_4 11052020 - 2020-05-11 05:28 PM		tyrphostin AG 1478		chemical - kinase inhibitor						6.08e-17	CCND1,CDKN1A,CXCL8,CYP19A1,EDN1,EGFR,ELN,F3,FBN1,FOS,HIF1A,IGF1R,IL6,PLAU,PTGER2,PTGS2,RUNX2,TNFAIP6,VCAM1	Akt,Ap1,EGFR,EGR1,ERK1/2,ESR1,FOS,FOSL1,FOXO3,HIF1A,JUN,Mapk,NFKB1,NOTCH1,RELA,SP1,SRC,STAT3,TP53,tyrphostin AG 1478
mRNA targets of DE mirs for IPA and the DE mirs_4 11052020 - 2020-05-11 05:28 PM		MYCN		transcription regulator						6.15e-17	ACTG1,B2M,BMI1,CCN2,CCND1,CCND2,CDH11,CDKN1A,CIITA,COL1A1,DKK3,E2F1,EEF1A1,EGFR,FASLG,FBN1,FGF5,FRMD6,GATA6,GRB2,ID2,ITGB1,NGFR,PHB,RPL37,RPL41,SPARC,TAGLN,TIMP2,TNFRSF10B,TNFRSF1A,TP53,VIM	Ap1,CDC42,CTNNB1,ESR1,HMGB1,Histone h3,JUN,MYCN,RELA,RNA polymerase II,SP1,STAT3,estrogen receptor
mRNA targets of DE mirs for IPA and the DE mirs_4 11052020 - 2020-05-11 05:28 PM		HDAC6		transcription regulator						6.57e-17	AR,BCL2,COL1A1,ESR1,HIF1A,IL10,IL2,IL6,JUN,MYC,MYD88,PLAU,TAGLN,TGFBR1,TNF,VIM	AKT1,EGFR,ESR1,FOXO1,FOXO3,HDAC6,HIF1A,JUN,MAPK1,NCOR2,NFKB1,NFKBIA,NFkB (complex),NOTCH1,RARA,RELA,SMAD3,SMAD4,SMAD7,SP1,STAT1,STAT3
mRNA targets of DE mirs for IPA and the DE mirs_4 11052020 - 2020-05-11 05:28 PM		Ro31-8220		chemical - kinase inhibitor						6.57e-17	BCL2,CDKN1A,COL1A1,COL1A2,CXCL8,DUSP1,HIF1A,HMOX1,IL1B,IL6,ITGA5,ITGB1,PTGS2,TNFSF10,TNFSF11,VCAM1	AHR,Ap1,CREB1,Creb,JUN,MIF,NFKB1,NFKBIA,NFkB (complex),PPARA,Pkc(s),RELA,RNA polymerase II,Ro31-8220,SMAD3,STAT1,STAT3,TP53
mRNA targets of DE mirs for IPA and the DE mirs_4 11052020 - 2020-05-11 05:28 PM		TEAD4		transcription regulator						6.63e-17	CCN1,CCN2,CCND1,CDKN1A,CEBPA,COL3A1,DES,EDN1,EGFR,HIF1A,IGFBP5,JUN,MYH1,PPARG,RAD51,RB1,SMAD1,SNAI1,TAGLN,THBS1,VEGFA	Ap1,HIF1A,NFKBIA,RELA,STAT3,TEAD4,VEGFA
mRNA targets of DE mirs for IPA and the DE mirs_4 11052020 - 2020-05-11 05:28 PM		resiquimod		chemical drug						6.84e-17	AOC3,BCL2,CIITA,CXCL10,CXCL11,CXCL12,CXCL8,F2R,HES1,IGFBP4,IL10,IL16,IL1A,IL1B,IL2,IL33,IL6,IL7,JUN,LIF,MYD88,PLAT,PLAU,PTGS2,STAT1,TLR4,TLR7,TNF,TNFAIP3,TNFRSF1A,TNFSF10,TNFSF15,VEGFA	IL10,IL1B,IRF1,IRF3,Interferon alpha,JUN,NFKB1,NFKBIA,NFkB (complex),RELA,STAT1,STAT3,TLR7,TP53,resiquimod
mRNA targets of DE mirs for IPA and the DE mirs_4 11052020 - 2020-05-11 05:28 PM		lithium chloride		chemical drug						7.25e-17	APP,AR,BCL2,CCND1,CDKN1A,DCN,FOS,HES1,HMOX1,IL10,IL2,MICA,MYC,NOTCH1,POU5F1,PPARG,PTGS2,SNAI1,TAGLN,TGFBR1,TNFRSF10B,TNFSF10,TP53	AHR,AKT1,Akt,EGR1,FOXO1,FOXO3,GSK3B,NFATC2,NFKB1,NFKBIA,NFkB (complex),PARP1,RELA,SP1,STAT1,STAT3,TP53,lithium chloride
mRNA targets of DE mirs for IPA and the DE mirs_4 11052020 - 2020-05-11 05:28 PM		DETA-NONOate		chemical reagent						7.51e-17	BGN,CA9,CCND1,CDKN1A,CXCL8,DUSP1,FOS,HIF1A,HMOX1,IL6,MICA,MYC,PTGS2,S100A8,TNF,TP53,VCAM1	AHR,ARNT,Ap1,CTNNB1,DETA-NONOate,EIF2AK2,HIF1A,IRF1,JUN,NFKB1,NFKBIA,NFkB (complex),NOTCH1,NR3C1,P38 MAPK,RELA,STAT1,STAT3,TP53,nitric oxide
mRNA targets of DE mirs for IPA and the DE mirs_4 11052020 - 2020-05-11 05:28 PM		MMP1		peptidase						7.51e-17	BCL2,CDKN1A,CDKN2A,CXCL12,CXCL8,E2F1,FOS,HIF1A,JUN,MYC,PLAU,PTGES,PTGS2,RUNX2,TAGLN,TGFBR1,TNF	AHR,Ap1,CXCL12,ERK1/2,ESR2,FOSL1,HIF1A,JUN,MMP1,NFKB1,NFKBIA,NFkB (complex),NR3C1,P38 MAPK,RELA,STAT3,VEGFA
mRNA targets of DE mirs for IPA and the DE mirs_4 11052020 - 2020-05-11 05:28 PM		RNF31		enzyme						8.04e-17	ADORA1,CCND1,CXCL10,CXCL16,CXCL6,CXCL8,CYP19A1,ESR1,IGFBP4,IL13RA1,IL1A,IL1B,IL24,IL33,IL4R,IL6,IL6R,TGFB3,TNF	Ap1,CASP8,IKBKG,IKK (complex),IRF3,JUN,MAP3K7,NFATC1,NFKB1,NFKBIA,NFKBIB,NFkB (complex),RELA,RIPK1,RNF31,STAT1,STAT3
mRNA targets of DE mirs for IPA and the DE mirs_4 11052020 - 2020-05-11 05:28 PM		miR-199a-5p (and other miRNAs w/seed CCAGUGU)	-0.929	mature microrna						8.04e-17	BGN,CDKN1A,COL1A1,DCN,DDR1,ETS1,HIF1A,ITGB3,KLF2,KLF4,LAMC2,NECTIN1,PTGS2,RND1,TAGLN,TGFBR1,TGFBR2,TGFBR3,ZBTB16
mRNA targets of DE mirs for IPA and the DE mirs_4 11052020 - 2020-05-11 05:28 PM		Sn50 peptide		chemical toxicant						8.82e-17	BCL2,CCN2,CXCL10,CXCL8,CYP27B1,GJA1,HMOX1,IL1B,IL2,IL6,MYC,PPARG,PTGS2,SNAI1,TNF,TNFSF10,TP53,VCAM1	AHR,AKT1,Creb,FOXO1,FOXO3,IRF1,KEAP1,NFE2L2,NFKB1,NFKBIA,NFkB (complex),NOTCH1,RELA,SREBF1,STAT3,Sn50 peptide,palmitic acid
mRNA targets of DE mirs for IPA and the DE mirs_4 11052020 - 2020-05-11 05:28 PM		ID3		transcription regulator						9.17e-17	BCL2,CCND2,CDKN1A,CDKN2A,CSF1,CXCL8,DUSP1,FLT3LG,FOXP3,HIF1A,IGFBP4,IL10,IL2,IL4R,IL6,IL6R,ITGB3,MYC,NOTCH1,PIK3R1,RORA,TGFBR3,TNFRSF1A,TNFSF10,TNFSF11,TP53,VCAM1,ZBTB16	ADIPOQ,Akt,EGR1,FOXO3,HDAC1,ID1,ID3,IFI16,IL6,JUN,NFKB1,NFKBIA,NFkB (complex),PPARA,RELA,RNA polymerase II,SP1,STAT3,TCF12,TCF3,TP53
mRNA targets of DE mirs for IPA and the DE mirs_4 11052020 - 2020-05-11 05:28 PM		CAMK4		kinase						9.66e-17	BCL2,CDKN1A,CDKN2A,CSRP1,F3,FASLG,FMR1,FOS,FOSL2,FOXP3,IL2,IL6,JUN,TNF,TP53	AHR,Akt,Ap1,CAMK4,EGR1,ERK,FOXO3,HDAC1,HDAC4,HIF1A,Hdac,JUN,MEF2,MEF2C,NFATC3,NFKB1,NFKBIA,NFkB (complex),RELA,SMAD3,SP1,STAT1,STAT3,TP53,VDR
mRNA targets of DE mirs for IPA and the DE mirs_4 11052020 - 2020-05-11 05:28 PM		SAA1		transporter						9.66e-17	BCL2,BGN,CCND1,CEBPA,CXCL10,CXCL6,CXCL8,IL10,IL1B,IL6,MMP3,MRC1,PPARG,S100A8,TNF	Ap1,ERK1/2,FOSL1,IRF3,JUN,NFE2L2,NFKB1,NFKBIA,NFkB (complex),NR3C1,Nr1h,P38 MAPK,PYCARD,RELA,SAA1,SREBF1,STAT3,TP53,cholesterol
mRNA targets of DE mirs for IPA and the DE mirs_4 11052020 - 2020-05-11 05:28 PM		KNG1		other						1.02e-16	APP,CCN2,CCND1,COL1A1,COL1A2,CXCL8,EGFR,FOS,IDE,IL1B,IL6,PTGS1,PTGS2,TNFSF11	CEBPA,CEBPB,CREB1,FOXO1,HDAC1,HRAS,IRF1,JUN,KNG1,NFKB1,NFkB (complex),NOTCH1,PPARG,PRKCE,RELA,RNA polymerase II,STAT3,TP53,prostaglandin E2
mRNA targets of DE mirs for IPA and the DE mirs_4 11052020 - 2020-05-11 05:28 PM		homocysteine		chemical - endogenous mammalian						1.02e-16	BCL2,CCND1,CDKN1A,CXCL10,CXCL12,CXCL8,DES,EEF1A1,F3,FGF1,FOSL2,HMOX1,IL1B,IL6,PGF,PTGS2,SREBF2,TP53,VCAM1,VEGFA	AHR,Akt,Ap1,EGR1,FOXO3,NFATC2,NFKB1,NFKBIA,NFkB (complex),NR3C1,P38 MAPK,PARP1,PPARA,PPARG,RELA,SP1,STAT3,TP53,TXNIP,homocysteine
mRNA targets of DE mirs for IPA and the DE mirs_4 11052020 - 2020-05-11 05:28 PM		RAF1		kinase						1.05e-16	BCL2,CCND1,CDKN1A,CDKN2A,DUSP6,E2F1,ESR1,FOS,HIF1A,IGF1R,IGFBP3,IL10,IL1B,IL2,IL6,ITGB1,ITGB3,JUN,LIF,MMP3,MYBL2,MYC,PLAT,PLAU,PTGS2,PTHLH,TNF,VASH1,VEGFA	Ap1,CDKN2A,CREBBP,Creb,ERK1/2,ESR1,FOSL1,JUN,MAP2K1,MAP2K2,Mek,NFATC2,NFKB1,NFkB (complex),Nfat (family),RAF1,RELA,Rb,SP1,STAT1,STAT3
mRNA targets of DE mirs for IPA and the DE mirs_4 11052020 - 2020-05-11 05:28 PM		CAT		enzyme						1.07e-16	CDKN1A,COL1A1,CXCL8,FASLG,HIF1A,HMOX1,IGF1R,IL6,PAX2,PTGS2,TAGLN,THBS1,TNC,TNFRSF10B,TP53,VCAM1,VIM	AKT1,AMPK,Ap1,CAT,EGR1,FOXO1,FOXO3,HIF1A,JUN,NFKB1,NFKBIA,NFkB (complex),RELA,SMAD3,SP1,STAT1,STAT3,VEGFA,hydrogen peroxide
mRNA targets of DE mirs for IPA and the DE mirs_4 11052020 - 2020-05-11 05:28 PM		PIM1	0	kinase						1.07e-16	ATP2A2,BBC3,BCL2,CCND2,CDKN1A,CDKN2A,FOSL1,ID2,IGF1R,IGFBP5,IL10,IL2,IL6,MYC,PIM1,SOCS1,TP53	AKT1,BCL2,Creb,EP300,FOXO1,FOXO3,FOXP3,JUN,LY294002,MDM2,NFKB1,NFKBIA,NFkB (complex),NOTCH1,Nfat (family),PIM1,RB1,RELA,RORC,RUNX1,Rb,STAT3,TFDP1,TP53
mRNA targets of DE mirs for IPA and the DE mirs_4 11052020 - 2020-05-11 05:28 PM		anisomycin		chemical - endogenous non-mammalian						1.07e-16	BCL2,CDKN1A,CXCL8,DUSP1,FASLG,FMR1,FOS,GJA1,HIF1A,IL10,IL6,IRF1,JUN,LDLR,PLAU,TNF,VEGFA	ATF2,Ap1,Atf,ERK1/2,ESR1,FOS,FOSL1,IRF1,JUN,MAP2K4,MAPK14,NFKB1,NFkB (complex),NOTCH1,RELA,SP1,STAT3,TP53,anisomycin
mRNA targets of DE mirs for IPA and the DE mirs_4 11052020 - 2020-05-11 05:28 PM		thioacetamide		chemical toxicant						1.11e-16	ARG2,BGN,CCN2,COL1A1,COL1A2,COL3A1,CPQ,CSRP2,DKK3,ELN,F2R,FBN1,FOS,HIF1A,IGFBP3,IL1B,IL6,JUN,LAMC2,LGALS3,LGALS3BP,MYC,PLA1A,PTGS2,SPARC,TAGLN,TGFB3,TGFBR1,TIMP2,TNF,WNT5A	Ap1,ERK,HIF1A,JUN,NFKB1,NFKBIA,NFkB (complex),RELA,SMAD3,SP1,STAT1,STAT3,TGFB1,TNF,TP53,adenosine,reactive oxygen species,thioacetamide
mRNA targets of DE mirs for IPA and the DE mirs_4 11052020 - 2020-05-11 05:28 PM		JAK2		kinase						1.13e-16	BBC3,CCND1,CCND2,CDKN1A,CDKN2A,CXCL10,CXCL8,ESR1,FOS,IGF1R,IL1B,IL6,IRF1,ITGA5,MYC,OSM,PTGS2,RBP1,SOCS1,STAT1,STAT3,THBS1,TNF,TP53,VLDLR	Ap1,IRF1,JAK2,JUN,NFKB1,NFKB2,NFKBIA,NFkB (complex),NR3C1,PRKCD,REL,RELA,SMAD3,SOCS1,SOCS3,SPI1,STAT1,STAT2,STAT3,STAT6
mRNA targets of DE mirs for IPA and the DE mirs_4 11052020 - 2020-05-11 05:28 PM		cholesterol		chemical - endogenous mammalian						1.26e-16	APP,COL1A1,COL3A1,CPT1A,CSF1,CTSK,CXCL10,CXCL8,DES,F3,FASLG,IL10,IL1A,IL1B,IL6,KITLG,LDLR,LGALS3,MMP8,NR4A2,PPARG,PTGS2,S100A8,SHH,SREBF2,THBS1,TIMP3,TLR4,TNF,VCAM1	ABCA1,APOE,Ap1,CCL2,CREB1,CTNNB1,EGR1,IRF3,LDL,LPL,NFATC1,NFKB1,NFKBIA,NFkB (complex),RELA,SP1,SREBF2,STAT1,STAT3,cholesterol
mRNA targets of DE mirs for IPA and the DE mirs_4 11052020 - 2020-05-11 05:28 PM		RUNX2	0	transcription regulator						1.28e-16	BCL2,CCND1,CDKN1A,CEBPA,CIITA,COL10A1,COL1A1,COL1A2,CXCL8,CYP19A1,EDN1,HIF1A,IGF1R,LGALS3,PIK3CB,PLAU,RUNX2,SHH,SNAI1,TAGLN,TCF7,TNFSF11,VEGFA	Akt,CEBPA,CEBPB,EGR1,EPAS1,FOXO1,FOXO3,HDAC1,HIF1A,NFKB1,NFkB (complex),NOTCH1,PPARG,RELA,RNA polymerase II,RUNX2,SMAD3,SMAD4,SMAD7,SP1,STAT3,TP53,VHL
mRNA targets of DE mirs for IPA and the DE mirs_4 11052020 - 2020-05-11 05:28 PM		Nr1h		group						1.33e-16	AQP3,ARG2,BCL2,CCND2,CPT2,CSF1,CXCL10,CXCL8,EDN1,F2R,FGF1,IL10,IL1B,IL6,PTGES,PTGS2,SFRP1,THBS1,THY1,TIMP3,TLR4,TNF,TP53,VLDLR,ZBTB16	Ap1,CSF2,FOXO1,NFE2L2,NFKB1,NFKBIA,NFkB (complex),Nr1h,RELA,SP1,SPI1,SREBF1,STAT1,STAT2,STAT3,cholesterol,palmitic acid
mRNA targets of DE mirs for IPA and the DE mirs_4 11052020 - 2020-05-11 05:28 PM		PPARA		ligand-dependent nuclear receptor						1.38e-16	ALDH2,APP,AQP3,BCL2,CA9,CCND1,CDKN1A,CDKN2A,CEBPA,CPT1A,CPT2,CXCL12,CYP4A11,EDN1,ENTPD1,FADS2,FOS,HIF1A,HMOX1,IGFBP3,IGFBP5,IGFBP6,IL10,IL1B,IL2,IL6,LAMB3,MYC,PPARD,PPARG,PRDM16,PTGS2,S100A8,SOCS2,SREBF2,TFEB,TNF,TXN,UCP2,VCAM1,VEGFA	Ap1,CEBPB,Creb,NCOA1,NFKB1,NFkB (complex),PPARA,PPARD,PPARG,PPARGC1A,RXRA,SP1,SREBF1,Srebp,THRA,TP53,VDR,linoleic acid,oleic acid,pirinixic acid
mRNA targets of DE mirs for IPA and the DE mirs_4 11052020 - 2020-05-11 05:28 PM		corticosterone		chemical - endogenous mammalian						1.53e-16	APP,BCL2,CCN2,CCND1,CDKN1A,COL1A1,COL3A1,EDN1,FGF7,FOS,HSD11B1,IDE,IL6,ITGB1,JUN,MTOR,MYC,NOS1,NR3C2,PTGS2,SFRP1,TNF,UCP2	Ap1,CBL,CREB1,CTNNB1,Creb,FOXO1,HTT,JUN,L-glutamic acid,LEP,NFKB1,NFkB (complex),NR3C1,NR3C2,PPARA,PPARGC1A,Pkc(s),RELA,RHOA,STAT3,aldosterone,corticosterone
mRNA targets of DE mirs for IPA and the DE mirs_4 11052020 - 2020-05-11 05:28 PM		EGLN1		enzyme						1.62e-16	EDN1,FASLG,HES1,HIF1A,IL1A,IL1B,IL6,MMP3,MMP8,MYC,PTGS2,TGFB2,TGFB3,TGFBR1,TGFBR2,TNF,VCAM1,VEGFA	AHR,ARNT,ATF2,Ap1,CTNNB1,EGLN1,FOXO1,HIF1A,JUN,KLF2,NFKB1,NFKBIA,NFkB (complex),RELA,SMAD2,SMAD3,SMAD4,SMAD7,SP1,STAT1,STAT3,TP53,VEGFA
mRNA targets of DE mirs for IPA and the DE mirs_4 11052020 - 2020-05-11 05:28 PM		SB-431542		chemical reagent						1.68e-16	BGN,CCN2,CCND1,CDKN2A,CLIC4,COL1A1,FOS,FST,GJA1,ID2,IL10,MYC,POU5F1,RUNX2,SMAD1,STAT3,TFRC,TGFB2,TGFBR1,TNFAIP6,TNFSF10,XYLT1	Ap1,CREB1,CTNNB1,E2F1,EGR1,FOXO1,FSH,JUN,NFATC1,NFKB1,NFkB (complex),NR3C1,P38 MAPK,PPARG,RARA,RELA,RHOA,SB-431542,SIRT1,SMAD3,SMAD4,SMAD7,SP1,STAT3
mRNA targets of DE mirs for IPA and the DE mirs_4 11052020 - 2020-05-11 05:28 PM		quercetin		chemical drug						1.78e-16	AR,BCL2,CXCL10,CXCL8,CYP4A11,EDN1,EGFR,ESR1,FOS,HIF1A,HMOX1,IL1B,IL6,JUN,LDLR,MYC,NRF1,PLAU,PTGS2,TLR7,TNF,TNFRSF10B,TP53,VCAM1	AHR,Akt,Ap1,EGR1,ERK,FOXO3,HIF1A,JUN,NFATC2,NFKB1,NFKBIA,NFkB (complex),PARP1,RELA,SMAD3,SP1,STAT3,TP53,quercetin,reactive oxygen species
mRNA targets of DE mirs for IPA and the DE mirs_4 11052020 - 2020-05-11 05:28 PM		OGA		enzyme						1.87e-16	ACTG1,BCL2,CCND1,CDKN1A,CEBPA,COL10A1,CXCL16,CXCL6,CXCL8,EFNB1,EFNB2,FGF5,GAS1,HSF1,IGF2,IGFBP3,IGFBP4,IGFBP5,IL6R,IL6ST,JUN,KREMEN1,LIF,LRIG1,PIK3R1,PLAU,RB1,SOCS1,SOCS2,SREBF2,STAT1,TGFBR2,TGFBR3,THBS1,TIMP2,TIMP3,TNC,TP53,VIM	26s Proteasome,BRCA1,CTNNB1,EGR1,ESR1,EZH2,FOXO1,Growth hormone,HDAC1,HIF1A,Insulin,JUN,NFkB (complex),OGA,PPARA,PPARG,REL,RELA,SP1,STAT3,STAT5A,TEAD4,TP53,TP63
mRNA targets of DE mirs for IPA and the DE mirs_4 11052020 - 2020-05-11 05:28 PM		BRD4		kinase						2.1e-16	BCL2,CCND1,CCND2,CEBPA,COL1A1,COL1A2,FBN1,FOS,FOSL2,HMOX1,ID2,IRF1,ITGA5,ITGB1,LCK,MYC,MYD88,PDGFC,PIM1,PLAT,PLAU,THBS1,TNFRSF10B,WNT5A	BRD4,CCNT1,CDK9,EP300,GATA4,IL6,JUN,MYBL2,MYC,NFkB (complex),RB1,RELA,RNA polymerase II,SP1,STAT1,STAT3,TP53
mRNA targets of DE mirs for IPA and the DE mirs_4 11052020 - 2020-05-11 05:28 PM		NCOR2		transcription regulator						2.11e-16	AR,BCL2,CCND1,CDKN1A,CEBPA,CXCL8,FOS,IL1A,IL1B,IL6,JUN,KLF2,MYC,OSM,PTGS2,RARB,TSLP	ATF2,Ap1,EP300,ESR1,GTF2I,HDAC1,HDAC3,HIF1A,Hdac,JUN,MYC,NCOA2,NCOR2,NFATC3,NFkB (complex),NR5A2,NRIP1,PPARG,RARA,RELA,RNA polymerase II,RXRA,SNAI1,STAT1,TP53,VDR
mRNA targets of DE mirs for IPA and the DE mirs_4 11052020 - 2020-05-11 05:28 PM		luteolin		chemical drug						2.11e-16	AR,BCL2,CCND1,CXCL10,CYP19A1,FOS,HMOX1,IGF1R,IL6,JUN,MYC,PTGS2,TLR4,TNF,TNFRSF10B,TP53,VEGFA	AHR,Akt,Ap1,CREBBP,EGR1,FOXO3,JUN,NFKB1,NFKBIA,NFkB (complex),PI3K (complex),RELA,SP1,STAT3,TNFSF10,TP53,luteolin,nitric oxide
mRNA targets of DE mirs for IPA and the DE mirs_4 11052020 - 2020-05-11 05:28 PM		aldosterone		chemical - endogenous mammalian						2.13e-16	CCN2,COL1A1,COL1A2,COL3A1,DUSP1,EDN1,EGFR,ELN,FOS,IGF1R,IL10,IL16,IL6,KRAS,MTOR,NR3C2,PGF,PPARG,PROCR,PTGS1,PTGS2,SLC9A1,TNF,VCAM1,ZBTB16	AGT,AHR,Ap1,CREB1,Creb,EP300,HIF1A,NADPH oxidase,NFKB1,NFKBIA,NFkB (complex),NR3C1,NR3C2,NRIP1,PPARA,Pkc(s),RELA,SP1,STAT3,TP53,aldosterone
mRNA targets of DE mirs for IPA and the DE mirs_4 11052020 - 2020-05-11 05:28 PM		alitretinoin		chemical drug						2.13e-16	APP,AR,BCL2,CCND1,CDKN1A,CXCL10,CXCL11,CYP24A1,CYP4F2,DNASE1L3,DUSP1,ESR1,FASLG,FOS,FOXP3,IL6,IRF1,PLAU,PPARG,RARB,RARG,RBP1,RXRA,SNAI1,VIM	ATF2,CREBBP,EP300,FOXM1,FOXO1,FOXO3,IRF1,JUN,MAPK1,MYC,NCOR2,NFKB1,NFKBIA,NFkB (complex),NOTCH1,NR1H4,RARA,RELA,Rar,Rxr,SREBF1,STAT1,STAT3,TP53,VDR,alitretinoin
mRNA targets of DE mirs for IPA and the DE mirs_4 11052020 - 2020-05-11 05:28 PM		INSR		kinase						2.2e-16	ALDH2,CCN2,CCND1,CCND2,CDKN1A,CEBPA,COL6A3,CPT2,DES,DUSP1,EDN1,FOS,GAS1,GATA6,IGF1R,IGF2,IL10,IL11,IL1B,IL6,ITGA5,KIT,MNT,MYBL2,MYC,NRF1,OGN,PIM1,RAD51,SMAD4,SOCS2,SREBF2,TGFB3,TNF,TNFRSF1A,UCP2,UHRF1,VCAM1	Ap1,D-glucose,E2F1,EGR1,EP300,ERK1/2,FOSL1,FOXO1,IGF2,INSR,IRF8,JUN,NFATC1,NFKB1,NFKBIA,NFkB (complex),PPARG,PTPN11,RELA,SIRT1,SPI1,STAT1,STAT3,STAT5A
mRNA targets of DE mirs for IPA and the DE mirs_4 11052020 - 2020-05-11 05:28 PM		PRNP		other						2.35e-16	APP,BCL2,CCND1,CDKN2A,CTSD,FOSL1,FST,GJA1,ID2,IGF1R,IGF2,IL1B,IL2,IL6,MYC,NOTCH1,TCF7,TNF,TP53	Ap1,CREBBP,CTNNB1,EGR1,ESR1,EZH2,FOS,HIF1A,IGF1,IGF1R,JUN,NFKB1,NFKBIA,NFkB (complex),PRNP,RELA,STAT1,STAT3,TP53,calpain,cyclic AMP
mRNA targets of DE mirs for IPA and the DE mirs_4 11052020 - 2020-05-11 05:28 PM		KLF6		transcription regulator						3.05e-16	CDKN1A,COL1A1,CXCL8,IGF1R,IL1A,IL1B,IL6,MRC1,MYC,PLAU,PPARG,PTGS2,RARB,RARG,SHH,TGFBR1,TNF,TNFAIP3,VEGFA	AHR,Ap1,CREBBP,FOS,FOXO1,JUN,KLF6,MDM2,NFKB1,NFKBIA,NFkB (complex),NR3C1,PI3K (complex),PTEN,RELA,SMAD4,STAT1,STAT3,TP53
mRNA targets of DE mirs for IPA and the DE mirs_4 11052020 - 2020-05-11 05:28 PM		MAP2K1/2		group						3.05e-16	ARG2,CCN2,CCND1,CCND2,DUSP1,ELN,FOS,FOSL1,FOXP3,GJA1,HMOX1,IL10,IL1B,IL2,JUN,MYC,TNF,VEGFA,VIM	Ap1,ERK,ERK1/2,ESR1,FOSL1,FOXO1,JUN,MAP2K1/2,NFATC2,NFKB1,NFkB (complex),NR3C1,Nfat (family),P38 MAPK,RELA,SMAD3,SMAD4,SMAD7,SP1,STAT3
mRNA targets of DE mirs for IPA and the DE mirs_4 11052020 - 2020-05-11 05:28 PM		PLX5622		chemical drug						3.05e-16	B2M,CSF1,CXCL10,CXCL12,CXCL6,IL11,IL16,IL1A,IL1B,IL33,IL6R,IL6ST,IL7,OSM,TLR4,TNF,TNFSF10,TNFSF11,VEGFA
mRNA targets of DE mirs for IPA and the DE mirs_4 11052020 - 2020-05-11 05:28 PM		IL3		cytokine						3.33e-16	ALDH2,BCL2,CCND1,CCND2,CDKN1A,CPT1A,CSF1,CXCL8,EEF1A1,F2R,FOS,FOSL2,IL1B,IL33,IL6,ITGAV,ITGB3,JUN,LIF,MMP3,MYC,NKX2-3,NOTCH1,NRP1,OSM,PIM1,RB1,SMAD4,SOCS1,TLR4,TNF,TNFSF10,UCP2,VCAM1,VEGFA	Ap1,CREBBP,CSF2RB,FOS,HIF1A,IL3,IRF1,Interferon alpha,JUN,Mapk,NFKB1,NFKBIA,NFkB (complex),PI3K (complex),RELA,STAT1,STAT3,STAT5A,STAT5a/b,reactive oxygen species
mRNA targets of DE mirs for IPA and the DE mirs_4 11052020 - 2020-05-11 05:28 PM		RARA		ligand-dependent nuclear receptor						3.65e-16	AR,CCND1,CD9,CDKN1A,CEBPA,CXCL8,CYP19A1,DUSP1,E2F1,FASLG,FOS,FOSL2,FOXP3,GHR,IDE,IGFBP6,IL16,IL1A,IL6,IL6R,IRF1,JUN,KLF4,LGALS3BP,MYC,NRP1,NTN1,PENK,POU5F1,PTGS2,RARB,RARG,RBP1,STAT1,TNF,TNFRSF10B	CREBBP,EP300,FOXO3,JUN,MYC,NFKB1,NFKBIA,NFkB (complex),NOTCH1,RARA,RARB,RARG,RELA,RXRA,Rxr,SP1,SPI1,STAT1,STAT2,STAT3,THRA,TP53,alitretinoin,fenretinide,tretinoin
mRNA targets of DE mirs for IPA and the DE mirs_4 11052020 - 2020-05-11 05:28 PM		PP1		chemical - kinase inhibitor						3.77e-16	CCND2,CXCL16,CXCL8,ESR1,FOS,GJA1,HMOX1,IL1A,IL1B,JUN,MYC,PTGS2,TAGLN,TNF,VCAM1	5-hydroxytryptamine,Ap1,CREBBP,ERK1/2,FOS,FOSL1,FOXO1,FOXO3,JUN,Mapk,NFATC2,NFKB1,NFKBIA,NFkB (complex),PI3K (complex),PIK3R1,PP1,RELA,STAT1,STAT3,TP53
mRNA targets of DE mirs for IPA and the DE mirs_4 11052020 - 2020-05-11 05:28 PM		Ras homolog		group						3.92e-16	CCN2,CCND1,CDKN1A,FOS,IL16,ITGAV,ITGB1,ITGB3,MYC,PLAU,PTGS2,TNFSF11	Ap1,Creb,ELK1,ERK,JUN,MAPK1,MAPK3,NCOR2,NFKB1,NFKBIA,NFkB (complex),NR3C1,P38 MAPK,RARA,RELA,Ras homolog,SMAD3,STAT1,STAT3
mRNA targets of DE mirs for IPA and the DE mirs_4 11052020 - 2020-05-11 05:28 PM		gefitinib		chemical drug						4.65e-16	BCL2,CCND1,COL1A1,CXCL8,EGFR,FOSL1,GHR,GJA1,HMOX1,HYAL1,IGFBP5,IL7,KIT,KRT19,MMP3,NOTCH1,OSM,PPARG,PTGS2,STAT1,TIMP2,TIMP3,TNFRSF10B,TNFSF10,VEGFA,VIM	Ap1,BRCA1,ERBB2,ERBB3,ESR1,ESR2,FOS,HIF1A,JUN,Mapk,NFKB1,NFkB (complex),NR3C1,P38 MAPK,PGR,RELA,SMAD2,SP1,STAT3,TP53,YBX1,gefitinib
mRNA targets of DE mirs for IPA and the DE mirs_4 11052020 - 2020-05-11 05:28 PM		JUND		transcription regulator						5.05e-16	AGTR1,CCND1,CDKN2A,CXCL10,CXCL16,CYP19A1,F3,FOSL1,HMOX1,IL10,IL11,IL6,MMP3,PENK,PLAU,RUNX2,SOCS1,TNF,VEGFA	Ap1,CREB1,ESR1,FOS,FOSL2,IFNG,JUN,JUNB,JUND,NFATC2,NFKB1,NFkB (complex),NR3C1,Nfat (family),RELA,SMAD3,SMAD4,SP1,STAT3,Smad2/3
mRNA targets of DE mirs for IPA and the DE mirs_4 11052020 - 2020-05-11 05:28 PM		green tea polyphenol		chemical drug						5.07e-16	CASP8,CDKN1A,FOS,HMOX1,IGFBP3,IL1B,IL6,JUN,PIK3R1,PLAU,PPARG,PTGS2,TP53,VEGFA	Ap1,EGR1,ESR1,FOS,JUN,LDL,Mapk,NFATC2,NFKB1,NFKBIA,NFkB (complex),Nfat (family),RELA,STAT1,STAT3,TP53,green tea polyphenol
mRNA targets of DE mirs for IPA and the DE mirs_4 11052020 - 2020-05-11 05:28 PM		2-deoxyglucose		chemical drug						5.13e-16	APP,BCL2,CASP8,CCND1,CDKN1A,FOS,HIF1A,IL1B,IL2,IL6,JUN,MICA,MYC,PTGS2,TAS1R3,TNF,TNFRSF10B,TP53	2-deoxyglucose,AHR,Ap1,EGR1,FOXO3,GSK3B,IRF1,JUN,NFKB1,NFKBIA,NFkB (complex),NOTCH1,RAF1,RELA,SPI1,STAT1,STAT2,STAT3
mRNA targets of DE mirs for IPA and the DE mirs_4 11052020 - 2020-05-11 05:28 PM		MEF2C		transcription regulator						5.32e-16	ACE2,ATP2A2,CDKN1A,COL10A1,COL1A1,COL1A2,COL3A1,CXCL6,DES,FOS,GJA1,GJA5,IL11,IL6,JUN,KCNJ2,KLF2,MMP8,MYH1,PTGS1,PTGS2,RUNX2,VIM	CTNNB1,GATA4,HDAC1,HDAC2,HDAC5,MEF2C,NFKBIA,NFKBIB,NKX2-5,PPARA,TBX5,TP53
mRNA targets of DE mirs for IPA and the DE mirs_4 11052020 - 2020-05-11 05:28 PM		chloroquine		chemical drug						5.57e-16	APP,BCL2,CTSD,CXCL10,CXCL8,GJA1,HIF1A,IL1B,IL6,NT5E,PSEN1,RUNX2,SOCS1,TNF,TNFSF10,TP53,TXN	BAX,GRN,IRF1,IRF3,IRF5,JUN,NFKBIA,NFkB (complex),RELA,STAT3,TARDBP,TLR7,TLR8,TLR9,TP53,chloroquine
mRNA targets of DE mirs for IPA and the DE mirs_4 11052020 - 2020-05-11 05:28 PM		fasudil		chemical drug						5.76e-16	BCL2,CCN2,CDKN2A,F3,IL10,IL1B,IL6,JUN,MRC1,TAGLN,TGFB2,TGFB3,TLR4,TNF,VCAM1	AHR,Creb,EZR,FOSL1,JUN,NFKB1,NFKBIA,NFkB (complex),NOS3,Nfat (family),RELA,RNA polymerase II,RPS6KA5,STAT1,STAT3,fasudil
mRNA targets of DE mirs for IPA and the DE mirs_4 11052020 - 2020-05-11 05:28 PM		RB1	0	transcription regulator						6.04e-16	BCL2,CASP8,CCN2,CCND1,CDKN1A,CDKN2A,CEBPA,CLIC4,CXCL8,CYP27B1,E2F1,F3,FOS,FOSL1,FST,HIF1A,HRAS,IGF1R,IL16,IL6,ITGAV,KIT,LCK,MSX1,MTOR,MYBL2,MYC,NDUFS7,NDUFV1,NRF1,PIM1,PPARG,PTGS1,RAD51,RAMP2,RB1,SNTB2,TGFB2,TNF,TP53,VEGFA	CBX3,CCND1,E2F1,E2F2,E2F3,E2F4,E2F5,E2f,FOXO1,HDAC1,HIF1A,MDM2,MYC,NFKB1,PTEN,RB1,RBL1,RBL2,RELA,Rb,SP1,STAT3,TP53,TP63,histone deacetylase
mRNA targets of DE mirs for IPA and the DE mirs_4 11052020 - 2020-05-11 05:28 PM		LEPR		transmembrane receptor						6.15e-16	ATP2A2,BCL2,CASP8,CNR1,COL1A1,EDN1,FOS,HIF1A,ID2,IGFBP3,IL24,IL6,LDLR,LIF,MMP19,MMP3,NR3C2,PPARD,PPARG,SOCS2,SREBF2,STAT3,TGFBR2,TIMP3,TNF,UCP2	ADIPOQ,CEBPB,CREB1,CTNNB1,Creb,ELK1,ESR1,FOS,FOXO1,GHRL,GIP,HDAC1,Hdac,Ins1,JUN,LEP,LEPR,NFKB1,NFkB (complex),PPARA,PPARG,RELA,STAT3
mRNA targets of DE mirs for IPA and the DE mirs_4 11052020 - 2020-05-11 05:28 PM		9,10-dimethyl-1,2-benzanthracene		chemical toxicant						6.58e-16	CCND1,CDKN1A,CDKN2A,CYP19A1,EGFR,FGF7,HRAS,IL10,IL1B,IL6,JUN,MRC1,PTGS2,S100A8,TNF,TP53	9,10-dimethyl-1,2-benzanthracene,AHR,Akt,Ap1,EGR1,FOS,FOXO3,HIF1A,JUN,NFKB1,NFKBIA,NFkB (complex),NR3C1,RELA,SMAD4,SP1,SPI1,STAT1,STAT2,STAT3,TP53
mRNA targets of DE mirs for IPA and the DE mirs_4 11052020 - 2020-05-11 05:28 PM		imatinib		chemical drug						6.68e-16	APP,BCL2,CASP8,CCND1,CCND2,CDKN1A,CEBPA,COL1A1,COL3A1,CUL3,CXCL10,CXCL12,HMOX1,HRAS,IL1B,IL6,IL7,IRF1,KIT,MICA,MTOR,MYC,PIK3CB,PIM1,RAD51,SOCS2,STAT1,STAT3,TFRC,TNF,TNFAIP3,TNFRSF10B,TNFRSF1A,VEGFA	HDAC1,HIF1A,KIT,NFATC2,NFKB1,NFKBIA,NFkB (complex),PARP1,RELA,SMAD3,SP1,STAT1,STAT3,STAT4,STAT5A,STAT5a/b,TP53,TP63,imatinib
mRNA targets of DE mirs for IPA and the DE mirs_4 11052020 - 2020-05-11 05:28 PM		entinostat		chemical drug						6.75e-16	BBC3,BCL2,CCND1,CDKN1A,CXCL10,DUSP1,EGFR,GUCY1B1,HIF1A,IGFBP3,MMP3,RB1,RUNX2,TGFBR2,TNFRSF10B,TNFSF10,TP53,TXN	Akt,CCND1,CDKN1A,E2F4,EGR1,ESR1,FOXO3,HDAC1,IL6,IRF1,JUN,NFKB1,NFkB (complex),NOTCH1,RB1,RELA,Rb,SMAD3,SP1,STAT3,TP53,entinostat
mRNA targets of DE mirs for IPA and the DE mirs_4 11052020 - 2020-05-11 05:28 PM		5-N-ethylcarboxamido adenosine		chemical reagent						6.96e-16	ADORA2B,ARG2,CCN2,CIITA,COL1A2,CXCL8,FSHR,HIF1A,HMOX1,IL10,IL1B,IL2,IL6,NR4A2,NRP1,NT5E,PROCR,THBS1,TNF,VDR,VEGFA	5-N-ethylcarboxamido adenosine,5-hydroxytryptamine,ADORA2B,AHR,Ap1,CTNNB1,FOXO3,HIF1A,JUN,NFATC2,NFKB1,NFKBIA,NFkB (complex),RELA,SPHK1,STAT1,STAT3,VEGFA
mRNA targets of DE mirs for IPA and the DE mirs_4 11052020 - 2020-05-11 05:28 PM		Growth hormone		group						7.26e-16	ADRB2,BCL2,CCND1,CCND2,CEBPA,COL1A1,COL3A1,CYP27B1,DDR1,EGFR,FOS,FOSL2,GHR,IGF1R,IGF2,IGFBP3,IGFBP5,IGFBP6,IRF1,JUN,LDLR,MSTN,MYC,PPARG,SOCS1,SOCS2,TGFB3,TGFBR2,TNFSF10	AR,Ap1,BCL6,CEBPA,CEBPB,EGR1,GH1,Growth hormone,HIF1A,IGF1,IRF1,JUN,NFKB1,NFKBIA,NFkB (complex),NR3C1,PRL,RELA,SP1,STAT1,STAT3,STAT5A,STAT5B,TNF,TP53
mRNA targets of DE mirs for IPA and the DE mirs_4 11052020 - 2020-05-11 05:28 PM		SMAD2		transcription regulator						8.15e-16	BGN,CCN2,CDKN1A,CDKN2A,COL1A2,FOXP3,HES1,HMOX1,IL2,IL6,IL6R,ITGB1,POU5F1,PTHLH,RUNX2,SMAD4,SNAI1,THBS1,TIMP3,TPM2	CTNNB1,FOXO1,JUN,NFKB1,NFKBIA,NFkB (complex),RELA,SMAD2,SMAD3,SMAD4,SMAD7,SP1,STAT1,STAT3,Smad,TGFB1,TGFBR1,TP53
mRNA targets of DE mirs for IPA and the DE mirs_4 11052020 - 2020-05-11 05:28 PM		RPS6KA5		kinase						8.49e-16	CDKN2A,DUSP1,FOS,FOSL1,IL10,IL1B,IL6,JUN,MYC,PTGS2,SNAI1,TNF	AHR,Ap1,CREBBP,CTNNB1,Creb,ERK1/2,FOS,FOSL1,JUN,JUND,NCOA2,NFKB1,NFKBIA,NFkB (complex),PPARG,PRDM1,REL,RELA,RNA polymerase II,RPS6KA5,STAT3,TP53
mRNA targets of DE mirs for IPA and the DE mirs_4 11052020 - 2020-05-11 05:28 PM		mir-30		microrna						8.69e-16	AR,BBC3,CCN2,CDKN1A,CDKN2A,IL1B,IL6,ITGB3,MYBL2,RUNX2,SMAD1,SNAI1,TNF,TP53,VIM	Ap1,CBL,HDAC1,HIF1A,IL6,JUN,LYN,NFKB1,NFKBIA,NFkB (complex),NR3C1,P38 MAPK,RELA,SP1,STAT1,STAT3,STAT5a/b,TNF,TP53,TP63,mir-30
mRNA targets of DE mirs for IPA and the DE mirs_4 11052020 - 2020-05-11 05:28 PM		metformin		chemical drug						9.27e-16	ADIPOR1,ADIPOR2,BCL2,CCN2,CCND2,CXCL8,CYP19A1,EGFR,F3,FASLG,FOS,GLP1R,HMOX1,IGF1R,IL10,IL6,MSTN,MTOR,MYC,NRF1,PTGS2,RUNX2,SHH,TNF,TP53,UCP2	ADIPOQ,AMPK,Akt,Ap1,EGR1,FOXM1,FOXO1,FOXO3,HDAC1,JUN,MAPK8,NFKB1,NFKBIA,NFkB (complex),PPARA,RELA,SP1,STAT1,STAT3,TP53,metformin
mRNA targets of DE mirs for IPA and the DE mirs_4 11052020 - 2020-05-11 05:28 PM		CCN5		growth factor						9.34e-16	CCN2,CEBPA,ESR1,HIF1A,ITGA5,JUN,KLF4,LAMB3,LAMC2,PPARG,PROCR,SPARC,TGFBR1,TGFBR2,TGFBR3,VIM
mRNA targets of DE mirs for IPA and the DE mirs_4 11052020 - 2020-05-11 05:28 PM		pyrrolidine dithiocarbamate		chemical reagent						1.03e-15	BCL2,CCN2,COL1A1,CXCL10,CXCL6,CXCL8,HIF1A,HMOX1,IGF1R,IL10,IL1B,IL6,IRF1,MYC,PPARG,PTGS2,SHH,TLR4,TNF,VCAM1,VEGFA	AHR,Akt,Creb,EGR1,FOS,FOXO3,IL17A,KEAP1,NFE2L2,NFKB1,NFKBIA,NFkB (complex),RELA,SP1,STAT1,STAT3,TP53,pyrrolidine dithiocarbamate
mRNA targets of DE mirs for IPA and the DE mirs_4 11052020 - 2020-05-11 05:28 PM		NR3C2	0	ligand-dependent nuclear receptor						1.05e-15	BCL2,CCN2,COL1A1,COL3A1,CXCL6,CXCL8,DES,EDN1,GHR,GUCY1A1,IGF1R,IL1B,IL6,NFIA,NR4A2,PGF,PLAT,PROCR,PTGS2,TNF,TP53,VEGFA,VLDLR	AHR,AR,Ap1,NFKB1,NFKBIA,NFkB (complex),NR1H4,NR3C1,NR3C2,PPARGC1A,RELA,STAT3,aldosterone,eplerenone,glucocorticoid,spironolactone
mRNA targets of DE mirs for IPA and the DE mirs_4 11052020 - 2020-05-11 05:28 PM		pirinixic acid		chemical toxicant						1.29e-15	ADIPOR1,ADIPOR2,AQP3,CCND1,CDKN1A,CDKN2A,COL1A1,CPT1A,CPT2,CXCL12,CXCL8,CYP4A11,EGFR,ENTPD1,F3,FADS2,HIF1A,HMOX1,ID2,IL1B,IL2,IL6,LAMB3,LDLR,LGALS3,MYBL2,MYC,PIK3R3,PPARG,PTAFR,PTGS2,RORA,RXRA,TNF,TP53,TXN,UCP2,VCAM1,VEGFA	ADIPOQ,Ap1,CEBPB,FOXO3,HDAC1,NFKB1,NFkB (complex),NR5A2,PPARA,PPARG,PPARGC1A,RELA,RXRA,SP1,SREBF1,SREBF2,STAT3,THRA,VDR,pirinixic acid
mRNA targets of DE mirs for IPA and the DE mirs_4 11052020 - 2020-05-11 05:28 PM		advanced glycation end-products		chemical - endogenous mammalian						1.3e-15	BCL2,CASP8,CCN2,CDKN1A,CXCL12,CXCL8,F2R,GJA1,IL6,KLF2,PTGES,PTGS2,ROBO1,TNF,VCAM1	AGER,Ap1,CTNNB1,EGFR,ERK1/2,ESR1,FOS,FOSL1,HIF1A,JUN,Mapk,NFKB1,NFKB2,NFkB (complex),NOS3,NOTCH1,RELA,SP1,STAT1,STAT3,advanced glycation end-products
mRNA targets of DE mirs for IPA and the DE mirs_4 11052020 - 2020-05-11 05:28 PM		mycophenolic acid		chemical drug						1.32e-15	ADRB2,ANPEP,CCN1,CCN2,CCND2,CDKN1A,CXCL6,CXCL8,DUSP1,EDN1,ETS1,ID2,IL1B,IL6,KRT19,LDLR,PTGS2,RUNX2,TNFAIP3	AHR,ALB,Ap1,FAS,FOS,HIF1A,JUN,NFKB1,NFKBIA,NFkB (complex),NR3C1,P38 MAPK,RELA,SMAD4,SQSTM1,STAT3,mycophenolic acid
mRNA targets of DE mirs for IPA and the DE mirs_4 11052020 - 2020-05-11 05:28 PM		IL6ST	0	transmembrane receptor						1.38e-15	ATP2A2,CCND1,FASLG,IL6,IL6R,IL7,IRF1,JUN,MYC,NOTCH1,PIM1,SOCS1,STAT3,TNFRSF1A,TNFRSF1B,TNFSF11,VCAM1	CEBPD,CREB1,IFNG,IL6,IL6ST,JUN,LIF,NFKB1,NFkB (complex),PPARA,RELA,SMAD3,SP1,STAT,STAT1,STAT3,STAT5B,STAT5a/b
mRNA targets of DE mirs for IPA and the DE mirs_4 11052020 - 2020-05-11 05:28 PM		rotenone		chemical toxicant						1.38e-15	ADIPOR1,CCND1,FOS,GJA1,HIF1A,HMOX1,IL10,IL1B,IL6,NR4A2,PAX2,PTGS2,TIMP2,TNF,TP53,UCP2,VCAM1	AGT,AMPK,ATF2,Ap1,EGR1,FOXO1,FOXO3,HIF1A,JUN,MAPK14,MIF,NFkB (complex),NR3C1,P38 MAPK,RELA,SP1,STAT1,STAT3,TP53,rotenone
mRNA targets of DE mirs for IPA and the DE mirs_4 11052020 - 2020-05-11 05:28 PM		IFNA2		cytokine						2.24e-15	B2M,BCL2,CDKN1A,CDKN2A,CXCL10,CXCL11,EFNB3,HIF1A,IL10,IL1B,IL2,IL6,IRF1,LGALS3BP,MYC,NT5E,PLAT,PTAFR,RB1,SOCS1,SOCS2,STAT1,TNF,TNFRSF10B,TNFRSF1A,TNFSF10,TP53,VCAM1,VEGFA	Ap1,IFNA2,IFNAR1,IL10,IRF1,IRF3,NFATC2,NFKB1,NFKBIA,NFkB (complex),NR3C1,P38 MAPK,PARP1,RELA,SPI1,STAT1,STAT2,STAT3
mRNA targets of DE mirs for IPA and the DE mirs_4 11052020 - 2020-05-11 05:28 PM		NOS2		enzyme						2.35e-15	APP,AR,ATP2A2,BCL2,CDKN1A,CXCL8,EDN1,FASLG,FOXP3,GJA1,HIF1A,HMOX1,IL10,IL1B,IL2,IL6,LCK,LGALS3BP,PTGS1,PTGS2,S100A8,THY1,TLR4,TNF,TNFSF10,VEGFA	AHR,Ap1,BCL2,Creb,EGR1,FOXO3,GSK3B,IRF1,JUN,NFKB1,NFKBIA,NFkB (complex),NOS2,NOTCH1,RB1,RELA,STAT1,STAT3,TP53,nitric oxide
mRNA targets of DE mirs for IPA and the DE mirs_4 11052020 - 2020-05-11 05:28 PM		E2F1	0	transcription regulator						2.45e-15	ADIPOR2,AR,BBC3,BCL2,BMI1,CASP8,CCND1,CCND2,CD9,CDKN1A,CDKN2A,CEBPA,COL10A1,CYP27B1,DUSP1,E2F1,FOS,HES1,IGF2,KIT,KRAS,LCK,MMP16,MMP3,MYBL2,MYC,NRP1,PHB,PIK3R1,PPARG,RAD51,RB1,REV3L,THBS1,TNF,TP53,UCP2,UHRF1,VCAM1,VEGFA,VIM	CARM1,CCND1,CCNE1,CDKN1A,E2F1,E2F2,E2F3,E2F4,E2F5,E2f,MYC,RB1,RBL1,Rb,TFDP1,TP53,histone deacetylase
mRNA targets of DE mirs for IPA and the DE mirs_4 11052020 - 2020-05-11 05:28 PM		Go 6976		chemical - kinase inhibitor						2.47e-15	CCND1,CDKN1A,CXCL10,CXCL6,CXCL8,ETS1,FOS,HMOX1,IL10,IL6,ITGA5,ITGB1,NR4A2,PTGS2,TNF,TP53,VCAM1	AHR,AKT1,Ap1,CREBBP,FOXO1,FOXO3,Go 6976,IKBKB,IRF1,NFKB1,NFKBIA,NFkB (complex),NOTCH1,PI3K (complex),RELA,STAT3
mRNA targets of DE mirs for IPA and the DE mirs_4 11052020 - 2020-05-11 05:28 PM		PDGFB		growth factor						2.47e-15	BBC3,COL1A1,COL1A2,CXCL8,FGF1,FGF7,FOS,IL6,KLF2,MMP3,MYC,PTGS2,SMAD1,STAT3,THBS1,TNC,VEGFA	Ap1,CBL,CREBBP,CTNNB1,ERK,FOS,HIF1A,ITGB1,JUN,Mapk,NFKB1,NFKBIA,NFkB (complex),PDGFB,PI3K (complex),RELA,SMAD3,STAT1,STAT3
mRNA targets of DE mirs for IPA and the DE mirs_4 11052020 - 2020-05-11 05:28 PM		FOSL1	0	transcription regulator						2.5e-15	CCND1,CDKN2A,CXCL6,CXCL8,ELN,FOS,FOSL1,IL10,IL1B,IL2,IL6,JUN,MMP3,PLAU,RUNX2,SNAI1,SPARC,TNF	Ap1,BCL6,ESR1,FOS,FOSL1,FOSL2,JUN,JUNB,JUND,NFATC1,NFATC2,NFKB1,NFKBIA,NFkB (complex),Nfat (family),PRDM1,RELA,STAT1,STAT3
mRNA targets of DE mirs for IPA and the DE mirs_4 11052020 - 2020-05-11 05:28 PM		urethane		chemical toxicant						2.53e-15	CCND1,CDKN1A,CDKN2A,CEBPA,E2F1,HMOX1,IL1B,MYC,PTGES,PTGS1,PTGS2,RB1,SFRP1	Ap1,CTNNB1,Creb,ELK1,HDAC1,JUN,MAPK3,NFKB1,NFKBIA,NFkB (complex),PML,RAF1,RAS,RB1,RELA,STAT1,STAT3,TERT,TNF,TP53,urethane
mRNA targets of DE mirs for IPA and the DE mirs_4 11052020 - 2020-05-11 05:28 PM		WWTR1		transcription regulator						2.55e-15	CCN1,CCN2,CDKN1A,COL1A1,CXCL8,GJA1,ID2,IL1A,IL1B,IL6,MC2R,POU5F1,RUNX2,SHH,THY1,VCAM1	CEBPB,CTNNB1,MYOCD,NFkB (complex),NOTCH1,RUNX2,SMAD2,SMAD3,SMAD4,SP1,VHL,WWTR1
mRNA targets of DE mirs for IPA and the DE mirs_4 11052020 - 2020-05-11 05:28 PM		LCN2		transporter						2.63e-15	COL1A1,CXCL10,CXCL6,CYP19A1,ESR1,HIF1A,HMOX1,IL10,IL1A,IL1B,IL2,IL6,LDLR,MRC1,RARB,RUNX2,RXRA,TNF,VIM	AHR,AKT1,Ap1,CEBPB,ERK1/2,FOSL1,FOXO1,FOXO3,JUN,LCN2,NFKB1,NFKBIA,NFkB (complex),PPARA,RELA,SP1,STAT1,STAT3,STAT6,epigallocatechin-gallate
mRNA targets of DE mirs for IPA and the DE mirs_4 11052020 - 2020-05-11 05:28 PM		RET		kinase						2.68e-15	BBC3,BCL2,CCND1,COL1A1,COL1A2,CSF1,CXCL12,CXCL8,DCN,DUSP6,FOS,GJA1,IL10,IL1B,IL6,MMP3,NOS1,PLAU,TIMP3,TNF,TP53	Ap1,FOS,IKBKB,IRF1,JUN,MAPK8,NFKB1,NFKBIA,NFkB (complex),NOTCH1,NR3C1,RELA,RET,SMAD4,STAT3,TP53
mRNA targets of DE mirs for IPA and the DE mirs_4 11052020 - 2020-05-11 05:28 PM		SB 216763		chemical toxicant						2.79e-15	CCN1,CCN2,CCND1,CXCL8,IL1B,IL6,MICA,MYC,NR4A2,PLAU,POU5F1,PTGS2,TAGLN,TNF,TNFSF10	AHR,Creb,EGR1,FOXO3,GSK3B,Gsk3,NFKB1,NFKBIA,NFkB (complex),RELA,SB 216763,SMAD3,STAT1,STAT3
mRNA targets of DE mirs for IPA and the DE mirs_4 11052020 - 2020-05-11 05:28 PM		CAV1		transmembrane receptor						3.23e-15	CCND1,CDKN1A,CDKN2A,CTSD,ESR1,FOS,HMOX1,IL10,IL6,KRT19,NOTCH1,NR3C2,POU5F1,SMAD4,SNAI1,TFPI,TGFBR1,THBS1,TNF,TNFRSF1A,TP53,VCAM1,VIM	AHR,AKT1,Akt,Ap1,CAV1,EGR1,FOXM1,FOXO1,FOXO3,Mek,NFKB1,NFKBIA,NFkB (complex),RELA,SP1,STAT1,STAT3,TP53
mRNA targets of DE mirs for IPA and the DE mirs_4 11052020 - 2020-05-11 05:28 PM		Ngf		group						3.27e-15	APP,BBC3,BCL2,CCND1,CDKN1A,CHAT,DUSP1,FOS,JUN,MMP3,MYBL2,NGFR,NOS1,NR4A2,RARB,THY1,TP53	APP,Ap1,FOS,JUN,MAPK8,Mapk,NFKB1,NFKBIA,NFkB (complex),NTRK1,Ngf,RELA,STAT3,TP53,nitric oxide
mRNA targets of DE mirs for IPA and the DE mirs_4 11052020 - 2020-05-11 05:28 PM		NCOA3		transcription regulator						3.29e-15	BCL2,CCN1,CCN2,CCND1,CDKN1A,CEBPA,E2F1,HES1,HMOX1,IGF1R,IGFBP3,IRF1,PPARD,PPARG,PTGS2,RARB,TAGLN,TGFB2,VEGFA	Ap1,BRCA1,EGR1,ESR1,ESR2,HIF1A,HMGB1,Histone h3,IGF1,JUN,NCOA3,NFkB (complex),PGR,PPARA,PPARG,PPARGC1A,RELA,RNA polymerase II,SP1,TP53,tamoxifen
mRNA targets of DE mirs for IPA and the DE mirs_4 11052020 - 2020-05-11 05:28 PM		ITGA1		other						3.43e-15	COL10A1,DCN,EGFR,IL10,IL1B,IL2,MMP3,PPARG,PTGS1,PTGS2,TNF,TNFSF11	ATF2,Ap1,CTSB,EGFR,ERK,ESR1,HIF1A,HMGB1,ITGA1,JUN,MAPK14,NFKB1,NFkB (complex),NOTCH1,NPM1,NR3C1,P38 MAPK,RELA,SMAD3,SP1,STAT3,TP53
mRNA targets of DE mirs for IPA and the DE mirs_4 11052020 - 2020-05-11 05:28 PM		geldanamycin		chemical - endogenous non-mammalian						3.92e-15	AR,BCL2,BGN,CASP8,CCND1,CIITA,CXCL8,EEF1A1,EGFR,GJA1,HIF1A,HRAS,HSF1,IRF1,ITGB1,JUN,LCK,LIF,MOK,MTOR,MYC,NTN1,PTGS2,RB1,SDCBP,SPN,STAT1,STK4,TNF,TP53,UHRF1	AR,ATF2,CCND1,EIF2AK2,ESR1,Hsp90,IRF1,MAP2K4,NFATC2,NFKB1,NFKBIA,NFkB (complex),PARP1,RELA,SPI1,STAT1,STAT2,STAT3,TP53,geldanamycin
mRNA targets of DE mirs for IPA and the DE mirs_4 11052020 - 2020-05-11 05:28 PM		IRAK4		kinase						4.1e-15	APP,CXCL10,CXCL16,CXCL6,CXCL8,EDN1,FOS,IDE,IL10,IL1B,IL6,IRF1,JUN,LIF,PPARG,SOCS1,TNF,TNFAIP3	AHR,Ap1,IL1R1,IRAK4,IRF1,Iga,MYD88,NFKB1,NFKBIA,NFkB (complex),RELA,STAT1,STAT3
mRNA targets of DE mirs for IPA and the DE mirs_4 11052020 - 2020-05-11 05:28 PM		glutathione		chemical - endogenous mammalian						4.3e-15	BCL2,CA9,CCND1,CDKN1A,EGFR,HIF1A,HMOX1,IL1B,IL6,MYC,PTGS2,STAT3,TNC,TNF,TNFRSF10B,VCAM1,VEGFA	AHR,ARNT,Akt,Ap1,CTNNB1,EGR1,FOXO3,HIF1A,IKBKB,IRF1,NFATC2,NFKB1,NFKBIA,NFkB (complex),PARP1,RELA,SP1,STAT3,TP53,glutathione,reactive oxygen species
mRNA targets of DE mirs for IPA and the DE mirs_4 11052020 - 2020-05-11 05:28 PM		S-nitroso-N-acetyl-DL-penicillamine		chemical reagent						4.79e-15	BCL2,CDKN1A,CXCL12,CXCL8,FASLG,HIF1A,HMOX1,IL2,LDLR,MYC,PPARD,PTGS2,TGFB3,TNF,TP53,VEGFA	AKT1,Akt,Ap1,EGR1,FOXO1,FOXO3,JUN,MAPK8,NFKB1,NFKBIA,NFkB (complex),NOS2,RELA,S-nitroso-N-acetyl-DL-penicillamine,SP1,TP53,nitric oxide
mRNA targets of DE mirs for IPA and the DE mirs_4 11052020 - 2020-05-11 05:28 PM		fluvastatin		chemical drug						5.04e-15	APP,BCL2,CCND1,CD9,CDKN1A,CXCL8,EDN1,HMOX1,IL6,PLAT,PTGS2,TNF,TNFSF10,VEGFA	AKT1,Ap1,CTNNB1,FOXO1,FOXO3,NFKB1,NFKBIA,NFkB (complex),PPARA,PPARG,PPARGC1A,RELA,RXRA,SP1,SREBF1,STAT1,STAT3,diclofenac,fluvastatin
mRNA targets of DE mirs for IPA and the DE mirs_4 11052020 - 2020-05-11 05:28 PM		PSEN1	0	peptidase						5.12e-15	ACTG1,APP,ARF5,ARF6,ATP2A2,CCND1,CD9,CHAT,CTSD,DUSP1,EGFR,F2R,FASLG,FOS,GJA1,HES1,IDE,IL10,IL1B,IL6,MTOR,MYC,NOS1,NOTCH1,PIK3R1,PPARG,PSEN1,PTGS2,SOCS1,TGFBR2,TNF,TNFRSF10B,TP53,TPT1,TXN,VAMP2	APP,Ap1,CTNNB1,Creb,FOS,HSF1,JUN,Jnk,MAPT,NFKB1,NFKBIA,NFkB (complex),NOTCH1,PPARG,PSEN1,PSEN2,RELA,SOD1,SQSTM1,STAT1,STAT3,TP53
mRNA targets of DE mirs for IPA and the DE mirs_4 11052020 - 2020-05-11 05:28 PM		IL7	0	cytokine						5.13e-15	BCL2,CCND2,CDKN1A,COL1A1,CSF1,CTSK,E2F1,FLT3LG,FOXP3,IL2,IL24,IL6,IL7,KLF2,LIF,MYC,NTN1,PIM1,RUNX2,SOCS1,TNF,TNFSF10,TNFSF11	BCL6,CEBPB,CREB1,IFNG,IL15,IL2,IL7,NFKB1,NFKBIA,NFkB (complex),PPARA,RELA,SP1,STAT1,STAT3,STAT5B,STAT5a/b,STAT6
mRNA targets of DE mirs for IPA and the DE mirs_4 11052020 - 2020-05-11 05:28 PM		(+)-MK-801		chemical drug						5.22e-15	ACVR2A,APP,CCND1,CDKN1A,FOS,GJA1,GJA5,IL10,IL6R,ITGB3,JUN,NGFR,NMBR,PTGER2,PTGS2,RUNX2,STAT3,TP53	(+)-MK-801,Ap1,CBL,CREBBP,Ca2+,EGR1,ERK1/2,FOSL1,FOXO3,GSK3B,HTT,JUN,L-glutamic acid,NFATC3,NFKB1,NFkB (complex),NOTCH1,NR3C1,P38 MAPK,RELA,STAT1,STAT3
mRNA targets of DE mirs for IPA and the DE mirs_4 11052020 - 2020-05-11 05:28 PM		MMP9		peptidase						5.22e-15	CCND1,CDKN1A,CTSK,CXCL12,CXCL6,EGFR,FOS,GJA1,IL10,IL1A,IL6,ITGB1,MMP3,MSTN,MYC,TNF,VEGFA,VIM	AKT1,Ap1,CXCL12,ERK1/2,ESR2,FOSL1,FOXO1,FOXO3,JUN,MMP9,NFKB1,NFKBIA,NFkB (complex),NR3C1,P38 MAPK,RELA,STAT1,STAT3
mRNA targets of DE mirs for IPA and the DE mirs_4 11052020 - 2020-05-11 05:28 PM		TBX5		transcription regulator						5.22e-15	ACE2,ATP2A2,COL1A1,COL1A2,COL3A1,CXCL6,CXCL8,DES,GJA1,GJA5,IL11,IL2,IL6,KCNJ2,PTGS1,PTGS2,TCF7,VIM	CTNNB1,EZH2,GATA4,HDAC5,JUN,MEF2C,NFKB1,NFKBIA,NFKBIB,NFkB (complex),NKX2-5,REL,RELA,STAT3,TBX5,TP53
mRNA targets of DE mirs for IPA and the DE mirs_4 11052020 - 2020-05-11 05:28 PM		ID2	0	transcription regulator						5.27e-15	BCL2,CCND1,CCND2,CDKN1A,CDKN2A,CSF1,DUSP1,FLT3LG,HIF1A,IGFBP4,IL10,IL2,IL4R,IL6R,ITGB3,LRIG1,MYC,NGFR,NOTCH1,PIK3R1,RORA,TGFBR3,TNFRSF1A,TNFSF10,TNFSF11,VCAM1,ZBTB16	Akt,E2F1,E2f,EGR1,FOXO3,ID1,ID2,ID3,LMO2,MDM2,MYB,MYBL2,NFkB (complex),RELA,Rar,Rb,SP1,STAT3,STAT5a/b,TAL1,TCF12,TCF3,TP53
mRNA targets of DE mirs for IPA and the DE mirs_4 11052020 - 2020-05-11 05:28 PM		Collagen type I (complex)		complex						5.64e-15	APP,CCND1,CDKN2A,COL1A1,IL6,ITGAV,ITGB1,MMP3,MYC,PLAU,PTGS2,RUNX2,TIMP2,TNC,TNF,TP53,VIM	Ap1,CBL,CTNNB1,Collagen type I (complex),EZH2,FN1,FOS,HIF1A,ITGB1,JUN,Mapk,NFKB1,NFKBIA,NFkB (complex),RELA,SMAD3,SP1,STAT1,STAT3,TP53,VEGFA
mRNA targets of DE mirs for IPA and the DE mirs_4 11052020 - 2020-05-11 05:28 PM		zymosan		chemical - endogenous non-mammalian						5.64e-15	CSF1,CXCL8,FPR2,HMOX1,IL10,IL1A,IL1B,IL2,IL4R,IL6,LIF,PTGS1,PTGS2,RXRA,SOCS1,SPN,TNF	Ap1,CLEC7A,IL10,IL12A,IRF1,IRF3,NFATC2,NFKB1,NFKBIA,NFkB (complex),RELA,RELB,STAT1,STAT3,STAT4,TLR2,Tlr,zymosan
mRNA targets of DE mirs for IPA and the DE mirs_4 11052020 - 2020-05-11 05:28 PM		SHH	0	peptidase						5.75e-15	BCL2,CCND1,CCND2,COL10A1,EGFR,IGF2,IGFBP5,IL10,IL2,IL6,MSX1,MYC,PAX2,PGF,PLAT,PPARG,PTHLH,RAD51,RUNX2,SFRP1,SHH,SMAD1,TBX1,TGFB2,TGFB3	Akt,BMP2,CTNNB1,EGR1,FOXO1,FOXO3,GLI1,GLI2,Gli,MTOR,NFATC1,NFKB1,NFkB (complex),RELA,SHH,SMAD1,SMAD4,SP1,STAT1,STAT3,TCF/LEF,TP53
mRNA targets of DE mirs for IPA and the DE mirs_4 11052020 - 2020-05-11 05:28 PM		herbimycin		chemical - kinase inhibitor						5.76e-15	BCL2,CCN2,CCND1,CXCL8,DUSP1,F2R,FOS,IL1B,IL2,IL6,PLAU,PTGS2,TAGLN,TNF,TNFRSF1A	ATF2,Ap1,CCL2,ERK,ERK1/2,FOSL1,IRF3,JUN,MAPK14,MAPK8,NFATC1,NFKB1,NFKBIA,NFkB (complex),RELA,SMAD3,SP1,STAT3,herbimycin
mRNA targets of DE mirs for IPA and the DE mirs_4 11052020 - 2020-05-11 05:28 PM		S100A8	0	other						6.56e-15	ARG2,BCL2,CCND1,CXCL10,CXCL8,ELN,ENTPD2,FOSL1,HMOX1,IL10,IL1A,IL1B,IL33,IL6,MMP3,MYH1,NGFR,NTRK3,PDGFC,PLAU,PTGES,S100A8,SHH,TNF,VCAM1	AHR,Ap1,CCL2,ERK1/2,FOSL1,IL22,IRF3,JUN,NFATC1,NFKB1,NFKBIA,NFkB (complex),RELA,S100A8,STAT1,STAT3,STAT5A,STAT5a/b,TP53
mRNA targets of DE mirs for IPA and the DE mirs_4 11052020 - 2020-05-11 05:28 PM		PRKCZ		kinase						7.11e-15	BCL2,CCND1,COL1A2,CXCL8,ETS1,FASLG,HMOX1,IL2,JUN,KRAS,MYC,VCAM1,VEGFA	AHR,Ap1,CREBBP,EP300,ESR1,JUN,NCOR2,NFATC2,NFKB1,NFKBIA,NFkB (complex),NR3C1,Nfat (family),PRKCZ,RAC1,RELA,RNA polymerase II,STAT1,STAT3
mRNA targets of DE mirs for IPA and the DE mirs_4 11052020 - 2020-05-11 05:28 PM		PRKG1		kinase						7.11e-15	BCL2,CCN2,CCND1,CDKN1A,COL1A1,COL3A1,FOS,GUCY1A1,GUCY1B1,PPARG,TAGLN,THBS1,VCAM1	CREBBP,CTNNB1,E2F1,EGR1,FOXO1,GTF2I,MYC,NFATC1,NFKB1,NFKBIA,NFkB (complex),PI3K (complex),PPARG,PRKG1,REL,RELA,RHOA,Rock,SIRT1,SMAD3,SOX9,STAT3,YAP1
mRNA targets of DE mirs for IPA and the DE mirs_4 11052020 - 2020-05-11 05:28 PM		SPDEF		transcription regulator						7.35e-15	CCN2,CDH11,CDKN1A,COL1A1,COL6A3,CXCL8,DKK3,EGFR,FZD8,HIF1A,ITGA5,PLAU,SMAD1,SMAD4,TNC,VIM,WNT5A	CBL,CTNNB1,FN1,FZD8,RELA,SMAD3,SP1,SPDEF,STAT3
mRNA targets of DE mirs for IPA and the DE mirs_4 11052020 - 2020-05-11 05:28 PM		1,25-dihydroxyvitamin D		chemical drug						7.63e-15	CCND2,CSF1,CXCL8,CYP24A1,FST,IGF2,IL6,MMP3,MSTN,SOCS1,TLR4,TLR7,TNF,VDR	1,25-dihydroxyvitamin D,Ap1,Creb,FOXO1,JUN,MAPK8,MAPK9,NFATC3,NFKB1,NFKBIA,NFkB (complex),RELA,RNA polymerase II,RXRA,SP1,STAT1,STAT3,TP53,VDR,glutamine
mRNA targets of DE mirs for IPA and the DE mirs_4 11052020 - 2020-05-11 05:28 PM		DACH1		transcription regulator						7.63e-15	CDKN1A,CXCL8,FGF5,FOS,IGFBP3,IL6,JUN,KLF4,MMP3,PLAT,POU5F1,PTGS2,RAD51,TNFAIP3	Ap1,CTNNB1,DACH1,ESR1,FOS,IL6,JUN,NFATC2,NFKBIA,NFkB (complex),Nfat (family),PLAT,RELA,SP1,STAT3
mRNA targets of DE mirs for IPA and the DE mirs_4 11052020 - 2020-05-11 05:28 PM		CXCL8	0	cytokine						8.36e-15	AR,BCL2,CXCL8,CYP19A1,F3,FASLG,HSPG2,IL1B,ITGA5,LGALS3,MTOR,POU5F1,PTGS2,SOCS1,TGFBR1,TNF,TNFRSF10B,VCAM1	AHR,ARRB1,Ap1,CCL2,CREB1,CTNNB1,CXCL8,FOXO1,IRF3,JUN,MAPK1,NCOR2,NFATC1,NFKB1,NFKBIA,NFkB (complex),PIK3R1,RARA,RELA,STAT3,TP53
mRNA targets of DE mirs for IPA and the DE mirs_4 11052020 - 2020-05-11 05:28 PM		dehydroisoandrosterone		chemical - endogenous mammalian						8.36e-15	AQP3,AR,B2M,BCL2,CCND1,CPT1A,CYP4A11,ESR1,HSD11B1,IL10,IL2,LGALS3,MYC,PPARG,TNF,TNFRSF1A,TP53,VCAM1	AKT1,Akt,CEBPA,CEBPB,CTNNB1,Creb,EGR1,FOXO1,FOXO3,GSK3B,HDAC1,JUN,LEP,NFKB1,NFKBIA,NFkB (complex),PPARG,RELA,RNA polymerase II,SP1,STAT1,STAT3,TP53,dehydroisoandrosterone
mRNA targets of DE mirs for IPA and the DE mirs_4 11052020 - 2020-05-11 05:28 PM		SATB1		transcription regulator						9.29e-15	ACTG1,ADCY3,ARF5,BCL2,CCND1,CDKN1A,CTSD,ETS1,FASLG,GLRX,IL16,IL2,IL4R,IL7,ITGB1,KITLG,KLF2,NR4A2,PTGS2,RB1,TNF,TSLP,UHRF1,VIM	BRCA1,CASP3,MDM2,NFE2L2,PGR,PIAS1,PML,RB1,SATB1,SP3,SREBF1,STAT1,TP53
mRNA targets of DE mirs for IPA and the DE mirs_4 11052020 - 2020-05-11 05:28 PM		Ifn		group						9.39e-15	B2M,CASP8,CXCL10,CXCL11,CYP4A11,EDN1,FOS,HIF1A,IFNAR1,IL10,IL33,IL7,IRF1,MICA,PTAFR,S100A8,SOCS1,STAT1,TFRC,TLR7,TP53	IFNAR1,IRF1,IRF3,Ifn,JAK,NFKB1,NFKBIA,NFkB (complex),RELA,SMAD3,SPI1,STAT,STAT1,STAT2,STAT3,STAT6
mRNA targets of DE mirs for IPA and the DE mirs_4 11052020 - 2020-05-11 05:28 PM		REL		transcription regulator						9.95e-15	APP,B2M,BBC3,BCL2,CCND1,CCND2,CDKN1A,CIITA,CXCL10,CXCL8,ESR1,F3,FADS2,FOS,FOSL1,FOXP3,IL1B,IL2,IL6,JUN,MYC,SNAI1,STAT3,TNF,TNFAIP3,TNFRSF10B,TNFSF10,VIM	BCL6,CREB1,CREBBP,CTNNB1,Creb,ERK,IL2,IRF1,JUN,NCOA2,NFKB1,NFKBIA,NFkB (complex),NOTCH1,PPARG,REL,RELA,SMAD3,STAT1,STAT3,TP53
mRNA targets of DE mirs for IPA and the DE mirs_4 11052020 - 2020-05-11 05:28 PM		VIP		other						1.12e-14	CASP8,CCND1,CXCL10,CXCL8,FASLG,FOS,FOXP3,FSHR,IL10,IL11,IL1B,IL2,IL6,IRF1,MYC,PTGS2,TLR4,TNF,TNFRSF1A,VIM	CCR5,IL12 (complex),IRF1,NFKB1,NFKBIA,NFkB (complex),RELA,SPI1,STAT1,STAT2,STAT3,STAT5B,VIP
mRNA targets of DE mirs for IPA and the DE mirs_4 11052020 - 2020-05-11 05:28 PM		fatty acid		chemical - endogenous mammalian						1.12e-14	BCL2,CCN1,CXCL8,FADS2,HMOX1,IL1B,IL6,LDLR,MICA,NR4A2,PPARD,PPARG,PTGS2,RXRA,S100A8,TNF,TNFRSF10B,TSLP,UCP2,VCAM1	ADIPOQ,Ap1,FOXO1,HDAC1,IRF1,LPL,NFATC2,NFE2L2,NFKB1,NFKBIA,NFkB (complex),PPARA,PPARG,RELA,RXRA,SREBF1,STAT1,STAT3,TLR4,fatty acid,palmitic acid
mRNA targets of DE mirs for IPA and the DE mirs_4 11052020 - 2020-05-11 05:28 PM		PLAUR		transmembrane receptor						1.14e-14	CCND1,E2F1,FOSL1,ITGAV,ITGB1,ITGB3,JUN,MMP3,MYC,PLAU,SNAI1,SOCS1,TNF,VIM	Ap1,CBL,CTNNB1,Creb,ELK1,FN1,IL6,JUN,MAPK1,MAPK3,NCOR2,NFKBIA,NFkB (complex),PLAU,PLAUR,RARA,RELA,SMAD3,SP1,STAT1,STAT3
mRNA targets of DE mirs for IPA and the DE mirs_4 11052020 - 2020-05-11 05:28 PM		zoledronic acid		chemical drug						1.14e-14	BCL2,CCN1,CTSK,CXCL8,IL6,PTGS2,RUNX2,SPARC,TNF,TNFSF10,TNFSF11,TP53,VEGFA,WNT5A	AKT1,Ap1,BRCA1,CASP3,EGR1,FOXO1,FOXO3,GSK3B,HIF1A,NFE2L2,NFKB1,NFKBIA,NFkB (complex),PPARA,PPARG,RB1,RELA,SREBF1,STAT1,STAT3,TP53,VEGFA,fluvastatin,zoledronic acid
mRNA targets of DE mirs for IPA and the DE mirs_4 11052020 - 2020-05-11 05:28 PM		salicylic acid		chemical drug						1.15e-14	BGN,CCN2,CSF1,CUL3,CXCL8,F3,IL1A,IL1B,IL6,KITLG,PTGS1,PTGS2,TLR4,TNF,TNFSF10	Ap1,ESR1,FOXO1,HCAR2,HMGB1,JUN,NFATC2,NFKB1,NFKBIA,NFkB (complex),NOS2,Nfat (family),RELA,TNFRSF1A,rosmarinic acid,salicylic acid
mRNA targets of DE mirs for IPA and the DE mirs_4 11052020 - 2020-05-11 05:28 PM		CR1L		other						1.15e-14	BGN,CCN2,COL1A1,COL1A2,COL3A1,COL6A3,FBN1,IL10,IL1B,PTGER4,TNC,TNF,TNFRSF1A	Akt,Ap1,C3,CR1L,EGR1,ERK,FOS,FOXO3,JUN,Jnk,NFKB1,NFkB (complex),NR3C1,P38 MAPK,RELA,SMAD3,SP1,STAT3,TP53
mRNA targets of DE mirs for IPA and the DE mirs_4 11052020 - 2020-05-11 05:28 PM		IL22		cytokine						1.16e-14	BCL2,CCND1,CXCL10,CXCL12,CXCL6,CXCL8,HMOX1,IL10,IL1A,IL1B,IL24,IL33,IL6,MMP3,MTOR,MYC,PTGS1,PTGS2,S100A8,TNF,TNFSF11,TSLP	AHR,Ap1,ERK1/2,FOS,FOSL1,IL17A,IL22,JUN,Mapk,NFKB1,NFKBIA,NFkB (complex),NR3C1,P38 MAPK,RELA,STAT3
mRNA targets of DE mirs for IPA and the DE mirs_4 11052020 - 2020-05-11 05:28 PM		cadmium chloride		chemical toxicant						1.18e-14	AR,CCND1,CXCL12,FOS,HIF1A,HMOX1,IGFBP6,JUN,MYC,NOTCH1,PLAU,SNAI1,TGFB3,TP53,TXN,VIM	AHR,ARNT,Akt,Ap1,CEBPB,CTNNB1,EGR1,ESR1,ESR2,FOS,FOXO3,HIF1A,JUN,JUND,MAPK1,NCOR2,NFKBIA,NFkB (complex),RARA,RELA,SP1,STAT3,TP53,beta-estradiol,cadmium chloride
mRNA targets of DE mirs for IPA and the DE mirs_4 11052020 - 2020-05-11 05:28 PM		mir-181		microrna						1.18e-14	APP,AR,BCL2,BMI1,CDKN2A,CXCL8,DUSP6,GATA6,IL1B,IL6,NOTCH1,PTGS2,RUNX2,TIMP3,TNF,VCAM1	Ap1,BCL2,BCL2L11,Creb,NFKB1,NFKBIA,NFkB (complex),NR3C1,P38 MAPK,RB1,RELA,STAT1,STAT3,XBP1,mir-181
mRNA targets of DE mirs for IPA and the DE mirs_4 11052020 - 2020-05-11 05:28 PM		androgen		chemical drug						1.22e-14	AR,BCL2,CCND1,COL10A1,ETS1,F9,FGF7,FOS,FOSL1,GJA1,IGFBP5,JUN,MYC,PIK3R1,PIM1,PTGS2,PTPRA,RUNX2,SMAD1,SOCS1,STAT3,TPT1,WIF1,WNT5A	ATF2,Ap1,CREBBP,CTNNB1,Creb,EGR1,ELK1,ESR1,EZH2,FOS,GNRH,JUN,Mapk,NFKB1,NFKBIA,NFkB (complex),PI3K (complex),RELA,SP1,SRC,STAT3,TP53,androgen
mRNA targets of DE mirs for IPA and the DE mirs_4 11052020 - 2020-05-11 05:28 PM		finasteride		chemical drug						1.23e-14	AR,BCL2,EDN1,FOS,HIF1A,IL24,IL6,PENK,TGFB2,TGFB3,VEGFA	AR,BRCA1,CCND1,CREB1,CTNNB1,ESR1,ESR2,FOXO3,Lh,MMP9,NFKB1,NFkB (complex),NOTCH1,NR3C1,NR3C2,RELA,SP1,STAT5B,TP53,corticosterone,finasteride
mRNA targets of DE mirs for IPA and the DE mirs_4 11052020 - 2020-05-11 05:28 PM		ID1		transcription regulator						1.23e-14	BMI1,CCN2,CCND1,CDKN1A,CDKN2A,E2F1,EVX1,IGF2,IL2,MYC,NOTCH1,POU5F1,RUNX2,SNAI1,THBS1,TNF,VIM	AHR,AKT1,CAV1,CCND1,CDK2,E2F1,E2F2,E2F3,FOXO1,FOXO3,ID1,NFKB1,NFKBIA,NFkB (complex),POU5F1,RB1,RBL1,RELA,Rb,SMAD2,SMAD3,STAT3
mRNA targets of DE mirs for IPA and the DE mirs_4 11052020 - 2020-05-11 05:28 PM		lipoteichoic acid		chemical - endogenous non-mammalian						1.23e-14	AGTR1,BCL2,CXCL10,CXCL8,HIF1A,HMOX1,IL10,IL1B,IL6,MYD88,NR4A2,PTAFR,PTGS2,TLR4,TLR7,TNF,TNFSF11	ANGPT2,Ap1,FOXO1,IL10,IRF1,Iga,JUN,NFATC2,NFKB1,NFKBIA,NFkB (complex),NOS2,PPARG,RELA,STAT1,STAT3,TLR4,lipoteichoic acid
mRNA targets of DE mirs for IPA and the DE mirs_4 11052020 - 2020-05-11 05:28 PM		let-7		microrna						1.48e-14	AR,CCND1,COL1A1,COL1A2,COL3A1,DMD,DUSP6,FOSL1,ID2,IGF1R,IL10,IL6,IL6R,ITGB3,KRAS,LRIG1,MYC,MYD88,POU5F1,PTGS2,SMAD4,STAT3,TGFBR1,THBS1,TLR4,TNF,VIM	Akt,Ap1,Creb,EGR1,ELK1,FOXO1,FOXO3,MAPK3,NFKB1,NFkB (complex),RELA,SMAD3,SMAD4,SMAD7,SP1,STAT1,STAT3,TP53,let-7,mir-21
mRNA targets of DE mirs for IPA and the DE mirs_4 11052020 - 2020-05-11 05:28 PM		sodium arsenite		chemical drug						1.57e-14	BCL2,CCND1,CDKN1A,CEBPA,CXCL8,ESR1,FOS,HIF1A,HMOX1,JUN,PPARG,SOCS1,TNFRSF10B,TNFSF10,TP53,VEGFA	AR,Ap1,EGR1,FOS,JUN,Mapk,NFKB1,NFKBIA,NFkB (complex),NR3C1,P38 MAPK,RB1,RELA,SMAD3,SP1,STAT1,STAT3,sodium arsenite
mRNA targets of DE mirs for IPA and the DE mirs_4 11052020 - 2020-05-11 05:28 PM		ATM		kinase						1.59e-14	BBC3,CCN2,CCND1,CDKN1A,CXCL8,DUSP1,HMOX1,IGF1R,IL2,IL33,IL6,IRF1,JUN,MICA,TNFAIP3,TNFRSF10B,TP53	AHR,ATM,Ap1,CREBBP,JUN,MAPK8,NFKB1,NFKBIA,NFkB (complex),PI3K (complex),RELA,SPI1,STAT1,STAT2,STAT3
mRNA targets of DE mirs for IPA and the DE mirs_4 11052020 - 2020-05-11 05:28 PM		linoleic acid		chemical - endogenous mammalian						1.59e-14	APP,CPT1A,CYP4F2,DUSP1,EDN1,IL1B,IL2,IL6,LDLR,PPARD,PSEN1,PTGS2,RXRA,S100A8,UCP2,VCAM1,VEGFA	Ap1,CREB1,Creb,FOXO1,NFkB (complex),PPARA,PPARD,PPARG,PPARGC1A,Pkc(s),RELA,RXRA,SIRT1,SP1,SREBF1,fatty acid,linoleic acid
mRNA targets of DE mirs for IPA and the DE mirs_4 11052020 - 2020-05-11 05:28 PM		PLK1		kinase						1.6e-14	BBC3,BMI1,CDKN1A,EGFR,ESR1,MYC,PIK3R1,SMAD4,SNAI1,TGFB2,TGFB3,TGFBR1,THBS1,TNFAIP6,VIM	26s Proteasome,AURKA,BRCA1,EGR1,ESR1,FOXO1,HDAC4,HNRNPK,JUN,MDM2,MYC,NFKB1,NFkB (complex),NOTCH1,PLK1,PTEN,REL,RELA,SMAD7,SNAI1,SP1,TERF1,TP53,TP63,TP73,YY1
mRNA targets of DE mirs for IPA and the DE mirs_4 11052020 - 2020-05-11 05:28 PM		SOD1		enzyme						1.64e-14	ADORA2B,APP,B2M,BCL2,CCND1,CHAT,CNR1,COL1A1,FASLG,FOS,FOSL2,HMOX1,IL10,IL1B,IL6,JUN,KCNJ2,NOS1,P2RX7,PTGS2,RUNX2,TFRC,TGFBR2,TNF,TNFAIP3,TNFRSF10B,TNFSF11,TP53,VCAM1	ATF2,Ap1,CREBBP,Ca2+,FOXO1,JUN,MAPK14,MAPK8,NFATC3,NFKB1,NFKBIA,NFkB (complex),NOTCH1,NR3C1,RELA,SOD1,SP1,STAT1,STAT3,hydrogen peroxide
mRNA targets of DE mirs for IPA and the DE mirs_4 11052020 - 2020-05-11 05:28 PM		CNTF		cytokine						1.65e-14	CHAT,CNR1,CXCL8,FOS,GJA1,IL1A,IL6ST,IRF1,LIF,NGFR,NOTCH1,PENK,SOCS1,SOCS2,STAT1,STAT3,VIM,WNT5A	CEBPD,CNTF,CREB1,JAK1,JAK2,LIF,NFKB1,NFkB (complex),RELA,SIRT1,SMAD3,SP1,STAT,STAT1,STAT3,STAT5a/b,STAT6
mRNA targets of DE mirs for IPA and the DE mirs_4 11052020 - 2020-05-11 05:28 PM		CCR5		g-protein coupled receptor						1.68e-14	CASP8,CD9,CXCL10,CXCL12,F3,FASLG,FOS,IL10,IL1B,IL2,IL6,TNF,TNFRSF1A,TNFRSF1B	Ap1,CASP8,CCL2,CCR5,IL10,IRF3,JUN,NFATC1,NFKB1,NFKBIA,NFkB (complex),RELA,STAT1,STAT3,TP53,nitric oxide
mRNA targets of DE mirs for IPA and the DE mirs_4 11052020 - 2020-05-11 05:28 PM		PAK1		kinase						1.84e-14	BCL2,CCND1,CDKN1A,CDKN2A,CTSD,CYP19A1,F3,FOSL1,HES1,MYC,TFPI,TP53,VEGFA	AHR,Akt,Ap1,BRCA1,CREBBP,EGR1,ESR1,ESR2,FOXO3,JUN,MAP2K1,MAPK8,NFKB1,NFKBIA,NFkB (complex),PAK1,PGR,RELA,SP1,STAT3,TP53
mRNA targets of DE mirs for IPA and the DE mirs_4 11052020 - 2020-05-11 05:28 PM		C5		cytokine						1.85e-14	BCL2,CCL13,CCND1,CDH11,CSF1,CXCL10,CXCL8,EFNB2,F3,FASLG,IL10,IL1A,IL1B,IL2,IL6,MMP3,PLAT,TNF,TNFAIP3,VCAM1,VEGFA	ATF2,Ap1,C5,CCL2,ERK1/2,FOSL1,IL12A,IRF3,JUN,MAPK14,NFATC1,NFKB1,NFKBIA,NFkB (complex),RELA,SP1,STAT1,STAT3,STAT4
mRNA targets of DE mirs for IPA and the DE mirs_4 11052020 - 2020-05-11 05:28 PM		E. coli B4 lipopolysaccharide		chemical toxicant						2.01e-14	BCL2,CASP8,CXCL10,CXCL6,CXCL8,ESR1,F3,FASLG,FPR2,HMOX1,IL10,IL1A,IL1B,IL2,IL33,IL6,MRC1,PIM1,PTGES,PTGS2,SOCS1,TLR4,TNF,TNFAIP3,TNFRSF1A,TNFRSF1B,TNFSF10,TP53,UHRF1,VCAM1	BCL10,E. coli B4 lipopolysaccharide,IL10,IRF1,NFATC2,NFATC3,NFKB1,NFKBIA,NFkB (complex),RELA,STAT1,STAT3,TLR4,TNFAIP3,TP53
mRNA targets of DE mirs for IPA and the DE mirs_4 11052020 - 2020-05-11 05:28 PM		miR-204-5p (and other miRNAs w/seed UCCCUUU)		mature microrna						2.08e-14	ACVR1,ACVR2A,BCL2,BMP1,CDH11,EFNB1,ID2,MMP3,MYC,PIK3R1,PPARG,SMAD1,SPARC,TGFB3,TGFBR2,VAMP2
mRNA targets of DE mirs for IPA and the DE mirs_4 11052020 - 2020-05-11 05:28 PM		GATA3		transcription regulator						2.09e-14	BCL2,CCND1,CDKN1A,CEBPA,CYP19A1,ESR1,ETS1,FOS,FOXP3,HIF1A,IL10,IL2,IL24,IL6,KIT,KLF4,MYC,NOTCH1,PPARD,PPARG,PTGER4,PTGS1,S100A8,TNF,VCAM1,VEGFA,VIM,ZBTB16	AHR,ARNT,Akt,CTNNB1,EGR1,FOXO3,GATA3,HDAC1,HIF1A,IL4,IRF1,JUN,MTA2,NFATC2,NFKB1,NFKBIA,NFkB (complex),PARP1,RELA,RUNX1,SP1,SPI1,STAT3,STAT6,TP53
mRNA targets of DE mirs for IPA and the DE mirs_4 11052020 - 2020-05-11 05:28 PM		IRF6		transcription regulator						2.21e-14	CD9,CXCL8,FPR2,IL10,IL1B,IL6,KLF4,MRC1,NR4A2,PLAU,PPARG,PTGES,PTGS2,SOCS1,TLR4	AHR,ATP,Ap1,ERK1/2,FOSL1,HMGB1,IRF1,IRF6,JUN,NFATC2,NFKB1,NFKBIA,NFkB (complex),NR3C1,RELA,STAT1,STAT3,TLR2,TLR4
mRNA targets of DE mirs for IPA and the DE mirs_4 11052020 - 2020-05-11 05:28 PM		carrageenan		chemical drug						2.21e-14	CXCL8,ESR1,F2RL1,FOS,FOSL1,FOSL2,IL1B,IL6,JUN,KIT,MTOR,PTGES,PTGS2,TNF,VEGFA	AHR,Akt,Ap1,CREBBP,EGR1,FOS,FOXO1,FOXO3,JUN,MAPK13,NFE2L2,NFKB1,NFKBIA,NFkB (complex),PI3K (complex),RELA,SP1,STAT3,TP53,carrageenan,prostaglandin E2
mRNA targets of DE mirs for IPA and the DE mirs_4 11052020 - 2020-05-11 05:28 PM		YY1		transcription regulator						2.21e-14	CDKN1A,CDKN2A,CIITA,COL10A1,COL1A1,CXCL12,CYP24A1,DMD,EGFR,FOS,HIF1A,HMOX1,ID2,IGFBP5,IL1B,KLF2,LDLR,MYC,MYH1,NGFR,PTPRA,RAD51,TAGLN,TGFB2,TGFBR1,TP53,TSLP,UHRF1,VEGFA,VIM	Ap1,EGR1,ESR1,HDAC1,HDAC4,HIF1A,MEF2,MEF2C,NFKB1,NFkB (complex),NOTCH1,RELA,SMAD1,SMAD2,SMAD3,SMAD4,SMAD7,SP1,STAT1,STAT3,Smad,TP53,TP63,YY1
mRNA targets of DE mirs for IPA and the DE mirs_4 11052020 - 2020-05-11 05:28 PM		mir-21		microrna						2.21e-14	ARF6,BCL2,BMPR2,CCND1,CDKN1A,CDKN2A,COL1A1,COL3A1,CXCL10,ELN,FASLG,FGF1,FLT3LG,FOXP3,IL1B,IL6,IL6R,IRF1,MYC,MYD88,PLAT,POU5F1,STAT1,STAT3,TIMP3,TLR4,TNF,TP53,VCAM1,WNT1	ERK,IL12 (family),IL6,IRF4,JUN,NFKB1,NFKBIA,NFkB (complex),RELA,SMAD1,SMAD2,SMAD3,SMAD4,SMAD7,SP1,SPI1,STAT1,STAT2,STAT3,STAT6,Smad,mir-21
mRNA targets of DE mirs for IPA and the DE mirs_4 11052020 - 2020-05-11 05:28 PM		SYK		kinase						2.32e-14	BCL2,CCND1,CXCL10,CXCL8,EDN1,FOSL1,FST,IL10,IL1B,IL2,IL6,IRF1,ITGB3,KLF2,NOTCH1,PIM1,SHH,TNF,TNFSF10,VEGFA	Ap1,CCL2,CEBPB,CREBBP,ERK,IRF1,IRF3,JUN,NFATC1,NFKB1,NFKBIA,NFkB (complex),PI3K (complex),PTPN6,RELA,SMAD3,STAT1,STAT3,SYK
mRNA targets of DE mirs for IPA and the DE mirs_4 11052020 - 2020-05-11 05:28 PM		bisindolylmaleimide I		chemical - kinase inhibitor						2.32e-14	AQP3,BCL2,CCN2,CCND2,CDKN1A,CXCL8,CYP19A1,E2F1,EGFR,FASLG,FOS,HMOX1,IL6,NR4A2,PTGS2,SNAI1,TGFB3,TNF,TNFSF10,VEGFA	AKT1,Akt,Ap1,CREB1,Creb,EGR1,FOXO1,FOXO3,IRF1,JUN,NFKB1,NFKBIA,NFkB (complex),NOTCH1,PPARA,PRKCE,Pkc(s),RELA,SP1,STAT3,TP53,bisindolylmaleimide I
mRNA targets of DE mirs for IPA and the DE mirs_4 11052020 - 2020-05-11 05:28 PM		HBB		transporter						2.45e-14	COL1A2,CSF1,CXCL10,CXCL6,CXCL8,IL10,IL1A,IL1B,IL2,IL6,IL7,LIF,TNF,VCAM1	Ap1,HBB,HMGB1,IL6,JUN,NFKB1,NFkB (complex),PPARG,RELA,SP1,STAT3,TNFSF12,carbon monoxide
mRNA targets of DE mirs for IPA and the DE mirs_4 11052020 - 2020-05-11 05:28 PM		Laminin (complex)		complex						2.45e-14	APP,CCND1,CDH11,COL1A1,EGFR,ID2,IGF2,ITGB1,PLAU,PTGS2,RUNX2,TGFB2,VIM,WNT5A	Ap1,CTNNB1,EGR1,ERBB2,ESR1,FOS,FOXO1,HIF1A,IGF1R,JUN,Laminin (complex),NFKB1,NR3C1,RELA,RHOA,SMAD4,SP1,SRC,STAT3,TP53
mRNA targets of DE mirs for IPA and the DE mirs_4 11052020 - 2020-05-11 05:28 PM		S-nitrosoglutathione		chemical toxicant						2.45e-14	CDKN1A,CNR1,CXCL10,FASLG,FOXP3,GJA1,HIF1A,IL2,LIF,PPARG,PTGS2,TNF,TP53,VCAM1	AKT1,CREBBP,FOXO1,FOXO3,NFATC2,NFKB1,NFKBIA,NFkB (complex),PARP1,PI3K (complex),RELA,S-nitrosoglutathione,SPI1,STAT1,STAT2,STAT3
mRNA targets of DE mirs for IPA and the DE mirs_4 11052020 - 2020-05-11 05:28 PM		FBN1	0	other						2.55e-14	CCN1,CCN2,COL1A2,COL3A1,COL6A3,FBN1,MMP3,PPARG,RUNX2,TGFBR2,TIMP3	FBN1,FOXO1,JUN,RELA,SMAD3,SMAD4,SMAD7,SP1,STAT3,TGFB1,TP53
mRNA targets of DE mirs for IPA and the DE mirs_4 11052020 - 2020-05-11 05:28 PM		IRF4		transcription regulator						2.55e-14	B2M,CDKN2A,CIITA,CXCL10,CXCL11,ENTPD1,FOXP3,GRB2,IL10,IL1B,IL2,IL33,IL6,IRF1,ITGB1,MYC,PROCR,RAD51,RORA,STAT1,TCF7,TNF,TNFSF10	BATF,BCL6,IL10,IL12 (complex),IRF1,IRF4,IRF5,IRF8,NFATC1,NFKB1,NFKBIA,NFkB (complex),PRDM1,RELA,STAT1,STAT3,TCF7
mRNA targets of DE mirs for IPA and the DE mirs_4 11052020 - 2020-05-11 05:28 PM		HMGB1		transcription regulator						2.57e-14	CDKN1A,CDKN2A,CXCL6,CXCL8,HIF1A,IL10,IL1A,IL1B,IL6,MMP3,MOK,MRC1,PTGES,PTGS2,TLR4,TNF,TNFSF11,VCAM1	AHR,ATP,Ap1,CREBBP,E. coli lipopolysaccharide,FOS,HMGB1,IL18,NFE2L2,NFKB1,NFKBIA,NFkB (complex),NR3C1,RELA,STAT1,STAT3,TP53
mRNA targets of DE mirs for IPA and the DE mirs_4 11052020 - 2020-05-11 05:28 PM		Brd4		kinase						2.6e-14	COL1A1,COL1A2,COL3A1,COL6A3,IL1A,IL6,KIT,KLF4,LCK,LGALS3,MYC,PLAT,PLAU,TAGLN,TLR4,TNFSF10,TNFSF15	AHR,Brd4,CTNNB1,EP300,IRF1,KLF4,NFKB1,NFKBIA,NFkB (complex),NOTCH1,RELA,SMAD3,SP1,STAT3,TP53
mRNA targets of DE mirs for IPA and the DE mirs_4 11052020 - 2020-05-11 05:28 PM		methamphetamine		chemical drug						2.6e-14	BCL2,FASLG,FOS,FOSL2,HMOX1,IGF1R,IL1A,IL1B,IL6,JUN,MYC,TIMP2,TNF,TNFRSF1A,TNFRSF1B,TXN,VCAM1	5-hydroxytryptamine,Ap1,ERK1/2,ESR1,FOSL1,FOXO3,HIF1A,JUN,NFATC2,NFKB1,NFKBIA,NFkB (complex),Nfat (family),PARP1,RELA,STAT1,STAT3,methamphetamine,reactive oxygen species
mRNA targets of DE mirs for IPA and the DE mirs_4 11052020 - 2020-05-11 05:28 PM		SPI1		transcription regulator						2.69e-14	CCND1,CCND2,CDKN1A,CEBPA,CIITA,CSF1,CTSK,CXCL10,DUSP6,E2F1,FLI1,FOS,HES1,ID2,IL10,IL1B,IL2,IL24,ITGA5,JUN,KIT,KLF4,MRC1,MYC,PTGS2,TLR4,TNF,TNFSF10,VIM	CBL,Ccl2,ETS1,GATA3,HIF1A,IL10,IL6,IRF1,IRF8,JUN,NFKB1,NFKBIA,NFkB (complex),RELA,RNA polymerase II,RUNX1,RUNX3,SMAD4,SP1,SPI1,STAT1,STAT3,STAT4
mRNA targets of DE mirs for IPA and the DE mirs_4 11052020 - 2020-05-11 05:28 PM		KIT	0	transmembrane receptor						2.77e-14	BCL2,CCND2,CXCL10,HMOX1,IL10,IL4R,IL6,IRF1,KIT,KITLG,LGALS3,LIF,MTOR,MYC,OSM,SOCS1,SOCS2,STAT1,STAT3,TNF	Ap1,BCL6,CEBPB,GATA3,IRF1,JUN,KIT,NFKB1,NFKBIA,NFkB (complex),NR3C1,PTPN6,RB1,RELA,RORC,SMAD3,STAT1,STAT3,STAT4,STAT5A,STAT5B,TP53,imatinib
mRNA targets of DE mirs for IPA and the DE mirs_4 11052020 - 2020-05-11 05:28 PM		diclofenac		chemical drug						2.87e-14	APP,CCND1,CDKN1A,FOS,HIF1A,IL10,IL1A,IL24,IL6,MYC,PTGS2,TNF,VEGFA	Ap1,CHUK,CSF1,CSF2,FOXO1,JUN,NFATC1,NFKB1,NFKB2,NFKBIA,NFkB (complex),RELA,SP1,STAT1,STAT3,diclofenac,prostaglandin E2
mRNA targets of DE mirs for IPA and the DE mirs_4 11052020 - 2020-05-11 05:28 PM		bromodeoxyuridine		chemical drug						3.02e-14	CSF1,CXCL10,CXCL8,F3,IGFBP3,IGFBP4,IL1A,IL1B,IL24,IL6,IL7,IRF1,STAT1,TNF,TNFSF10	ESR1,HDAC1,HIF1A,HMGB1,Histone h3,NFKB1,NFKBIA,NFkB (complex),RELA,RNA polymerase II,SMAD3,SP1,SPI1,STAT1,STAT2,STAT3,TP53,TP63,bromodeoxyuridine
mRNA targets of DE mirs for IPA and the DE mirs_4 11052020 - 2020-05-11 05:28 PM		CITED2		transcription regulator						3.53e-14	CDKN2A,CXCL8,DUSP1,FGF5,GATA6,HIF1A,IL1A,IL1B,IL2,IL6,MRC1,POU5F1,TNFAIP3,VEGFA	AHR,ARNT,BCL10,CITED2,CREB1,CREBBP,CTNNB1,EP300,HIF1A,MYC,NFATC3,NFKB1,NFKBIA,NFkB (complex),NOTCH1,PDK4,RELA,STAT3,TNFAIP3,TP53
mRNA targets of DE mirs for IPA and the DE mirs_4 11052020 - 2020-05-11 05:28 PM		Lh		complex						3.86e-14	AR,ATP2A2,ATP5IF1,CCND2,CXCL8,CYP19A1,DUSP1,EGFR,FOS,FST,GJA1,HSD11B1,IL6,MMP19,P4HA2,PHB,PLAT,PTGS1,PTGS2,RUNX2,STAT1,TGFB2,THBS1,TNFAIP3,TNFAIP6,TP53,TPM2,VEGFA	Akt,CEBPB,CG,Creb,EGR1,ESR1,ESR2,FOXO1,FOXO3,JUN,Lh,NFKB1,NFKBIA,NFkB (complex),PGR,RARA,RELA,RELB,SP1,TBP,TP53,estrogen,progesterone,prostaglandin E2
mRNA targets of DE mirs for IPA and the DE mirs_4 11052020 - 2020-05-11 05:28 PM		TAC1		other						3.93e-14	CCN1,CXCL10,CXCL8,EGFR,FOS,HIF1A,HMOX1,IL1A,IL1B,IL2,IL6,KITLG,NOS1,PLAT,PTGS2,TNF,TNFSF11,TNFSF15	ATP,Ap1,FOS,HMGB1,IL1A,IRF1,NFKB1,NFKBIA,NFkB (complex),NOTCH1,NR3C1,RELA,STAT1,STAT3,TAC1,histamine
mRNA targets of DE mirs for IPA and the DE mirs_4 11052020 - 2020-05-11 05:28 PM		mir-29		microrna						3.93e-14	ADAMTS9,AR,BCL2,CCND1,COL1A1,COL1A2,COL3A1,ELN,KIT,KLF4,MYBL2,PIK3R1,RUNX2,THBS1,TIMP3,TNFAIP3,TP53,VEGFA	Akt,CREBBP,EGR1,EIF2AK2,EP300,FOXO1,FOXO3,IRF1,MDM2,NFKB1,NFKBIA,NFkB (complex),PI3K (complex),PIK3R1,RELA,Rb,SP1,STAT1,STAT3,TFDP1,TP53,mir-29
mRNA targets of DE mirs for IPA and the DE mirs_4 11052020 - 2020-05-11 05:28 PM		platelet activating factor		chemical - endogenous mammalian						4.12e-14	CDKN1A,F3,FOS,IL10,IL1A,IL6,MMP8,PLAU,PTAFR,PTGS2,THBS1,TIMP2,TNF,VEGFA,VIM	Ap1,CTNNB1,ERK1/2,FOS,FOSL1,JUN,MAPK13,MMP14,MMP9,NFE2L2,NFKB1,NFKBIA,NFkB (complex),NOTCH1,RELA,STAT1,STAT3,platelet activating factor
mRNA targets of DE mirs for IPA and the DE mirs_4 11052020 - 2020-05-11 05:28 PM		Il3		cytokine						4.18e-14	ANPEP,BCL2,CCND2,CDKN1A,CSF1,FOS,HRAS,IL6,MMP3,MYC,OSM,PIM1,SOCS1,TNFRSF1A,TNFRSF1B,TNFSF11,TP53	BCL6,CSF2RB,Il3,JAK2,NFKB1,NFKBIA,NFkB (complex),NR3C1,PPARA,RELA,Rar,SP1,STAT1,STAT3,STAT5A,STAT5B,STAT5a/b
mRNA targets of DE mirs for IPA and the DE mirs_4 11052020 - 2020-05-11 05:28 PM		ARRB2		other						4.42e-14	ADRB2,ATP2A2,F3,HIF1A,IFNAR1,IL10,IL1B,IL6,MYC,PTGS2,STAT1,TNF,VEGFA	ARRB2,Ap1,CREBBP,EGR1,FOS,FOXO1,FOXO3,GSK3B,JUN,Mapk,NFKB1,NFkB (complex),NOS2,RELA,STAT1,STAT3,TACR1,cyclic AMP
mRNA targets of DE mirs for IPA and the DE mirs_4 11052020 - 2020-05-11 05:28 PM		calcimycin		chemical reagent						4.68e-14	AGTR1,APP,AR,ATP2A2,CXCL8,FOS,FOSL1,HIF1A,IL2,IL6,JUN,MYC,MYH1,PPARG,PTGS2,TLR4,TNF,TNFSF10,TP53,VEGFA	AKT1,Ap1,CREBBP,Ca2+,FOXO1,FOXO3,HIF1A,JUN,NFATC3,NFKB1,NFKBIA,NFkB (complex),NOS2,NOTCH1,NR3C1,RELA,STAT3,TP53,calcimycin,lysophosphatidic acid,nitric oxide
mRNA targets of DE mirs for IPA and the DE mirs_4 11052020 - 2020-05-11 05:28 PM		niacinamide		chemical - endogenous mammalian						4.84e-14	BCL2,CCNI,CDKN1A,CXCL12,CXCL8,E2F1,FOXP3,IL10,IL6,IRF1,KLF4,KRAS,MYC,PTGS2,RB1,RUNX2,TNF,TP53	AHR,Akt,CREBBP,EGR1,FOXO1,FOXO3,JUN,NFATC2,NFKB1,NFKBIA,NFkB (complex),PARP1,PI3K (complex),RELA,SP1,STAT3,TP53,niacinamide,prostaglandin E2
mRNA targets of DE mirs for IPA and the DE mirs_4 11052020 - 2020-05-11 05:28 PM		EIF4G2		translation regulator						5.01e-14	CCND2,CDKN1A,CTSD,HIF1A,IGF2,JUN,KLF4,KRT19,PLAT,POU5F1,PTGS2
mRNA targets of DE mirs for IPA and the DE mirs_4 11052020 - 2020-05-11 05:28 PM		thymoquinone		chemical drug						5.04e-14	AR,BCL2,CDKN1A,COL1A1,COL3A1,E2F1,FASLG,HMOX1,IL10,MMP3,TLR4,TNF,TNFSF10,TP53	Akt,EGR1,ERK,FOXO3,IL6,JUN,MAPK1,NCOR2,NFKB1,NFKBIA,NFkB (complex),RARA,RELA,SMAD3,SP1,STAT1,STAT3,TP53,thymoquinone
mRNA targets of DE mirs for IPA and the DE mirs_4 11052020 - 2020-05-11 05:28 PM		BRCA1		transcription regulator						5.13e-14	ALDH1A3,AR,BCL2,CCND1,CDKN1A,CTSD,CYP19A1,EGFR,ESR1,HMOX1,IFNAR1,IGF1R,KIT,MYC,NOTCH1,RAD51,RB1,ROBO1,SNAI1,STAT1,TNF,TP53,VEGFA,VIM	Akt,BRCA1,EGR1,ESR1,ESR2,FOXO3,GSK3B,HDAC1,HIF1A,NCOA3,NFATC2,NFKB1,NFkB (complex),PARP1,PGR,RELA,SP1,STAT1,STAT3,TP53,TP63
mRNA targets of DE mirs for IPA and the DE mirs_4 11052020 - 2020-05-11 05:28 PM		hemin		chemical - endogenous mammalian						5.95e-14	CCND1,CDKN1A,CXCL8,FOXP3,GUCY1A1,GUCY1B1,HMOX1,IL10,IL1B,IL33,IL6,JUN,MRC1,PROCR,PTGS2,TNF,TSLP,TXN	ADIPOQ,ALB,Ap1,Creb,FOS,FOXO1,HDAC1,HIF1A,HMOX1,JUN,Mapk,NFE2L2,NFKB1,NFkB (complex),NOS2,PPARA,RELA,SP1,SQSTM1,STAT3,hemin
mRNA targets of DE mirs for IPA and the DE mirs_4 11052020 - 2020-05-11 05:28 PM		NPC2		transporter						6.05e-14	IL6,MAP1LC3A,PPARG,PTGER2,PTGER4,PTGES,PTGS1,PTGS2,STAT1,STAT3,TLR4,TNF	FOXO1,FOXO3,IL6,JUN,MTOR,NFE2L2,NFKB1,NFkB (complex),NPC2,Nr1h,PLA2G4A,RELA,SP1,SREBF1,STAT1,STAT3,cholesterol,prostaglandin E2
mRNA targets of DE mirs for IPA and the DE mirs_4 11052020 - 2020-05-11 05:28 PM		ROCK1		kinase						6.05e-14	APP,CCN2,CCND1,CCND2,COL1A1,COL3A1,E2F1,EDN1,ETS1,FBN1,TGFB2,VCAM1	Ap1,CTNNB1,D-glucose,EGR1,ERK1/2,FOSL1,FOXO1,INSR,JUN,NFKB1,NFkB (complex),PPARG,RELA,RHOA,ROCK1,Rock,SMAD3,SOX9,STAT3,STAT5A,STAT5B,STAT5a/b,YAP1
mRNA targets of DE mirs for IPA and the DE mirs_4 11052020 - 2020-05-11 05:28 PM		letrozole		chemical drug						6.05e-14	BCL2,CCND1,CDKN1A,CYP19A1,ESR1,FOSL1,GJA1,GRB2,LIF,MTOR,MYC,TP53	Ap1,BRCA1,CCND1,CTNNB1,CYP19A1,Creb,E2F1,E2F4,ESR1,FOS,IGF1R,JUN,Mapk,NFATC2,NFKB1,NFkB (complex),PARP1,RBL1,RELA,Rb,STAT3,STAT5A,STAT5B,TP53,letrozole
mRNA targets of DE mirs for IPA and the DE mirs_4 11052020 - 2020-05-11 05:28 PM		CD3E		transmembrane receptor						6.07e-14	FASLG,FOS,IL10,IL2,IL6,JUN,KRAS,MYC,PIK3R1,PTGS2,SOCS1,STK4,TNF,TNFRSF1A,TNFRSF1B,TNFSF11	Ap1,BCL6,CD3,CD3E,CREB1,Creb,ELK1,IL2,MAPK3,NFATC1,NFATC2,NFATC3,NFKB1,NFKBIA,NFkB (complex),REL,STAT1,STAT3,STAT5B,TCR
mRNA targets of DE mirs for IPA and the DE mirs_4 11052020 - 2020-05-11 05:28 PM		CRH		cytokine						6.07e-14	AR,BCL2,CXCL8,EDN1,FASLG,FOS,IL10,IL1B,IL6,NOS1,NTSR1,RAMP2,TLR4,TNF,VDR,VEGFA	ATF2,Ap1,CREB1,CRH,Creb,ESR1,IRF1,JUN,MAPK14,MIF,NFATC2,NFKB1,NFkB (complex),Nfat (family),PPARA,Pkc(s),RELA,SP1,STAT3,TLR4,TP53
mRNA targets of DE mirs for IPA and the DE mirs_4 11052020 - 2020-05-11 05:28 PM		THBS1	0	other						6.7e-14	CCN2,COL1A1,COL1A2,COL3A1,FASLG,IL1B,IL6,PLAU,TGFB2,THBS1,TNF,TNFRSF10B,VEGFA	ATF6,Ap1,CBL,CD36,CTNNB1,ERK,ESR1,HIF1A,ITGB1,JUN,NFATC2,NFKB1,NFkB (complex),NR3C1,Nfat (family),P38 MAPK,RELA,SMAD3,STAT1,STAT3,THBS1
mRNA targets of DE mirs for IPA and the DE mirs_4 11052020 - 2020-05-11 05:28 PM		N-acetylsphingosine		chemical reagent						7.12e-14	BCL2,CDKN1A,COL1A1,COL1A2,COL3A1,CXCL8,FOS,HSD11B1,JUN,PTGS2,RB1,RXRA,TNF,TP53	Ap1,CEBPA,CEBPB,CREB1,CREBBP,Creb,EP300,HDAC1,JUN,N-acetylsphingosine,NCOR2,NFATC2,NFKB1,NFKB2,NFkB (complex),NR3C1,PARP1,PPARA,PPARG,PRKCD,Pkc(s),RELA,RNA polymerase II,STAT3,TP53
mRNA targets of DE mirs for IPA and the DE mirs_4 11052020 - 2020-05-11 05:28 PM		R5020		chemical reagent						7.29e-14	CCN2,CCND1,CDKN1A,CEBPA,CTSD,CYP19A1,E2F1,EGFR,F3,LAMC2,LGALS3BP,MYC,NR3C2,RARG,STAT1,STAT3,TIMP2,ZBTB16	Ap1,CTNNB1,E2F1,E2f,EGR1,ERK1/2,ESR1,FOSL1,HDAC1,JUN,MDM2,MYBL2,NFKB1,NFKB2,NFkB (complex),NR3C1,PGR,R5020,RELA,Rb,SMAD3,SP1,SRC,STAT3,TP53
mRNA targets of DE mirs for IPA and the DE mirs_4 11052020 - 2020-05-11 05:28 PM		RUNX1		transcription regulator						7.39e-14	BBC3,CDKN1A,CDKN2A,CEBPA,CSF1,FOXP3,ID2,IGFBP3,IL10,IL1B,IL2,IL6R,ITGA9,ITGAV,ITGB1,ITGB3,KIT,KLF2,MMP8,MYC,PIK3R1,RUNX2,STAT1,STAT3,TP53,VEGFA,ZBTB16	Ap1,CBX1,CDK6,DMTF1,DNMT1,EZH2,FOS,FOXM1,HDAC1,HDAC2,JUN,MECP2,MTA2,NFKB1,NR3C1,RELA,RUNX1,Rb,SMAD2,SMAD3,SMAD4,SP1,TFDP1,TP53,VDR,ZBTB33
mRNA targets of DE mirs for IPA and the DE mirs_4 11052020 - 2020-05-11 05:28 PM		PML		transcription regulator						7.54e-14	ACTG1,CCND1,CDKN1A,CDKN2A,CIITA,CPT1A,CXCL11,EGFR,HMOX1,ID2,IL1A,IL1B,LDLR,PIK3CB,RXRA,SNAI1,SREBF2,STAT1,TNFAIP3,TP53,TXN,UCP2,VIM	AHR,AMPK,CCND1,EGR1,EIF4E,ESR1,FOXO1,FOXO3,HDAC1,MDM2,NFKB1,NFKBIA,NFkB (complex),NR5A2,PML,PPARG,PPARGC1A,RELA,SMAD3,SP1,SREBF1,SREBF2,STAT1,STAT3,TP53
mRNA targets of DE mirs for IPA and the DE mirs_4 11052020 - 2020-05-11 05:28 PM		nitrofurantoin		chemical drug						7.54e-14	ACTG1,CAPN2,CCND1,CPT1A,CXCL10,CYP4A11,EEF1A1,FGF7,HMOX1,IGFBP3,IL10,IL1B,IL6,ITGB1,KRT19,LGALS3,MYC,PLAT,TIMP3,TP53,TXN,VCAM1,VEGFA
mRNA targets of DE mirs for IPA and the DE mirs_4 11052020 - 2020-05-11 05:28 PM		IRF3		transcription regulator						7.67e-14	ARG2,B2M,CDH11,CLIC4,CXCL10,CXCL8,FGF1,FST,IL10,IL1B,IL6,IRF1,MFAP2,MMP3,NRAP,STAT1,STK4,TIMP3,TLR4,TNF,TNFAIP3,TNFSF10,TNFSF15,TSLP,VIM	IFN type 1,IL1B,IL27,IRF3,IRF7,IRF9,JUN,NFKB1,NFKBIA,NFkB (complex),RELA,STAT1,STAT2,STAT3,STAT4
mRNA targets of DE mirs for IPA and the DE mirs_4 11052020 - 2020-05-11 05:28 PM		oleic acid		chemical - endogenous mammalian						7.75e-14	APP,AQP3,BBC3,CXCL8,CYP4F2,DUSP1,EDN1,FOS,HMOX1,IGFBP3,IL10,IL1B,IL6,LDLR,PSEN1,PTGS2,RXRA,TNF,UCP2,VCAM1	5-hydroxytryptamine,Ap1,FOS,FOXO1,FOXO3,JUN,Jnk,NFATC2,NFE2L2,NFKB1,NFKBIA,NFkB (complex),PPARA,PPARD,PPARG,RELA,RXRA,SREBF1,STAT1,fatty acid,oleic acid,palmitic acid
mRNA targets of DE mirs for IPA and the DE mirs_4 11052020 - 2020-05-11 05:28 PM		HAND2		transcription regulator						7.85e-14	ACE2,ATP2A2,COL1A1,COL1A2,COL3A1,CXCL6,DES,GJA1,GJA5,GREM1,IL11,IL6,MSX1,PTGS1,PTGS2,SHH
mRNA targets of DE mirs for IPA and the DE mirs_4 11052020 - 2020-05-11 05:28 PM		TBP		transcription regulator						7.85e-14	BCL2,CDKN1A,COL1A1,FASLG,FOS,FOXP3,IGF1R,IGF2,IL2,LDLR,MYC,PPARG,PTGS2,TNF,TNFAIP3,TNFSF11	AHR,Ap1,BRCA1,CREBBP,ESR1,ESR2,GTF2B,JUN,NFKB1,NFKBIA,NFkB (complex),NR3C1,PGR,RAS,RELA,RNA polymerase II,SP1,STAT3,TBP,TP53,TSC22D3,VDR,VitaminD3-VDR-RXR
mRNA targets of DE mirs for IPA and the DE mirs_4 11052020 - 2020-05-11 05:28 PM		zearalenone		chemical toxicant						8.09e-14	CCND1,CYP19A1,ESR1,IL1B,IL2,IL6,KITLG,MYC,TLR4,TNF	BRCA1,ESR1,ESR2,JUN,NCOA2,NFkB (complex),NR5A2,NRIP1,PGR,PPARG,RELA,RXRA,SP1,TP53,zearalenone
mRNA targets of DE mirs for IPA and the DE mirs_4 11052020 - 2020-05-11 05:28 PM		acetaminophen		chemical drug						8.42e-14	ACTG1,BCL2,CASP8,CCND1,CDKN1A,CXCL10,CYP4A11,GHR,HIF1A,HMOX1,IGF1R,IGFBP3,IL1A,IL1B,IL6,ITGB1,JUN,MYC,NGFR,PTGS2,TNF,TXN,VCAM1,VEGFA	AHR,Ap1,Creb,ERK1/2,FOSL1,JUN,KEAP1,NFE2L2,NFKB1,NFKBIA,NFkB (complex),RAF1,RELA,STAT3,TP53,acetaminophen
mRNA targets of DE mirs for IPA and the DE mirs_4 11052020 - 2020-05-11 05:28 PM		ADCY		group						9.44e-14	CDKN1A,COL3A1,ENTPD1,FOS,GJA1,IL1B,IL6,NR4A2,TNF,TP53,TXN	ADCY,ATP,Ap1,CBL,CREB1,CREBBP,Creb,FOS,HMGB1,HTT,JUN,L-glutamic acid,NFKB1,NFKBIA,NFkB (complex),NR3C1,Pka,RELA,STAT1,STAT3,adenosine,cyclic AMP
mRNA targets of DE mirs for IPA and the DE mirs_4 11052020 - 2020-05-11 05:28 PM		ARRB1		other						9.92e-14	ADRB2,BCL2,CXCL8,EGFR,F3,IL6,MMP3,MYC,PTGS2,TNF,TNFSF11,VCAM1	ARRB1,Ap1,EGFR,ERK1/2,ESR1,FOS,FOSL1,HIF1A,JUN,Mapk,NFKB1,NFKBIA,NFkB (complex),NOTCH1,RELA,SP1,STAT1,STAT3,cytokine
mRNA targets of DE mirs for IPA and the DE mirs_4 11052020 - 2020-05-11 05:28 PM		ramipril		chemical drug						9.92e-14	ACE2,CCN2,COL1A1,COL1A2,COL3A1,DDR1,IL6,PTGS2,TIMP2,TLR4,TNF,VEGFA	ADIPOQ,Ap1,CREB1,HDAC1,NFKB1,NFKBIA,NFkB (complex),POMC,PPARA,RELA,REN,STAT3,ramipril
mRNA targets of DE mirs for IPA and the DE mirs_4 11052020 - 2020-05-11 05:28 PM		parthenolide		chemical drug						1e-13	BCL2,CXCL8,HMOX1,IL1B,IL6,LIF,PTGS2,TNF,TNFRSF10B,TNFSF11,TP53,VCAM1,WNT1	Ap1,Creb,FOXO1,HIF1A,KEAP1,NFE2L2,NFKB1,NFKBIA,NFkB (complex),NLRP3,PYCARD,RELA,SMAD3,SREBF1,STAT1,STAT3,palmitic acid,parthenolide,reactive oxygen species
mRNA targets of DE mirs for IPA and the DE mirs_4 11052020 - 2020-05-11 05:28 PM		3,3'-diindolylmethane		chemical drug						1.01e-13	AR,BBC3,BCL2,CASP8,CCND1,CDKN1A,EGFR,FASLG,HMOX1,IL1B,IL6,KRT19,PARP2,PTGS2,TNFRSF10B,VIM	3,3'-diindolylmethane,AHR,Ap1,CTNNB1,ESR1,ESR2,JUN,MET,NCOA2,NFKB1,NFKBIA,NFkB (complex),NR5A2,NRIP1,PPARG,RELA,RXRA,SP1,STAT1,STAT3
mRNA targets of DE mirs for IPA and the DE mirs_4 11052020 - 2020-05-11 05:28 PM		trovafloxacin		chemical drug						1.01e-13	ADRB2,B2M,CDKN1A,CEBPA,EGFR,FOS,HMOX1,IL6,IRF1,LDLR,MYD88,SOCS2,STAT3,THBS1,TNFAIP3,VEGFA	IFNG,IL1B,JUN,NFKB1,NFKBIA,NFkB (complex),RELA,SP1,STAT3,TNF,TP53,trovafloxacin
mRNA targets of DE mirs for IPA and the DE mirs_4 11052020 - 2020-05-11 05:28 PM		ciglitazone		chemical drug						1.04e-13	AQP3,BCL2,CCND1,CDKN1A,CIITA,CXCL8,ESR1,IL10,IL2,IL6,PPARG,PTGS2,RARB,SLC9A1,TNF,TNFSF10,VCAM1	Ap1,CCL2,CEBPB,CREB1,Creb,IRF3,NFATC1,NFKB1,NFKBIA,NFkB (complex),PPARA,PPARG,PPARGC1A,PTGS2,Pkc(s),REL,RELA,SP1,STAT3,TP53,TP63,ciglitazone
mRNA targets of DE mirs for IPA and the DE mirs_4 11052020 - 2020-05-11 05:28 PM		CASR		g-protein coupled receptor						1.22e-13	BCL2,CCND1,CCND2,CSF1,CXCL10,EDN1,EGFR,GATA6,IGFBP3,IGFBP5,MYD88,PPARG,PTGS2,PTHLH,RB1,S100A8,TGFB2,TXN,UCP2,VDR,VEGFA	Ap1,CASR,CREBBP,CTNNB1,Ca2+,Creb,ERK1/2,FOS,FOSL1,FOXO1,JUN,NFATC3,NFKB1,NFKBIA,NFkB (complex),NOTCH1,NR3C1,PIK3R1,PTH,RELA,SMAD1,SMAD4,STAT3,TP53
mRNA targets of DE mirs for IPA and the DE mirs_4 11052020 - 2020-05-11 05:28 PM		HDAC2		transcription regulator						1.22e-13	BBC3,CDKN1A,CDKN2A,COL1A2,CXCL8,DCLRE1C,ESR1,F3,IL1A,IL6,ITGB8,MYC,PAX2,PLAU,PTGS2,RARB,SFRP1,TAGLN,TNF,TNFSF10,TP53	AHR,E2F2,ESR1,HDAC1,HDAC2,HMGB1,Hdac,Histone h3,Histone h4,ING4,MED1,NFKB1,NFKBIA,NFkB (complex),NPM1,PADI4,RELA,RNA polymerase II,SP1,STAT1,STAT3,STAT5A,vorinostat
mRNA targets of DE mirs for IPA and the DE mirs_4 11052020 - 2020-05-11 05:28 PM		5-azacytidine		chemical drug						1.27e-13	BBC3,CASP8,CDKN1A,CIITA,COL1A1,CXCL12,DUSP1,ESR1,F3,FOSL1,FOXP3,KLF4,MYC,NTRK3,PLAU,PTGS2,RARB,SHH,SLC9A1,TGFBR1,TGFBR2,THBS1,TNFRSF10B	5-azacytidine,Ap1,E2F1,E2F2,EGR1,ESR1,HDAC1,HDAC2,Hdac,Histone h4,MED1,NFKB1,PURA,RELA,RNA polymerase II,SMAD3,SP1,SP3,TP53
mRNA targets of DE mirs for IPA and the DE mirs_4 11052020 - 2020-05-11 05:28 PM		Raf		group						1.29e-13	ANPEP,CCND1,CDKN1A,CDKN2A,DUSP6,E2F1,EDN1,FOS,FOSL1,ID2,IGF1R,JUN,MYC,RARB,TAGLN,TNFAIP3	AR,Ap1,CREBBP,E2F1,E2f,ELK1,FOS,HDAC2,Hdac,JUN,MAP2K1,MAPK8,MDM2,MYBL2,Mek,NFKB1,NFKBIA,NFkB (complex),RELA,Raf,Rb,SP1,SRF,STAT1,STAT3,TP53
mRNA targets of DE mirs for IPA and the DE mirs_4 11052020 - 2020-05-11 05:28 PM		SRF		transcription regulator						1.3e-13	ACTG1,BCL2,CCN2,CDKN1A,CSRP1,CSRP2,DES,DMD,ETS1,FGF1,FOS,FOSL1,FST,HMOX1,HSPG2,IL2,ITGA9,ITGB1,JUN,LDLR,MSTN,MYH1,NECTIN1,NR4A2,PTGS2,RAMP1,S100A8,SHH,SREBF2,TAGLN,TCF7,TNC	AR,ELK1,FOS,FOXO1,HDAC2,Hdac,MRTFA,MRTFB,NCOA3,SMAD3,SMAD4,SMAD7,SP1,SRF,STAT3,TEAD1,YAP1
mRNA targets of DE mirs for IPA and the DE mirs_4 11052020 - 2020-05-11 05:28 PM		SOCS3		phosphatase						1.32e-13	BCL2,CCND1,CDKN1A,CXCL10,FOS,FOXP3,IL10,IL1B,IL2,IL4R,IL6,IRF1,JUN,SOCS1,STAT3,TNF,TNFRSF1B,TP53	BCL6,CEBPB,CREB1,Creb,IL10,IL2,NFKB1,NFKBIA,NFkB (complex),REL,RELA,SMAD3,SOCS3,SPI1,STAT1,STAT2,STAT3,TP63
mRNA targets of DE mirs for IPA and the DE mirs_4 11052020 - 2020-05-11 05:28 PM		CD14		transmembrane receptor						1.32e-13	CXCL10,CXCL12,CXCL8,CYP27B1,F3,IL10,IL13RA1,IL1B,IL6,ITGB1,PTGS2,SOCS1,TNF,TNFAIP3,VCAM1	Ap1,CCL2,CD14,IL12B,IRF1,IRF3,ITGAM,NFATC1,NFATC2,NFKB1,NFKBIA,NFkB (complex),REL,RELA,STAT1,STAT3,STAT6,TIRAP,TLR4
mRNA targets of DE mirs for IPA and the DE mirs_4 11052020 - 2020-05-11 05:28 PM		PTK2		kinase						1.32e-13	CCN1,CCND1,CDKN1A,COL1A1,COL1A2,FOS,IL6,ITGA5,LDLR,SNAI1,THBS1,TIMP3,TNC,TP53,VCAM1	Ap1,CBL,CREBBP,CTNNB1,FN1,FOXO1,HIF1A,ITGB1,JUN,MAP2K1,NFKB1,NFKBIA,PTK2,RELA,SMAD3,SMAD4,SMAD7,SP1,STAT1,STAT3,VEGFA
mRNA targets of DE mirs for IPA and the DE mirs_4 11052020 - 2020-05-11 05:28 PM		ADRA1B		g-protein coupled receptor						1.38e-13	ADRA1A,CCND1,CDKN1A,COL3A1,CSRP2,DUSP1,FGF7,FOS,IL6,IL6ST,JUN,LIF,NR4A2,VEGFA	ADRA1B,ADRA1D,Ap1,CREB1,CREBBP,ERK1/2,FOSL1,JUN,NFKB1,NFKB2,NFKBIA,NFkB (complex),PI3K (complex),PRKCD,PRKCE,RELA,STAT3,TP53
mRNA targets of DE mirs for IPA and the DE mirs_4 11052020 - 2020-05-11 05:28 PM		FYN		kinase						1.38e-13	CXCL10,DUSP1,EGFR,FOS,FOXP3,IL1B,IL2,IL6,NOTCH1,PENK,PTGS2,RORA,TNF,TP53	AHR,Ap1,CBL,CSK,ERK,FOS,FYN,HMGB1,IL6,JUN,NFKB1,NFKBIA,NFkB (complex),RELA,SMAD3,SP1,STAT3,VAV,histamine
mRNA targets of DE mirs for IPA and the DE mirs_4 11052020 - 2020-05-11 05:28 PM		BCL2	0	transporter						1.39e-13	ATP2A2,BBC3,BCL2,CCND1,CDKN1A,CXCL8,FOS,HIF1A,IGFBP6,IL10,IL1B,IL2,IL6,ITGB1,TGFB2,TIMP2,TNF,TP53,VEGFA	Ap1,BCL2,CREBBP,CTNNB1,Creb,IKBKB,IRF1,JUN,NCOA2,NFKB1,NFKBIA,NFkB (complex),PPARG,RAF1,REL,RELA,STAT1,STAT3,TP53
mRNA targets of DE mirs for IPA and the DE mirs_4 11052020 - 2020-05-11 05:28 PM		STAT5B		transcription regulator						1.59e-13	AR,ATP2A2,BCL2,CASP8,CCND1,CCND2,CDKN1A,CYP4A11,EGFR,ESR1,FOS,FOSL2,FOXP3,IL24,IL6,IRF1,KRT19,MYC,MYH1,NR4A2,NT5E,OSM,PIM1,SOCS1,SOCS2,TNF,TNFRSF1A,TNFSF11,TRIM24	AKT1,AR,FOXO1,FOXO3,IRF1,NFKB1,NFKBIA,NFkB (complex),PRL,RELA,Rar,SP1,SPI1,STAT1,STAT2,STAT3,STAT5A,STAT5B,STAT5a/b
mRNA targets of DE mirs for IPA and the DE mirs_4 11052020 - 2020-05-11 05:28 PM		CREM		transcription regulator						1.6e-13	ADRB2,ATP2A2,BCL2,CCND1,CCND2,COL3A1,CXCL8,CYP19A1,DUSP1,FASLG,FOS,FRMD6,FSHR,IL2,LDLR,NOS1,NOTCH1,NR4A2,RARB,THBS1,TNF,VEGFA	Ap1,CEBPB,CREB1,CREBBP,CREM,CTNNB1,Creb,EP300,Lh,NCOA2,NCOR2,NFkB (complex),NR3C1,P38 MAPK,PPARG,REL,RELA,RNA polymerase II,STAT3,STAT5B,TBP
mRNA targets of DE mirs for IPA and the DE mirs_4 11052020 - 2020-05-11 05:28 PM		Pam3-Cys-Ser-Lys4		chemical reagent						1.6e-13	CASP8,CXCL10,CXCL6,CXCL8,F3,IL10,IL1A,IL1B,IL2,IL6,IRF1,JUN,MMP3,PTGES,PTGS2,SLC46A1,STAT1,TGFB2,TGFB3,TLR4,TNF,TNFSF15	Ap1,CCL2,FOS,IL10,IL18,IRF1,IRF3,NFATC1,NFKB1,NFKBIA,NFkB (complex),Pam3-Cys-Ser-Lys4,RELA,STAT1,STAT3,TLR2,TP53
mRNA targets of DE mirs for IPA and the DE mirs_4 11052020 - 2020-05-11 05:28 PM		TAF4		transcription regulator						1.6e-13	AR,CCN2,CCND1,CDH11,COL6A3,DCN,EGFR,ETS1,FMOD,GAS1,GREM1,ID2,KLF4,MMP3,PDGFC,PENK,TGFB3,THBS1
mRNA targets of DE mirs for IPA and the DE mirs_4 11052020 - 2020-05-11 05:28 PM		MAP3K3		kinase						1.71e-13	BCL2,CXCL8,FOS,IL10,IL2,IL6,JUN,TGFB2,TGFB3,TGFBR3,TNFAIP3	ATF2,Ap1,ESR1,GATA4,JUN,MAP2K4,MAP3K3,MAPK8,MAPK9,MEF2D,NFATC3,NFKB1,NFKBIA,NFkB (complex),RELA,STAT3,TP53,ZEB1
mRNA targets of DE mirs for IPA and the DE mirs_4 11052020 - 2020-05-11 05:28 PM		carvedilol		chemical drug						1.71e-13	ATP2A2,COL1A1,COL3A1,F3,HMOX1,IL1B,IL6,MYC,TFPI,TIMP2,TLR4	ARRB2,Ap1,CREBBP,Ca2+,ERK,ERK1/2,FOSL1,FOXO1,JUN,NFATC3,NFKB1,NFkB (complex),NOTCH1,NR3C1,RELA,SMAD3,SMAD4,SMAD7,SP1,STAT3,TP53,carvedilol
mRNA targets of DE mirs for IPA and the DE mirs_4 11052020 - 2020-05-11 05:28 PM		magnolol		chemical - endogenous non-mammalian						1.79e-13	BCL2,CDKN1A,CXCL8,FOS,HIF1A,IL10,IL6,PTGS2,TLR4,TNF	Akt,Ap1,CREB1,Creb,EGR1,FOS,FOXO1,FOXO3,JUN,MAPK8,Mapk,NFKB1,NFKBIA,NFkB (complex),NOS2,PPARA,Pkc(s),RELA,SP1,STAT3,TP53,magnolol
mRNA targets of DE mirs for IPA and the DE mirs_4 11052020 - 2020-05-11 05:28 PM		BAPTA-AM		chemical reagent						1.91e-13	CDKN1A,COL1A1,CXCL10,CXCL11,CXCL8,FOS,IL6,JUN,MMP16,PTGS2,SOCS1,SOCS2,TNF,VCAM1	AHR,Ap1,BAPTA-AM,CREB1,FOS,JUN,Mapk,NFATC1,NFATC2,NFATC3,NFKB1,NFKBIA,NFkB (complex),PARP1,PRKCE,RELA,STAT3
mRNA targets of DE mirs for IPA and the DE mirs_4 11052020 - 2020-05-11 05:28 PM		ITGA5	0	transmembrane receptor						1.91e-13	BCL2,CCND1,CDKN1A,FOS,GAS1,GJA1,IGF2,IL1B,IL6,JUN,PLAU,SHH,TGFBR2,TNF	Ap1,CBL,CREBBP,CTNNB1,ERK1/2,FOSL1,FOXO1,HIF1A,ITGA5,ITGB1,JUN,NFKB1,NFKBIA,PI3K (complex),RAS,RELA,RHOA,STAT1,STAT3
mRNA targets of DE mirs for IPA and the DE mirs_4 11052020 - 2020-05-11 05:28 PM		baicalin		chemical - endogenous non-mammalian						1.91e-13	BCL2,COL1A1,CXCL8,FOXP3,HES1,HMOX1,IGFBP5,IL1B,IL6,RBP1,SPARC,TAGLN,TLR4,TNF	Ap1,CYP2E1,E2F1,EGR1,FOXO1,JUN,MAPK8,NFATC1,NFKB1,NFKBIA,NFkB (complex),NOS2,PPARG,RELA,SIRT1,baicalin,cytokine
mRNA targets of DE mirs for IPA and the DE mirs_4 11052020 - 2020-05-11 05:28 PM		CD36		transmembrane receptor						1.94e-13	ATP2A2,COL1A1,CXCL6,CXCL8,IGF1R,IGFBP4,IGFBP6,IL10,IL11,IL1A,IL1B,IL6,LIF,MMP3,PLAU,PPARG,TNF,TNFRSF10B	AHR,Ap1,CD36,CREBBP,EGR1,ERK1/2,FOS,FOSL1,JUN,Jnk,LDL,MAP2K3,NFE2L2,NFKB1,NFKBIA,NFkB (complex),RELA,STAT3
mRNA targets of DE mirs for IPA and the DE mirs_4 11052020 - 2020-05-11 05:28 PM		arsenic trioxide		chemical drug						1.94e-13	BBC3,BCL2,CASP8,CCND1,CDKN1A,CUL3,CXCL8,FASLG,GLRX,HIF1A,HMOX1,HRAS,IRF1,ITGB1,MYC,NOTCH1,PIK3CB,PIM1,PPARG,PTGS2,RARB,S100A8,SREBF2,TFRC,TNF,TNFAIP3,TNFRSF10B,TNFRSF1A,TP53,VDR,VEGFA	Ap1,BCL2,Creb,FOXO1,HIF1A,JUN,NFKB1,NFKBIA,NFkB (complex),RB1,RELA,SP1,STAT1,STAT3,TP53,arsenic trioxide,hydrogen peroxide,reactive oxygen species
mRNA targets of DE mirs for IPA and the DE mirs_4 11052020 - 2020-05-11 05:28 PM		NFATC3		transcription regulator						2.09e-13	BCL2,COL1A1,EDN1,F3,FASLG,FOS,GJA1,IL10,IL2,IL6,JUN,MMP3,PPARG,PTGS2,TNF,TNFSF11	Ap1,CCND1,CREB1,Calcineurin protein(s),Creb,FOS,GJA1,JUN,MEF2,MEF2D,NFATC3,NFKB1,NFkB (complex),NR3C1,Nfat (family),RB1,REL,RELA,SMAD4,TP53
mRNA targets of DE mirs for IPA and the DE mirs_4 11052020 - 2020-05-11 05:28 PM		anandamide		chemical - endogenous mammalian						2.15e-13	BBC3,FOS,IL10,IL1B,IL2,IL6,NOS1,PPARD,PPARG,PSEN1,PTGS2,TNF,TP53	Akt,Ap1,CTNNB1,Creb,EGR1,FOXO3,JUN,NFKB1,NFKBIA,NFkB (complex),NOTCH1,PSEN1,RELA,SP1,SPHK1,STAT3,TAC1,TP53,anandamide,nitric oxide
mRNA targets of DE mirs for IPA and the DE mirs_4 11052020 - 2020-05-11 05:28 PM		mitoxantrone		chemical drug						2.15e-13	BBC3,CDKN1A,COL1A1,COL1A2,CXCL10,CXCL8,FASLG,HIF1A,IL1B,IL6,TNF,TP53,VEGFA	EGR1,ESR1,HDAC1,HIF1A,IRF1,NFKB1,NFKBIA,NFkB (complex),NOTCH1,RELA,SMAD3,SP1,STAT1,STAT3,TP53,TP63,mitoxantrone
mRNA targets of DE mirs for IPA and the DE mirs_4 11052020 - 2020-05-11 05:28 PM		adenosine		chemical - endogenous mammalian						2.28e-13	CXCL8,FASLG,FOS,HIF1A,HMOX1,IL10,IL1B,IL6,NR4A2,PLAT,PTGS2,TLR4,TNF,TP53,VEGFA	AHR,Ap1,CREBBP,IL12 (complex),IRF1,JUN,NFKB1,NFKBIA,NFkB (complex),NOTCH1,PI3K (complex),RELA,STAT1,STAT3,TP53,adenosine,nitric oxide
mRNA targets of DE mirs for IPA and the DE mirs_4 11052020 - 2020-05-11 05:28 PM		capsaicin		chemical drug						2.28e-13	BCL2,CCND1,CXCL8,EGFR,FOS,HMOX1,IL1B,KCNA4,KITLG,PPARD,PPARG,PTGS2,RXRA,TGFB2,TNF	ATF2,Akt,EGR1,ERK,ESR1,FOXO3,IKK (complex),JUN,MAP2K4,NFATC1,NFKB1,NFKBIA,NFkB (complex),RELA,SMAD3,SP1,STAT3,TAC1,TP53,capsaicin
mRNA targets of DE mirs for IPA and the DE mirs_4 11052020 - 2020-05-11 05:28 PM		diphenyleneiodonium		chemical reagent						2.28e-13	COL1A1,CXCL8,EGFR,F3,FOS,HIF1A,HMOX1,HSF1,IGF1R,IL1B,IL6,PAX2,PTGS2,UCP2,VEGFA	AHR,Ap1,EGR1,EP300,FOXO1,HIF1A,JUN,NADPH oxidase,NFKB1,NFKBIA,NFkB (complex),RELA,SP1,SRC,STAT3,diphenyleneiodonium,hydrogen peroxide,reactive oxygen species
mRNA targets of DE mirs for IPA and the DE mirs_4 11052020 - 2020-05-11 05:28 PM		RUNX3		transcription regulator						2.38e-13	BBC3,CCN1,CCN2,CCND1,CDH11,CDKN1A,CIITA,CXCL8,FBN1,FOXP3,IL1B,IL6ST,MYC,PAPPA,TGFB2,THY1,TIMP2,TNF,TPM2,VIM	AHR,ARNT,CTNNB1,HDAC1,HIF1A,JUN,MMP2,MMP9,MRTFA,MRTFB,NFKB1,NFkB (complex),NOTCH1,RELA,RUNX3,SP1,STAT3,TP53,TP63,WWTR1,YAP1
mRNA targets of DE mirs for IPA and the DE mirs_4 11052020 - 2020-05-11 05:28 PM		TCF4		transcription regulator						2.45e-13	ADAMTS9,CASP8,CCND1,CD9,CDKN1A,CDKN2A,CEBPA,EDN1,ENTPD1,FASLG,FGF1,FMR1,FOS,HES1,HIF1A,HSD11B1,ID2,IGF2,IGFBP3,IGFBP4,IGFBP5,ITGB3,JUN,LAMC2,MYC,NGFR,NOTCH1,PLAU,PPARG,RUNX2,SMAD1,SMAD4,STAT3,TNFSF10	BRCA1,CCND1,CREBBP,CTNNB1,E2F1,E2F4,EP300,EZH2,FOXM1,FOXO1,FOXO3,JUN,MYC,NFkB (complex),NOTCH1,RB1,RBL1,RELA,RNA polymerase II,Rb,SMARCA4,SP1,STAT3,TCF4,TP53
mRNA targets of DE mirs for IPA and the DE mirs_4 11052020 - 2020-05-11 05:28 PM		INHBA		growth factor						2.45e-13	ACVR1,ACVR2A,ADRB2,BCL2,CCN2,CCND2,CDKN1A,CXCL8,CYP19A1,EFNB2,ESR1,FSHR,FST,IL10,IL6,IRF1,KLF4,KRAS,NR4A2,POU5F1,S100A8,SOCS1,TAGLN,VEGFA	Akt,Ap1,EGR1,ERK1/2,ESR1,FOSL1,FOXO1,FOXO3,HDAC1,INHBA,JUN,NFKB1,NFkB (complex),NR3C1,P38 MAPK,RELA,SMAD3,SMAD4,SMAD7,SP1,STAT3,TP53
mRNA targets of DE mirs for IPA and the DE mirs_4 11052020 - 2020-05-11 05:28 PM		ALDH1A2		enzyme						2.5e-13	ALDH1A3,BGN,CCN1,CCN2,COL1A2,COL3A1,CSF1,IGFBP4,KIT,RARB,SPARC,TIMP3	ALDH1A2,IRF4,SMAD2,SMAD3,SMAD4,STAT3,Smad
mRNA targets of DE mirs for IPA and the DE mirs_4 11052020 - 2020-05-11 05:28 PM		ADAM17		peptidase						2.64e-13	CCND1,COL3A1,CXCL8,EFNB2,EGFR,HES1,IL6,IL6R,IL6ST,ITGB1,NOTCH1,TBX1,TNF,TNFSF11,TSLP,WNT5A	ADAM17,ERBB2,HIF1A,IL23,IL6,JUN,NFKB1,NFkB (complex),NOTCH1,RELA,SMAD3,SP1,STAT1,STAT3,STAT4,TP53
mRNA targets of DE mirs for IPA and the DE mirs_4 11052020 - 2020-05-11 05:28 PM		ETS2		transcription regulator						2.64e-13	ANPEP,CDKN1A,CDKN2A,DUSP6,FGF1,FOS,HMOX1,IL2,JUN,MMP3,MYC,PLAU,PSEN1,PTHLH,TGFBR2,TNF	Ap1,CEBPB,CREB1,CREBBP,CREM,CTNNB1,Creb,EP300,ERK1/2,ETS2,FOSL1,JUN,MET,MYC,NFKB1,NFKBIA,NOTCH1,RELA,RNA polymerase II,STAT3,TP53
mRNA targets of DE mirs for IPA and the DE mirs_4 11052020 - 2020-05-11 05:28 PM		MED1		transcription regulator						2.73e-13	CCND1,CCND2,CDKN1A,CEBPA,CYP24A1,CYP4A11,E2F1,FADS2,GHR,ID2,IGFBP3,KLF4,LIF,MYC,PIM1,POU5F1,PPARG,RARB,SEPTIN6,THBS1,TP53,VDR	Ap1,ESR1,HDAC1,HIF1A,MED1,NCOA1,NCOA3,NCOR1,NFkB (complex),PPARA,RB1,RELA,RNA polymerase II,RXRA,SP1,STAT1,STAT3,THRA,TP53,TP63,VDR
mRNA targets of DE mirs for IPA and the DE mirs_4 11052020 - 2020-05-11 05:28 PM		LGALS3	0	other						2.82e-13	BCL2,CCND1,CDKN1A,COL3A1,DUSP6,IGFBP5,IL10,IL1B,IL6,ITGAV,ITGB1,KRAS,KRT19,MYC,PPARG,RB1,TNF,VCAM1	Akt,Ap1,CREBBP,CTNNB1,EGR1,FOXO1,FOXO3,IL6,JUN,LGALS3,NFKB1,NFKBIA,NFkB (complex),PI3K (complex),RAF1,RELA,RHOA,SP1,STAT3,TP53
mRNA targets of DE mirs for IPA and the DE mirs_4 11052020 - 2020-05-11 05:28 PM		ELK1		transcription regulator						2.98e-13	BMPR2,CDKN1A,CDKN2A,FOS,FOSL1,ITGAV,ITGB1,JUN,PTGS2,RUNX2,SNAI1,TAGLN,THBS1,TNF,TNFRSF10B	Ap1,CDKN2A,Creb,ELK1,EP300,ERK,HDAC2,JUN,MAPK3,MRTFA,MRTFB,NFKB1,NFKBIA,NFkB (complex),RELA,SIN3A,SMAD3,SRF,STAT1,STAT3,TNF,TP53,TP63
mRNA targets of DE mirs for IPA and the DE mirs_4 11052020 - 2020-05-11 05:28 PM		N-acetylmuramyl-L-alanyl-D-isoglutamine		chemical - endogenous non-mammalian						2.98e-13	CXCL11,CXCL8,ETS1,IL10,IL1A,IL1B,IL2,IL6,ITGAV,ITGB3,PTGS2,SNAI1,TNF,TNFSF11,WNT3A	Ap1,CTNNB1,FOS,IL18,IL1RN,IRF3,JUN,N-acetylmuramyl-L-alanyl-D-isoglutamine,NFKB1,NFKBIA,NFkB (complex),NOD2,NR3C1,P38 MAPK,PYCARD,RELA,STAT3,TP53
mRNA targets of DE mirs for IPA and the DE mirs_4 11052020 - 2020-05-11 05:28 PM		histamine		chemical - endogenous mammalian						3e-13	CXCL10,CXCL8,F3,FOS,HIF1A,IL10,IL16,IL1B,IL2,IL6,JUN,LDLR,PENK,PTGES,PTGS2,TNF,TNFSF11	ATF2,ATP,Ap1,CCL2,CTNNB1,Creb,ELK1,FOS,HMGB1,IRF3,JUN,MAPK3,NFATC1,NFKBIA,NFkB (complex),NR3C1,PPARG,SPHK1,STAT1,STAT3,arachidonic acid,histamine
mRNA targets of DE mirs for IPA and the DE mirs_4 11052020 - 2020-05-11 05:28 PM		alpha-tocopherol		chemical drug						3.01e-13	BCL2,CCN2,HMOX1,IL1A,IL1B,IL2,IL6,MMP19,PPARG,TNF,TP53	Ap1,CREB1,Creb,EGR1,FOS,IKBKB,IRF1,JUN,Jnk,LDL,NFKB1,NFKBIA,NFkB (complex),PPARA,Pkc(s),RELA,STAT1,STAT3,alpha-tocopherol
mRNA targets of DE mirs for IPA and the DE mirs_4 11052020 - 2020-05-11 05:28 PM		pentoxifylline		chemical drug						3.09e-13	AGTR1,CCN2,CCND1,COL1A1,FOS,IL10,IL1B,IL2,IL6,TNF,TNFRSF10B,VCAM1,VEGFA	AHR,ATF2,Ap1,ERK,ERK1/2,ESR1,FOSL1,JUN,MAPK14,NFATC2,NFKB1,NFKBIA,NFkB (complex),Nfat (family),RELA,SMAD3,SP1,STAT3,pentoxifylline
mRNA targets of DE mirs for IPA and the DE mirs_4 11052020 - 2020-05-11 05:28 PM		heparin		chemical - endogenous mammalian						3.32e-13	CCND1,COL1A1,DUSP1,F3,FOS,IGFBP3,IL6ST,PAPPA,PLAT,PROCR,RUNX2,TFPI,TNFAIP6,TNFSF11,VEGFA,VIM	Ap1,CTNNB1,EGFR,EGR1,ESR1,F2,F2R,FGF2,HIF1A,IGFBP5,JUN,NFKB1,NFKBIA,NFkB (complex),NOTCH1,RELA,SMAD3,SP1,STAT3,YAP1,heparin
mRNA targets of DE mirs for IPA and the DE mirs_4 11052020 - 2020-05-11 05:28 PM		BSG		transporter						3.53e-13	CCND1,CXCL12,CXCL6,CXCL8,HIF1A,IL1A,IL1B,IL2,IL6,MMP3,PLAU,TNF,VEGFA,VIM	APP,Ap1,BSG,CTNNB1,ERK,ERK1/2,FOS,FOSL1,IL18,JUN,MMP9,NFKB1,NFKBIA,NFkB (complex),NOTCH1,RELA,SMAD3,STAT3
mRNA targets of DE mirs for IPA and the DE mirs_4 11052020 - 2020-05-11 05:28 PM		TNFAIP3	0	enzyme						3.53e-13	BCL2,CSF1,CXCL10,CXCL8,FASLG,IL10,IL1A,IL1B,IL2,IL6,TFRC,TNF,TNFAIP3,VCAM1	Ap1,IKBKB,IL10,IRF1,IRF3,NFKB1,NFKBIA,NFkB (complex),RELA,STAT1,STAT3,TICAM1,TNFAIP3,TP53
mRNA targets of DE mirs for IPA and the DE mirs_4 11052020 - 2020-05-11 05:28 PM		valproic acid		chemical drug						3.79e-13	AR,BCL2,CASP8,CCN1,CCND1,CCND2,CDKN1A,CEBPA,CPT1A,CYP19A1,CYP24A1,CYP4A11,EDN1,ESR1,FASLG,FRMD6,HIF1A,HMOX1,ID2,IGF1R,IL1A,IL6,JUN,KIT,LDLR,MICA,NOTCH1,PLAT,POU5F1,PPARG,PTGS2,STAT3,THBS1,TNF,TNFSF10,WNT1,WNT5A	AKT1,Akt,CDKN2A,CREBBP,CTNNB1,Creb,EGR1,FOXO1,FOXO3,JUN,LEP,NCOA2,NFKB1,NFKBIA,NFkB (complex),PPARG,REL,RELA,SP1,STAT3,TP53,cisplatin,valproic acid
mRNA targets of DE mirs for IPA and the DE mirs_4 11052020 - 2020-05-11 05:28 PM		IFN Beta		group						3.84e-13	BCL2,CDKN1A,CXCL10,CXCL11,CXCL8,DUSP1,EEF1A1,IL10,IL1B,IL24,IL6,IRF1,MSX1,MYC,SOCS1,STAT1,TGFBR1,TNF,TNFSF10,TP53,TSLP	IFN Beta,IL10,IRF1,IRF9,JAK2,NFKB1,NFKBIA,NFkB (complex),RELA,SP1,SPI1,STAT1,STAT2,STAT3,STAT4,STAT5a/b
mRNA targets of DE mirs for IPA and the DE mirs_4 11052020 - 2020-05-11 05:28 PM		ARHGAP31		other						3.87e-13	CCN2,CDKN2A,ID2,ITGA5,JUN,MMP3,SNAI1,SPARC,TGFB2,TGFB3,TGFBR1,TGFBR3
mRNA targets of DE mirs for IPA and the DE mirs_4 11052020 - 2020-05-11 05:28 PM		ITGAV	0	transmembrane receptor						3.87e-13	BCL2,CDKN1A,COL1A1,COL1A2,FOS,ITGAV,ITGB3,LDLR,OSM,PLAU,PTHLH,RUNX2	AHR,Ap1,CBL,CREBBP,ERK,ITGAV,ITGB3,JUN,MAP2K1,NFKB1,NFKBIA,NFkB (complex),REL,RELA,RUNX2,SMAD3,SMAD4,SP1,STAT3,TP53,Tgf beta,VTN
mRNA targets of DE mirs for IPA and the DE mirs_4 11052020 - 2020-05-11 05:28 PM		PDPK1		kinase						3.87e-13	BCL2,CCND1,CDKN1A,CXCL10,CXCL8,IL1B,IL6,KLF2,MYC,SNAI1,TNF,TNFSF11	AKT1,Ap1,CREB1,E2F1,EGR1,FOXO1,FOXO3,GSK3B,JUN,NFATC1,NFKB1,NFKB2,NFKBIA,NFkB (complex),PDPK1,PPARG,PRKCD,PRKCE,RELA,SIRT1,STAT1,STAT3
mRNA targets of DE mirs for IPA and the DE mirs_4 11052020 - 2020-05-11 05:28 PM		tunicamycin		chemical - endogenous non-mammalian						4.01e-13	ADIPOR2,ATP2A2,BBC3,CCND1,CDKN1A,CPT1A,CPT2,ETS1,HMOX1,HSD11B1,IL1A,IL1B,IL6,KLF4,MMP3,MYC,PPARG,PTGS2,SHH,SYVN1,TNF,TNFRSF10B,TP53,VCAM1,VEGFA	AHR,ATF6,Ap1,ERN1,HIF1A,NFKB1,NFKBIA,NFkB (complex),NR3C1,P38 MAPK,RELA,STAT1,STAT3,XBP1,reactive oxygen species,tunicamycin
mRNA targets of DE mirs for IPA and the DE mirs_4 11052020 - 2020-05-11 05:28 PM		MDM2		transcription regulator						4.17e-13	BBC3,BCL2,CCND1,CDKN1A,CDKN2A,CXCL8,E2F1,ETS1,HIF1A,IGF1R,IGFBP6,IL2,MDM4,THBS1,TNFSF10,TP53	AHR,ATM,CCND1,CDKN1A,CREBBP,Creb,E2F1,E2F4,EGR1,EP300,FOXO1,MDM2,MYC,NFATC1,NFKB1,NFKBIA,NFkB (complex),NOTCH1,PPARG,RB1,RELA,Rb,SIRT1,STAT1,STAT3,TP53
mRNA targets of DE mirs for IPA and the DE mirs_4 11052020 - 2020-05-11 05:28 PM		FASLG	0	cytokine						4.41e-13	BCL2,CXCL10,CXCL8,FASLG,FOS,IL10,IL1B,IL6,RUNX2,TGFB2,TGFB3,TNF,VEGFA	ATF2,Ap1,FAS,FASLG,HIF1A,IRF3,JUN,MAPK14,NFKB1,NFKBIA,NFkB (complex),RELA,RIPK1,SP1,STAT3,TP53,VEGFA,nitric oxide
mRNA targets of DE mirs for IPA and the DE mirs_4 11052020 - 2020-05-11 05:28 PM		ibuprofen		chemical drug						4.41e-13	APP,CCND1,DCN,HIF1A,IL1B,IL6,NGFR,PPARG,PTGS1,PTGS2,TNF,TNFRSF10B,VEGFA	Ap1,Creb,FOXO1,JUN,NFKB1,NFKBIA,NFkB (complex),NOS2,PPARA,PPARG,PTGS1,PTGS2,RELA,RXRA,SREBF1,STAT3,TP53,ibuprofen,prostaglandin E2
mRNA targets of DE mirs for IPA and the DE mirs_4 11052020 - 2020-05-11 05:28 PM		N-(3-oxododecanoyl)-homoserine lactone		chemical reagent						4.71e-13	CSF1,CXCL6,CXCL8,IL10,IL1A,IL1B,IL6,PTGES,PTGS2	Ap1,CREBBP,Ca2+,IL6,JUN,N-(3-oxododecanoyl)-homoserine lactone,NFATC3,NFKB1,NFKBIA,NFkB (complex),NOTCH1,NR3C1,P38 MAPK,RELA,SP1,STAT1,STAT3,TNF,TP53
mRNA targets of DE mirs for IPA and the DE mirs_4 11052020 - 2020-05-11 05:28 PM		ebselen		chemical drug						4.71e-13	COL1A2,DUSP1,HIF1A,HMOX1,IL1B,PTGS2,TLR4,TNF,VEGFA	Ap1,CREB1,Creb,HIF1A,JUN,MIF,NFKB1,NFKBIA,NFkB (complex),PPARA,PPARG,Pkc(s),RELA,SP1,STAT3,TP53,TXN,curcumin,ebselen,reactive oxygen species
mRNA targets of DE mirs for IPA and the DE mirs_4 11052020 - 2020-05-11 05:28 PM		BCL3		transcription regulator						4.98e-13	BCL2,CCND1,CXCL10,CXCL8,FOS,ID2,IL10,IL1A,IL1B,IL6,IRF1,JUN,S100A8,TNF,VLDLR	AHR,Ap1,BCL2L11,BCL3,ERK1/2,FOSL1,JUN,MAP3K8,Mek,NFATC2,NFKB1,NFKBIA,NFkB (complex),RELA,SP1,STAT1,STAT3,XBP1
mRNA targets of DE mirs for IPA and the DE mirs_4 11052020 - 2020-05-11 05:28 PM		Fcer1		complex						4.98e-13	ATP2A2,CSF1,CXCL8,DUSP6,FOS,IL10,IL16,IL1B,IL2,IL33,IL6,JUN,LIF,MRC1,TNF	Ap1,CBL,CEBPB,CEBPD,CTNNB1,FCER1G,FOS,Fcer1,HMGB1,JUN,LAT2,NFKB1,NFKBIA,NFkB (complex),RELA,SPHK1,STAT1,STAT3,TP53,histamine
mRNA targets of DE mirs for IPA and the DE mirs_4 11052020 - 2020-05-11 05:28 PM		NTRK2		kinase						5.21e-13	APP,CCND1,CCND2,CDKN1A,CHAT,E2F1,FOS,MYC,PIK3R1,RB1,TGFBR1,THBS1,TNF,TNFSF10,VEGFA,VIM	AKT1,Akt,Ap1,CREBBP,Creb,EGR1,ELK1,FOXO1,FOXO3,JAK2,MAPK3,NFKB1,NFKBIA,NTRK2,PI3K (complex),RELA,SP1,STAT1,STAT3,STAT5a/b,TP53
mRNA targets of DE mirs for IPA and the DE mirs_4 11052020 - 2020-05-11 05:28 PM		RELB		transcription regulator						5.21e-13	B2M,BCL2,CCND1,CDKN1A,CIITA,CXCL12,CXCL8,ESR1,IL10,IL1B,IL2,IL6,MYC,PTGS2,TNF,TNFRSF1A	AHR,Ap1,CEBPB,CRH,Creb,EP300,NFKB1,NFKB2,NFKBIA,NFKBIB,NFkB (complex),REL,RELA,RELB,STAT1,STAT3,TP63
mRNA targets of DE mirs for IPA and the DE mirs_4 11052020 - 2020-05-11 05:28 PM		cyclophosphamide		chemical drug						5.21e-13	BCL2,CASP8,CDKN2A,FOS,FOXP3,IL10,IL1B,IL2,IL6,KITLG,LAMC2,LGALS3,MYC,PLA1A,THBS1,TNF	Ap1,CREBBP,FOXO1,IRF3,IgG,JUN,MAPK9,NFATC3,NFKB1,NFKBIA,NFkB (complex),NOS2,PI3K (complex),RELA,STAT1,STAT3,TNF,TP53,cyclophosphamide
mRNA targets of DE mirs for IPA and the DE mirs_4 11052020 - 2020-05-11 05:28 PM		isotretinoin		biologic drug						5.21e-13	AGTR1,ALDH1A3,BCL2,CDKN1A,CXCL8,IGFBP3,IL6,IRF1,PTGS2,RARB,RARG,RBP1,SPN,TFRC,TNFSF10,VCAM1	ADIPOQ,ALB,ATF2,Akt,Ap1,EGR1,EP300,FOXO3,HDAC1,HIF1A,JUN,MYC,NCOA3,NFKB1,NFkB (complex),PPARA,RARA,RARB,RELA,RXRA,SP1,SQSTM1,STAT1,STAT3,TP53,isotretinoin
mRNA targets of DE mirs for IPA and the DE mirs_4 11052020 - 2020-05-11 05:28 PM		arsenite		chemical toxicant						5.31e-13	CCND1,CDKN1A,CXCL8,DUSP1,FOS,FST,HMOX1,HSF1,IL10,IL2,IRF1,JUN,KLF2,MYC,PTGS2,TGFB2,THBS1,TP53,VEGFA	AKT1,Ap1,Creb,ELK1,ERK,FOXO1,FOXO3,JUN,MAPK3,NFKB1,NFKBIA,NFkB (complex),NR3C1,P38 MAPK,RAC1,RELA,SMAD3,STAT1,STAT3,arsenite
mRNA targets of DE mirs for IPA and the DE mirs_4 11052020 - 2020-05-11 05:28 PM		miR-29b-3p (and other miRNAs w/seed AGCACCA)	-1.862	mature microrna						5.47e-13	ACVR2A,ADAMTS2,CCND1,COL1A1,COL1A2,COL3A1,FBN1,KLF4,MYBL2,PIK3R1,SPARC,TGFB3,TGFBR1,TGFBR2,TNFAIP3,TP53,VEGFA	FOXO1,NFKBIA,NFkB (complex),PIK3R1,STAT3,TP53,miR-29b-3p (and other miRNAs w/seed AGCACCA)
mRNA targets of DE mirs for IPA and the DE mirs_4 11052020 - 2020-05-11 05:28 PM		MRTFA		transcription regulator						5.52e-13	ACTG1,CCN1,CCN2,CDKN2A,CXCL12,CXCL6,EDN1,F2R,FADS2,FLI1,FOS,ITGA5,ITGB1,MMP16,PTGS2,RAMP1,S100A8,STAT1,TAGLN,TBX1,TGFB2,THBS1,TNC	CTNNB1,ELK1,EP300,ESR1,GATA4,JUN,MRTFA,MRTFB,NCOA3,PPARG,SMAD3,SRF,TEAD,TEAD1,TEAD4,WWTR1,YAP1
mRNA targets of DE mirs for IPA and the DE mirs_4 11052020 - 2020-05-11 05:28 PM		CYBB		enzyme						5.88e-13	CCN2,COL3A1,CXCL10,CXCL12,DUSP1,IL1B,IL2,IL6,KIT,PPARG,TGFB3,TNF	AHR,Ap1,CYBB,ERK1/2,FOS,FOSL1,JUN,Jnk,MERTK,NFKB1,NFKBIA,NFkB (complex),NR3C1,P38 MAPK,RELA,STAT3,VAV1
mRNA targets of DE mirs for IPA and the DE mirs_4 11052020 - 2020-05-11 05:28 PM		D-galactosamine		chemical - endogenous mammalian						6.21e-13	BCL2,CASP8,CXCL10,FOS,IL10,IL33,IL6,JUN,MYC,TLR4,TNF,TNFRSF1A,TNFSF10	CASP8,D-galactosamine,IL1,IL10,IL12 (complex),IRF1,IRF3,NFKB1,NFKBIA,NFkB (complex),RELA,STAT1,STAT3
mRNA targets of DE mirs for IPA and the DE mirs_4 11052020 - 2020-05-11 05:28 PM		JAK		group						6.21e-13	CXCL10,HIF1A,IL10,IL33,IL6,PTGER2,PTGER4,PTGS2,SOCS1,SOCS2,STAT1,VIM,WNT1	Ap1,CEBPB,IL10,IRF9,JAK,Mek,NFKB1,NFKBIA,NFkB (complex),PPARA,RELA,SP1,SPI1,STAT1,STAT2,STAT3,STAT4,STAT6
mRNA targets of DE mirs for IPA and the DE mirs_4 11052020 - 2020-05-11 05:28 PM		5-hydroxytryptamine		chemical - endogenous mammalian						6.23e-13	CCN2,CXCL8,CYP19A1,F2R,F3,FOS,HIF1A,IL10,IL1A,IL1B,IL6,MYC,PTGS2,RUNX2,THBS1,TNF,TNFRSF1A,UCP2,VCAM1	5-hydroxytryptamine,ATP,Akt,Ap1,EGFR,EGR1,ERK1/2,ESR1,FOS,FOSL1,FOXO3,HIF1A,HMGB1,JUN,NFKB1,NFKBIA,NFkB (complex),NOTCH1,NR3C1,RELA,SP1,STAT1,TP53,histamine
mRNA targets of DE mirs for IPA and the DE mirs_4 11052020 - 2020-05-11 05:28 PM		NOG		growth factor						6.34e-13	CCN2,FST,IL2,MMP3,MYC,NGFR,PTGS2,RUNX2,SHH,SMAD1,TNFRSF1A,TNFSF11,VEGFA,WNT5A	Ap1,BMP4,ERK,ESR1,GATA4,HDAC1,HIF1A,JUN,MITF,NFKB1,NFkB (complex),NOG,NOTCH1,NR3C1,P38 MAPK,RELA,RUNX2,SMAD1,SMAD3,SMAD4,SP1,STAT3,Smad,reactive oxygen species
mRNA targets of DE mirs for IPA and the DE mirs_4 11052020 - 2020-05-11 05:28 PM		FADD		other						6.64e-13	CCND2,CDKN1A,CXCL10,CXCL8,DES,FASLG,FOS,IL2,IL6,JUN,MYC,PAX7,PIM1,SOCS1,STAT1,TNF,TNFAIP3	Ap1,EGR1,FADD,IRF1,JUN,MAPK8,NFATC2,NFKB1,NFKBIA,NFkB (complex),NOTCH1,PARP1,RELA,SP1,SRC,STAT1,STAT3
mRNA targets of DE mirs for IPA and the DE mirs_4 11052020 - 2020-05-11 05:28 PM		miR-34a-5p (and other miRNAs w/seed GGCAGUG)		mature microrna						6.81e-13	APP,B4GALNT1,BCL2,CCND1,CDKN1A,E2F1,GIMAP6,IFNAR1,ITGB3,KLF4,LGALS3BP,MYC,NOTCH1,PIK3CB,POU5F1,PPARG,TAGLN,TP53,VEGFA,WNT1	E2F1,E2F4,FOXO1,FOXO3,HDAC1,Insulin,PPARA,PPARG,RB1,RBL1,RELA,SIRT1,STAT3,TEAD4,TFDP1,TP53,miR-34a-5p (and other miRNAs w/seed GGCAGUG)
mRNA targets of DE mirs for IPA and the DE mirs_4 11052020 - 2020-05-11 05:28 PM		NAB2		transcription regulator						7.31e-13	CDKN1A,F3,FOS,HIF1A,ID2,IL2,MMP3,PLAU,PPARG,TNFSF10	AR,BATF,CEBPB,EGR1,EGR2,JUN,NAB2,RB1,RELA,SP1,STAT1,STAT3,TBX21
mRNA targets of DE mirs for IPA and the DE mirs_4 11052020 - 2020-05-11 05:28 PM		KDM1A		enzyme						7.49e-13	CCND2,CDKN1A,CIITA,COL1A1,COL1A2,CXCL10,HAS3,HIF1A,HSD11B1,ID2,IGF1R,IGFBP4,KLF2,LCK,MYBL2,MYC,NFE2L3,POU5F1,RARB,RARG,SFRP1,SNAI1,SOCS2,UHRF1	CEBPA,CEBPB,ESR1,HDAC1,HIF1A,HMGB1,Histone h3,KDM1A,PPARG,RELA,RNA polymerase II,SP1,SPI1,STAT3,TP53,TP63
mRNA targets of DE mirs for IPA and the DE mirs_4 11052020 - 2020-05-11 05:28 PM		Notch		group						8.05e-13	CDKN1A,DUSP1,FGF5,GUCY1A1,GUCY1B1,HES1,ID2,IL10,IL6,MYC,NOTCH1,POU5F1,SMAD1,TAGLN,TNF,VEGFA	AHR,CREBBP,CTNNB1,FOS,HES1,NFKB1,NFKBIA,NFkB (complex),NOTCH1,Notch,PI3K (complex),RBPJ,RELA,SMAD3,STAT3,Secretase gamma,TCF3,TP53
mRNA targets of DE mirs for IPA and the DE mirs_4 11052020 - 2020-05-11 05:28 PM		PLG		peptidase						8.05e-13	CCN1,CLIC4,COL1A1,COLEC12,CSF1,EDN1,F3,IL1A,IL1B,IL6,MRC1,PIK3CB,PLAU,PTGS2,TNF,TNFSF11	Ap1,CTNNB1,FOS,HIF1A,JUN,JUND,NFE2L2,NFKBIA,NFkB (complex),Nr1h,PLAU,PLG,RELA,SMAD3,SMAD4,SP1,SREBF1,STAT3,Tgf beta,VEGFA,cholesterol
mRNA targets of DE mirs for IPA and the DE mirs_4 11052020 - 2020-05-11 05:28 PM		RBL1		transcription regulator						8.05e-13	CCND1,CDKN1A,CDKN2A,E2F1,F3,FOS,HES1,MTOR,MYBL2,MYC,NOTCH1,RB1,SFRP1,THBS1,TNF,TP53	Akt,Ap1,CDK2,E2F1,E2F2,E2F3,E2F4,E2F5,EGR1,FOXO3,HDAC1,JUN,NFKB1,RAF1,RBL1,RELA,Rb,SP1,STAT3,TFDP1,TP53
mRNA targets of DE mirs for IPA and the DE mirs_4 11052020 - 2020-05-11 05:28 PM		25-hydroxycholesterol		chemical reagent						8.18e-13	CXCL8,CYP4F2,FOS,FOSL1,FOSL2,HMOX1,IL1B,IL6,JUN,LDLR,NR4A2,PIK3R3,PTGS2,SREBF2,VLDLR	25-hydroxycholesterol,ATF2,Ap1,CREB1,ESR1,FOS,JUN,NFATC1,NFATC2,NFE2L2,NFKB1,NFkB (complex),Nfat (family),Nr1h,PPARG,PRKCE,RELA,SCAP,SREBF1,SREBF2,Srebp,arachidonic acid,cholesterol
mRNA targets of DE mirs for IPA and the DE mirs_4 11052020 - 2020-05-11 05:28 PM		MUC1		other						8.18e-13	CCND1,CCND2,CDH11,CXCL8,HIF1A,IL10,IL6,MRC1,MYC,NRP1,PLAU,SNAI1,STAT1,TNF,VIM	AKT1,Ap1,FOXM1,FOXO1,FOXO3,JUN,MAPK1,MUC1,Mek,NCOR2,NFKB1,NFKBIA,NFkB (complex),PIK3R1,RARA,RELA,SP1,STAT1,STAT3,TP53
mRNA targets of DE mirs for IPA and the DE mirs_4 11052020 - 2020-05-11 05:28 PM		folic acid		chemical - endogenous mammalian						8.18e-13	APP,BCL2,CDKN1A,COL1A1,COL3A1,IGF2,JUN,MSI1,MYD88,PSEN1,PTHLH,SFRP1,TP53,VCAM1,WNT4	Akt,Ap1,CTNNB1,EGR1,ERK1/2,FOSL1,FOXO1,FOXO3,JUN,NFKB1,NFKBIA,NFkB (complex),RELA,RHOA,SP1,STAT3,TP53,folic acid,mitoxantrone
mRNA targets of DE mirs for IPA and the DE mirs_4 11052020 - 2020-05-11 05:28 PM		tributyrin		chemical drug						8.18e-13	ADRB2,CCN1,CCN2,CDKN1A,CXCL6,CXCL8,DUSP1,EDN1,ETS1,ID2,IL1B,IL24,IL6,PTGS2,TNFAIP3	CDKN2A,CTNNB1,EP300,ESR1,GTF2I,HDAC1,HDAC2,HDAC3,HDAC7,MEF2D,NFKB1,NFkB (complex),PPARG,RELA,SIN3A,SNAI1,SP1,TP53,TP63,tributyrin
mRNA targets of DE mirs for IPA and the DE mirs_4 11052020 - 2020-05-11 05:28 PM		ATF3		transcription regulator						8.21e-13	ADIPOR1,BBC3,CCND1,CDKN1A,CXCL16,IL1B,IL6,JUN,KRT19,LDLR,MMP3,PENK,PTGES,STAT3,TNF,TNFRSF10B,TP53,TSLP	AHR,ATF3,Ap1,ERK,JUN,NFATC2,NFKB1,NFKBIA,NFkB (complex),NR3C1,P38 MAPK,PARP1,RELA,SMAD3,STAT1,STAT3
mRNA targets of DE mirs for IPA and the DE mirs_4 11052020 - 2020-05-11 05:28 PM		ceramide		chemical - endogenous mammalian						8.51e-13	BCL2,COL1A1,CXCL8,FOS,IL1B,IL2,JUN,MYC,PTGS2,SFRP1,TP53	Ap1,CEBPA,CEBPB,CREBBP,ERK,FOS,HDAC1,JUN,MAPK8,Mapk,NFKB1,NFKBIA,NFkB (complex),PI3K (complex),PPARG,RELA,RNA polymerase II,SMAD3,STAT3,TP53,ceramide
mRNA targets of DE mirs for IPA and the DE mirs_4 11052020 - 2020-05-11 05:28 PM		NAMPT		cytokine						8.67e-13	CXCL10,CXCL8,IL16,IL6,ITGB1,JUN,MMP3,SOCS2,TFPI,TGFB2,TNF,TP53,WNT5A	AKT1,FOXO1,FOXO3,JUN,NAMPT,NFATC2,NFKB1,NFKBIA,NFkB (complex),PARP1,RELA,STAT1,STAT3,TP53,prostaglandin E2
mRNA targets of DE mirs for IPA and the DE mirs_4 11052020 - 2020-05-11 05:28 PM		PRKCQ		kinase						8.8e-13	CDKN1A,FASLG,FOSL1,FOXP3,IL10,IL2,IL24,IL6,ITGB1,RB1,STAT3,TNF	ATF2,Ap1,BCL6,CREB1,Creb,ELK1,ESR1,IL2,JUN,MAP2K4,MAPK3,MAPK8,MAPK9,NFATC3,NFKBIA,NFkB (complex),PRKCQ,RELA,STAT1,STAT3,TP53
mRNA targets of DE mirs for IPA and the DE mirs_4 11052020 - 2020-05-11 05:28 PM		ELAVL1		other						9.3e-13	ARF5,ARG2,B2M,CDKN1A,DCN,DUSP1,FOS,GLP1R,HMOX1,IL6,IRF1,LGALS3BP,MYBL2,MYC,PTGS2,PTHLH,STAT1,STAT3,TNF,TP53,VCAM1,VEGFA,VIM,WNT5A	Ap1,CCND1,CDKN1A,CTNNB1,E2F4,ELAVL1,IL6,JUN,MMP9,NFKB1,NFkB (complex),NOTCH1,NR3C1,P38 MAPK,RB1,RELA,Rb,SMAD3,SP1,STAT1,STAT3,TP53
mRNA targets of DE mirs for IPA and the DE mirs_4 11052020 - 2020-05-11 05:28 PM		BDNF		growth factor						9.62e-13	ADRB2,APP,AR,ATP2A2,BCL2,CCN1,CCND2,CDKN1A,CHAT,CNR1,DRD3,DUSP1,DUSP6,FOS,FRMD6,IL6,JUN,NGFR,NOS1,PAX7,PENK,PSEN1,SFRP1,SHH,SPARC,TAGLN,TFRC,THBS1,VAMP2,VIM	Ap1,BDNF,CEBPB,CREB1,CREBBP,CREM,CTNNB1,Ca2+,Creb,FOXO1,JUN,LEP,NFATC3,NFKB1,NFkB (complex),NOTCH1,NR3C1,RELA,RNA polymerase II,TP53,cocaine,nitric oxide
mRNA targets of DE mirs for IPA and the DE mirs_4 11052020 - 2020-05-11 05:28 PM		Salmonella enterica serotype abortus equi lipopolysaccharide		chemical toxicant						9.67e-13	ADORA2B,ADRB2,EDN1,F3,FOSL1,HES1,ID2,IL10,IL1A,IL1B,IL6,IRF1,KCNJ2,NR4A2,PLA1A,PLAU,PTGS2,THBS1,TNF,TNFSF15,TSLP,WNT5A	Ap1,CEBPA,EP300,FOS,IL32,JUN,MAPK8,NFKB1,NFKBIA,NFkB (complex),NR3C1,P38 MAPK,RELA,SMAD4,STAT3,Salmonella enterica serotype abortus equi lipopolysaccharide,TNF,TP53
mRNA targets of DE mirs for IPA and the DE mirs_4 11052020 - 2020-05-11 05:28 PM		INHA		growth factor						9.74e-13	BCL2,CCN1,CCN2,CCND2,COL1A2,COL3A1,CYP19A1,E2F1,EGFR,FST,IGFBP4,ITGA9,KIT,KITLG,KRT19,MYC,PIK3R1,PTGS2	CREB1,FOXG1,FSH,INHA,INHBA,JUN,RARA,RB1,SMAD3,SMAD7,SP1
mRNA targets of DE mirs for IPA and the DE mirs_4 11052020 - 2020-05-11 05:28 PM		CCL5		cytokine						9.95e-13	CAPN2,CXCL8,DUSP1,DUSP6,F2R,F2RL1,F2RL2,FOS,IL1B,IL6,MMP19,STAT1,STAT3,THBS1,TLR4,TNF	Ap1,CCL3,CCL5,IRF3,ITGAM,JAK2,JUN,NFKB1,NFKBIA,RAC1,RELA,SP1,STAT1,STAT3,STAT5a/b,STAT6,TP53,ZFP36,nitric oxide
mRNA targets of DE mirs for IPA and the DE mirs_4 11052020 - 2020-05-11 05:28 PM		rottlerin		chemical toxicant						9.95e-13	CCND1,CDKN1A,CDKN2A,CIITA,COL1A1,COL3A1,CXCL8,HMOX1,IL10,IL2,ITGB1,JUN,PTGS2,TNF,TNFRSF10B,VCAM1	AHR,Ap1,CREB1,Creb,ELK1,JUN,MAPK3,NFATC2,NFKB1,NFKB2,NFKBIA,NFkB (complex),PARP1,PPARA,PRKCD,Pkc(s),RELA,STAT1,STAT3,rottlerin
mRNA targets of DE mirs for IPA and the DE mirs_4 11052020 - 2020-05-11 05:28 PM		NR1H3		ligand-dependent nuclear receptor						1.01e-12	ADRB2,ARG2,CDKN1A,CXCL10,CXCL16,FPR2,HSD11B1,IL10,IL1B,IL6,ITGB3,LDLR,PLAU,PPARG,PRDM16,PTGS2,RAD51,RB1,SNAI1,SOCS1,SREBF2,TBX1,TNF,UHRF1,VEGFA	ABCA1,Ap1,ERK1/2,FOSL1,FOXO3,JUN,LPL,NFE2L2,NFKB1,NFKBIA,NFkB (complex),NR1H3,NR5A2,Nr1h,PPARG,PPARGC1A,RELA,SREBF1,SREBF2,STAT1,cholesterol
mRNA targets of DE mirs for IPA and the DE mirs_4 11052020 - 2020-05-11 05:28 PM		prednisolone		chemical drug						1.03e-12	APP,BCL2,CASP8,CDKN2A,CXCL10,DUSP1,EDN1,ESR1,HES1,HIF1A,IL10,IL1B,IL6,MAP1LC3A,NOTCH1,PLAT,PTGS2,RB1,SOCS1,STAT1,TNF,TNFAIP3,TNFSF10,TNFSF11,TP53,ZBTB16	AHR,Ap1,Creb,NFATC2,NFKB1,NFKBIA,NFkB (complex),NR3C1,P38 MAPK,PARP1,PPARA,PTGS2,RELA,STAT1,STAT3,TP53,prednisolone
mRNA targets of DE mirs for IPA and the DE mirs_4 11052020 - 2020-05-11 05:28 PM		SUZ12		enzyme						1.05e-12	ATP2A2,CDKN2A,CNR1,EVX1,GATA6,IGFBP3,KLF4,LAMB3,LAMC2,LGALS3,MYC,NKX2-3,PAX7,PLAU,POU5F1,RARB,SNAI1,TNFRSF1B,WNT1,WNT3A	EED,ESR1,EZH2,GATA3,HDAC1,HMGB1,Histone h3,NFKB1,RELA,RNA polymerase II,SP1,STAT3,SUZ12
mRNA targets of DE mirs for IPA and the DE mirs_4 11052020 - 2020-05-11 05:28 PM		Ccl2		cytokine						1.11e-12	CSF1,CTSK,CXCL10,ETS1,IL10,IL1B,IL2,IL6,ITGB3,KLF4,PPARG,TLR4,TNF,VCAM1	Ap1,CXCL2,Ccl2,Creb,IL12B,IL4,IRF1,NFKB1,NFKBIA,NFkB (complex),NR3C1,P38 MAPK,REL,RELA,STAT1,STAT3,STAT6
mRNA targets of DE mirs for IPA and the DE mirs_4 11052020 - 2020-05-11 05:28 PM		HDL		complex						1.11e-12	AGTR1,CXCL8,HIF1A,IL1B,IL6,ITGAV,ITGB1,ITGB3,KLF2,LDLR,MYD88,PTGS2,TNF,VCAM1	ABCA1,APOA1,EGR1,HDL,LDL,LPL,NFKB1,NFKBIA,NFkB (complex),RELA,SCARB1,SREBF1,SREBF2,STAT1,STAT3
mRNA targets of DE mirs for IPA and the DE mirs_4 11052020 - 2020-05-11 05:28 PM		mir-204		microrna						1.11e-12	ACVR1,ACVR2A,BCL2,CXCL8,ID2,IL1B,IL6,MYC,PIK3R1,RUNX2,SMAD1,TGFB3,TGFBR2,VAMP2	ESR1,HMGB1,Histone h3,RELA,RNA polymerase II,SP1,mir-204
mRNA targets of DE mirs for IPA and the DE mirs_4 11052020 - 2020-05-11 05:28 PM		IL33	0	cytokine						1.14e-12	ADORA2B,ALDH1A3,APP,CCND1,COL3A1,CXCL10,CXCL16,CXCL8,HIF1A,HMOX1,IL10,IL1A,IL1B,IL2,IL6,ITGA5,NT5E,PLAT,S100A8,TNF,TNFAIP3,TNFRSF1B,TNFSF10,TNFSF11,TSLP,VASH1	IL33,IRAK1,IRF1,IRF3,Iga,NFATC2,NFKB1,NFKBIA,NFkB (complex),RELA,STAT1,STAT3,TP53,TRAF6
mRNA targets of DE mirs for IPA and the DE mirs_4 11052020 - 2020-05-11 05:28 PM		BCR-ABL1		fusion gene/product						1.17e-12	BCL2,CCND1,CDKN2A,CEBPA,FASLG,HIF1A,HMOX1,IFNAR1,MICA,MYC,OSM,PIM1,SGMS1,SOCS1,SOCS2,TNFRSF10B,TNFSF10	BCR-ABL1,BRAF,Creb,ELK1,Gsk3,NFKB1,NFKBIA,NFkB (complex),RB1,RELA,RNA polymerase II,Rar,SMAD3,STAT1,STAT3,STAT5a/b,TP53,imatinib
mRNA targets of DE mirs for IPA and the DE mirs_4 11052020 - 2020-05-11 05:28 PM		ascorbic acid		chemical - endogenous mammalian						1.23e-12	CASP8,CDKN1A,CXCL8,HIF1A,IGFBP3,IGFBP4,IGFBP5,IL6,ITGAV,ITGB1,ITGB3,POU5F1,PTGS2,RUNX2,SPARC,TNF	Ap1,EGR1,FOS,FOSL1,FOXO3,HDL,JUN,LDL,NFKB1,NFKBIA,NFkB (complex),NR3C1,Nr1h,P38 MAPK,RELA,SMAD4,SRC (family),SREBF1,STAT1,STAT3,ascorbic acid
mRNA targets of DE mirs for IPA and the DE mirs_4 11052020 - 2020-05-11 05:28 PM		fenretinide		chemical drug						1.23e-12	BBC3,BCL2,CCND1,GRB2,HIF1A,IL1B,IL6,JUN,MYC,PTGS2,RARB,RARG,RXRA,STAT1,TNFRSF10B,VEGFA	AHR,ATF2,Ap1,EP300,JUN,MYC,NCOA3,NFATC2,NFKB1,NFKB2,NFKBIA,NFkB (complex),PARP1,PRKCD,RARA,RARB,RELA,RXRA,STAT1,STAT3,fenretinide
mRNA targets of DE mirs for IPA and the DE mirs_4 11052020 - 2020-05-11 05:28 PM		STAT6		transcription regulator						1.27e-12	ALDH2,BCL2,CCND2,CDKN1A,COL1A1,COL1A2,CPT1A,CXCL10,CYP4A11,FOXP3,IL10,IL1A,IL1B,IL2,IL24,IL33,IL4R,IL6,IL6ST,IRF1,LGALS3BP,LIF,PDGFC,PTGS2,SOCS1,SOCS2,TCF7,THY1,TNF,TNFSF11,TRPV2,TSLP,VCAM1,VIM	BCL6,CREB1,FOS,IL10,IL2,IL4,IRF1,Ige,JUN,NFATC2,NFKB1,NFKBIA,NFkB (complex),SPI1,STAT1,STAT2,STAT3,STAT6
mRNA targets of DE mirs for IPA and the DE mirs_4 11052020 - 2020-05-11 05:28 PM		ERG		transcription regulator						1.28e-12	ADRB2,AR,CNR1,CXCL8,ETS1,F2R,GUCY1A1,GUCY1B1,IGF1R,MMP3,NR4A2,PIM1,PLA1A,PLAT,PLAU,SNAI1,SPARC,SREBF2,TGFBR2,THBS1,VIM,WNT1,WNT3A,ZBTB16	AHR,Ap1,ERG,FOS,JUN,JUND,NFKB1,NFKBIA,NFkB (complex),RELA,STAT3
mRNA targets of DE mirs for IPA and the DE mirs_4 11052020 - 2020-05-11 05:28 PM		MAP3K8		kinase						1.28e-12	BMP1,CASP8,CIITA,COLEC12,CXCL8,DUSP6,FOS,IGF1R,IL10,IL1A,IL1B,IL2,IL6,JUN,MMP3,PLAT,PTGER2,PTGER4,PTGS2,RASGRF1,TNF	AHR,Ap1,Creb,ERK1/2,ESR1,FOS,FOSL1,JUN,MAP3K8,MAPK7,NFATC2,NFKB1,NFKBIA,NFkB (complex),Nfat (family),PPARG,RELA,STAT3,TP53
mRNA targets of DE mirs for IPA and the DE mirs_4 11052020 - 2020-05-11 05:28 PM		ITGA9	0	other						1.37e-12	CDH11,CXCL12,CXCL6,IL1B,IL6,MMP3,SNAI1,TNC,TNFSF11,VIM	CBL,CTNNB1,EZH2,FN1,FOS,HIF1A,ITGA9,ITGB1,JUN,MMP3,NFE2L2,NFKBIA,NFkB (complex),RELA,SMAD3,SP1,SPP1,STAT1,STAT3,TP53
mRNA targets of DE mirs for IPA and the DE mirs_4 11052020 - 2020-05-11 05:28 PM		CD47		transmembrane receptor						1.38e-12	COL1A1,CSF1,CTSK,IL10,IL1B,IL2,IL6,IL7,MYC,TNF,TNFSF11	Ap1,CBL,CD47,CEBPB,FOS,IFNG,IL12 (complex),IL17A,IRF1,LYN,NFKB1,NFKBIA,NFkB (complex),PTPN6,RELA,SP1,STAT1,STAT3,STAT5a/b
mRNA targets of DE mirs for IPA and the DE mirs_4 11052020 - 2020-05-11 05:28 PM		PTPN6		phosphatase						1.45e-12	BCL2,CCND1,CDKN2A,CXCL8,ETS1,IL10,IL1B,IL2,IL6,IRF1,MYC,STAT3,TNF,VIM	Ap1,CBL,IRF1,JUN,LYN,MAPK8,NFKB1,NFKBIA,NFkB (complex),PTPN6,RAS,REL,RELA,STAT1,STAT3,STAT5a/b,SYK
mRNA targets of DE mirs for IPA and the DE mirs_4 11052020 - 2020-05-11 05:28 PM		mir-17		microrna						1.51e-12	APP,AR,CCN2,CCND1,CDKN1A,CXCL8,E2F1,ESR1,IL6,MICA,POU5F1,RB1,STAT3,TGFBR1,THBS1,TNFAIP3	AHR,BRCA1,CBL,CCND1,CDKN1A,E2F4,ESR1,ESR2,MDM2,NFKB1,NFKBIA,NFkB (complex),PGR,RB1,RELA,Rb,SATB1,SMAD3,SP1,STAT1,STAT3,TP53,caspase,mir-17
mRNA targets of DE mirs for IPA and the DE mirs_4 11052020 - 2020-05-11 05:28 PM		FOXM1		transcription regulator						1.59e-12	ACE2,AR,CCND1,CCND2,CDKN1A,CDKN2A,CXCL12,ESR1,FOS,IL6,JUN,MYC,POU5F1,SFRP1,SNAI1,STAT3,TGFBR2,TP53,VEGFA,VIM	Akt,Ap1,CTNNB1,EGR1,EZH2,FOXM1,FOXO3,HDAC1,HIF1A,JUN,MET,NFKB1,NFKBIA,NFkB (complex),RELA,SMAD3,SP1,STAT1,STAT3,TP53,TP63
mRNA targets of DE mirs for IPA and the DE mirs_4 11052020 - 2020-05-11 05:28 PM		miR-30c-5p (and other miRNAs w/seed GUAAACA)	-1.749	mature microrna						1.59e-12	ACVR1,ADAMTS2,ANPEP,ATP2A2,CCN2,COL1A1,COL1A2,IL6,JUN,NT5E,P4HA2,PPARG,RUNX2,SPARC,TGFBR1,TGFBR2,TNF,TNFRSF10B,TP53,WNT5A	BRCA1,CASP3,NFE2L2,RB1,SREBF1,TP53,miR-30c-5p (and other miRNAs w/seed GUAAACA)
mRNA targets of DE mirs for IPA and the DE mirs_4 11052020 - 2020-05-11 05:28 PM		IFNLR1		transmembrane receptor						1.64e-12	CSF1,CXCL10,CXCL6,IL1A,IL1B,IL6,ITGAV,LIF,MYC,PTGS2,THBS1,TNF,TNFAIP3	GATA3,IFNLR1,IRF9,JUN,NFKB1,NFKBIA,NFkB (complex),RELA,RORC,SMAD3,SPI1,STAT1,STAT2,STAT3,STAT4
mRNA targets of DE mirs for IPA and the DE mirs_4 11052020 - 2020-05-11 05:28 PM		IL12A		cytokine						1.64e-12	BCL2,CXCL10,FASLG,IL10,IL1A,IL1B,IL2,IL6,SOCS1,STAT1,STAT3,TNF,VCAM1	Ap1,GATA3,IL12A,IL27,JUN,NFKB1,NFKBIA,NFkB (complex),NR3C1,P38 MAPK,RELA,RORC,SMAD3,SPI1,STAT1,STAT2,STAT3,STAT4
mRNA targets of DE mirs for IPA and the DE mirs_4 11052020 - 2020-05-11 05:28 PM		PRKAA		group						1.64e-12	AR,BCL2,CDKN1A,CPT1A,CXCL10,DUSP1,HSD11B1,IL6,SNAI1,STAT1,TNF,TP53,VIM	26s Proteasome,AKT1,BRCA1,EGR1,ESR1,FOXO1,FOXO3,GSK3B,MTOR,NFKB1,NFKBIA,NFkB (complex),NR5A2,PPARG,PPARGC1A,PRKAA,REL,RELA,SREBF1,SREBF2,STAT1,STAT3,TP53
mRNA targets of DE mirs for IPA and the DE mirs_4 11052020 - 2020-05-11 05:28 PM		RIPK1		kinase						1.64e-12	APP,CXCL10,CXCL8,EGFR,IL10,IL1B,IL33,IL6,MRC1,TNF,TP53,VEGFA,WNT5A	Ap1,Creb,FOS,GRN,IRF1,IRF3,JUN,MAPK13,MAPKAPK2,NFE2L2,NFKB1,NFKBIB,NFkB (complex),NOTCH1,RELA,RIPK1,STAT3,TARDBP,ZBP1,ZFP36
mRNA targets of DE mirs for IPA and the DE mirs_4 11052020 - 2020-05-11 05:28 PM		SMAD1	0	transcription regulator						1.64e-12	CCN2,CDKN1A,COL10A1,COL1A1,COL1A2,CSF1,IL11,IRF1,MYC,RUNX2,SMAD1,VCAM1,VEGFA	BMP,CEBPB,GATA4,MYOCD,NFKB1,NFkB (complex),NKX2-5,NOTCH1,RELA,RUNX2,SMAD1,SMAD3,SMAD5,STAT3,Smad,TBX5,TP53,VHL
mRNA targets of DE mirs for IPA and the DE mirs_4 11052020 - 2020-05-11 05:28 PM		stallimycin		biologic drug						1.64e-12	CSF1,CXCL10,CXCL8,F3,IL1A,IL1B,IL24,IL6,IL7,IRF1,STAT1,TNF,TNFSF10	HDAC1,HIF1A,NFKB1,NFKBIA,NFkB (complex),RELA,SMAD3,SP1,SPI1,STAT1,STAT2,STAT3,TP53,TP63,stallimycin
mRNA targets of DE mirs for IPA and the DE mirs_4 11052020 - 2020-05-11 05:28 PM		5-fluorouracil		chemical drug						1.65e-12	BBC3,BCL2,CCND1,CCND2,CDKN1A,CDKN2A,COL1A2,CTSD,E2F1,FASLG,HMOX1,HRAS,IL1A,IL1B,JUN,KRAS,LIF,MYC,NOTCH1,PROCR,PTGS2,RB1,RPL37,RPS29,RXRA,THBS1,TLR4,TNFRSF10B,TP53,VDR	5-fluorouracil,Akt,Ap1,EGR1,ESR1,FOXO3,HDAC1,JUN,MAPK8,NFATC2,NFKB1,NFKBIA,NFkB (complex),NR3C1,P38 MAPK,PARP1,RELA,SMAD3,SP1,STAT3,TP53
mRNA targets of DE mirs for IPA and the DE mirs_4 11052020 - 2020-05-11 05:28 PM		F3	0	transmembrane receptor						1.66e-12	CCN1,CCN2,CXCL8,DUSP6,F3,FOS,GJA1,IL10,IL1B,IL6,KRAS,TGFBR2,TNF,VCAM1,VEGFA	Ap1,ERK1/2,F10,F2R,F2RL1,F3,F7,FOSL1,JUN,NFKB1,NFkB (complex),RELA,STAT3,YAP1
mRNA targets of DE mirs for IPA and the DE mirs_4 11052020 - 2020-05-11 05:28 PM		miR-21-5p (and other miRNAs w/seed AGCUUAU)		mature microrna						1.66e-12	BMPR2,CDKN1A,FASLG,IL1B,IL6,IL6R,MYD88,NFIB,PIK3R1,STAT3,TAGLN,TGFB2,TGFBR2,TIMP3,TNF	Ap1,FASLG,FOXO1,NFKB1,NFKBIA,NFkB (complex),Nfat (family),RELA,SMAD1,SMAD2,SMAD3,SMAD4,SMAD7,SP1,STAT1,STAT3,Smad,TP53,miR-21-5p (and other miRNAs w/seed AGCUUAU)
mRNA targets of DE mirs for IPA and the DE mirs_4 11052020 - 2020-05-11 05:28 PM		mir-15		microrna						1.66e-12	APP,AR,BCL2,CCND1,CCND2,EGFR,FGF1,IL1B,IL6,PIM1,PTGS2,TNF,TP53,UCP2,WNT3A	BCL2,CBL,CTNNB1,Creb,EGR1,FGF2,FOXO1,JUN,MDM2,NFKB1,NFKBIA,NFkB (complex),RB1,RELA,SATB1,SP1,STAT1,STAT3,UCP2,caspase,mir-15
mRNA targets of DE mirs for IPA and the DE mirs_4 11052020 - 2020-05-11 05:28 PM		XDH		enzyme						1.89e-12	CCN2,CEBPA,CXCL8,DUSP1,F3,HIF1A,IL1B,PLAU,PPARG,TIMP2,TNF,VIM	Ap1,CREB1,Creb,ERK1/2,FOSL1,IL1B,JUN,NFKB1,NFKBIA,NFkB (complex),PPARA,PPARG,Pkc(s),RELA,SP1,STAT1,STAT3,XDH,curcumin
mRNA targets of DE mirs for IPA and the DE mirs_4 11052020 - 2020-05-11 05:28 PM		lipoxin A4		chemical - endogenous mammalian						1.89e-12	CCND1,CDKN1A,CXCL8,ESR1,FPR2,HMOX1,IL10,IL1B,IL6,PTGS2,TIMP2,TNF	AHR,Ap1,BCL2,Creb,EGR1,ELK1,ESR1,ESR2,FOXO3,GSK3B,JUN,MAPK3,NFKBIA,NFkB (complex),RB1,RELA,RELB,STAT1,STAT3,TP53,XIAP,lipoxin A4,tetrachlorodibenzodioxin
mRNA targets of DE mirs for IPA and the DE mirs_4 11052020 - 2020-05-11 05:28 PM		GNRH1		other						1.9e-12	APP,CHAT,CYP19A1,FOS,FSHR,FST,HSD11B1,IGFBP5,IL1B,JUN,NOS1,PLAT,PSEN1,PTGS2	AR,Ap1,CREB1,CREBBP,EGR1,ELK1,ESR1,FOS,FOXO3,FSH,GNRH1,HIF1A,IGF1,JUN,Mapk,NFKB1,RARA,RELA,SMAD3,STAT1,STAT3,cyclic AMP,testosterone
mRNA targets of DE mirs for IPA and the DE mirs_4 11052020 - 2020-05-11 05:28 PM		IL32		cytokine						1.9e-12	BBC3,BCL2,CTSK,CXCL8,IL10,IL1A,IL1B,IL6,MMP3,PTGS2,TNF,TNFSF11,TP53,VIM	Ap1,EGR1,FOXO1,FOXO3,GSK3B,IL32,IL4,IRF1,JUN,NFKB1,NFKBIA,NFkB (complex),NR3C1,P38 MAPK,RELA,STAT1,STAT3,STAT6,prostaglandin E2
mRNA targets of DE mirs for IPA and the DE mirs_4 11052020 - 2020-05-11 05:28 PM		MAP2K7		kinase						1.9e-12	CCND1,CDKN1A,CDKN2A,CXCL10,CXCL8,EFNB2,GJA1,IL2,ITGB1,MMP3,MYC,PLAU,TNF,VDR	ATF2,Ap1,ESR1,FOS,JUN,MAP2K4,MAP2K7,MAPK14,MAPK8,NFKBIA,NFkB (complex),NR3C1,P38 MAPK,RELA,SMAD4,SP1,STAT3,TP53
mRNA targets of DE mirs for IPA and the DE mirs_4 11052020 - 2020-05-11 05:28 PM		COLQ		other						2.09e-12	ADAMTS2,BGN,BMP1,COL6A3,DCN,DMD,FGF7,HSPG2,LTBP4,MFAP2,MMP16,MMP19,SNTB2,TGFB3,WNT4
mRNA targets of DE mirs for IPA and the DE mirs_4 11052020 - 2020-05-11 05:28 PM		kainic acid		chemical toxicant						2.12e-12	APP,BCL2,CCND1,CNR1,DUSP1,E2F1,FASLG,FOS,FOSL1,FOSL2,IL1B,JUN,NGFR,NR3C2,NR4A2,PENK,PTGES,PTGS2,TNF,TP53,VEGFA	AHR,Ap1,CREBBP,Ca2+,EGR1,IRF1,JUN,MAPK8,NFATC3,NFKB1,NFKBIA,NFkB (complex),NGF,NOTCH1,NR3C1,REL,RELA,STAT3,kainic acid
mRNA targets of DE mirs for IPA and the DE mirs_4 11052020 - 2020-05-11 05:28 PM		SREBF1		transcription regulator						2.17e-12	AR,BCL2,CDKN1A,CEBPA,CSRP1,CXCL10,CYP27B1,CYP4F2,FADS2,HMOX1,IL10,IL1A,IL1B,IL6,LDLR,LGALS3,P4HA2,PIK3R3,PPARG,PTGS2,RBP1,TNF,TNFRSF1B,TP53,UCP2,VEGFA	AMPK,CEBPB,EGR1,FOXO1,FOXO3,GPS2,HDAC3,JUN,JUND,NFE2L2,NFkB (complex),NR1H3,NR5A2,Nr1h,PPARA,PPARD,PPARG,RELA,SCARB1,SREBF1,STAT1,STAT3,cholesterol,fatty acid
mRNA targets of DE mirs for IPA and the DE mirs_4 11052020 - 2020-05-11 05:28 PM		T 0070907		chemical reagent						2.19e-12	CDKN1A,CEBPA,COL1A1,COL1A2,HMOX1,IL2,PTGS2,TNF	Ap1,CEBPB,COL1A2,HDAC3,HIF1A,NCOR1,NCOR2,NFKB1,NFkB (complex),PPARA,PPARG,PPARGC1A,RELA,RXRA,SMAD2,SP1,T 0070907,THRA,VDR,reactive oxygen species
mRNA targets of DE mirs for IPA and the DE mirs_4 11052020 - 2020-05-11 05:28 PM		plicamycin		chemical drug						2.23e-12	ATP7A,BBC3,CA9,CCN2,CDKN1A,COL1A1,COL1A2,CYP19A1,EGFR,F3,HIF1A,HMOX1,IGFBP4,NGFR,TGFBR2,TP53,VDR,XYLT1	Ap1,EGR1,ESR1,HDAC1,HIF1A,RNA polymerase II,SMAD3,SP1,SP3,STAT3,TP53,TP63,plicamycin
mRNA targets of DE mirs for IPA and the DE mirs_4 11052020 - 2020-05-11 05:28 PM		C3AR1		g-protein coupled receptor						2.23e-12	COL1A1,COL1A2,CXCL10,CXCL8,DCN,IL10,IL1B,IL6,MEFV,TGFB2,TGFBR1,TGFBR2,TNF	ARRB2,C3,C3AR1,IL12 (complex),IL4,IRF1,JUN,NFKB1,NFKBIA,NFkB (complex),RELA,SMAD3,SP1,STAT1,STAT3,STAT6,TGFB1,TP53
mRNA targets of DE mirs for IPA and the DE mirs_4 11052020 - 2020-05-11 05:28 PM		Hsp27		group						2.23e-12	BCL2,CASP8,CCND1,CDKN1A,CSF1,CXCL8,FOS,IL10,IL6,IL6R,NGFR,PTGS2,STAT3	ATF2,Ap1,CTNNB1,DAXX,ESR1,FOXO1,Hsp27,IKBKB,IL10,IRF1,MAP2K4,MDM2,NFKB1,NFKBIA,NFkB (complex),NFkB (family),NR3C1,PAX5,RELA,RHOA,STAT1,STAT3,TCF4,TP53
mRNA targets of DE mirs for IPA and the DE mirs_4 11052020 - 2020-05-11 05:28 PM		mir-27		microrna						2.46e-12	CXCL12,E2F1,EDN1,EGFR,ESR1,IL10,IL1B,IL6,KRAS,MSTN,PHB,PPARG,PTGS2,TNF	ABCA1,Ap1,BRCA1,ERK1/2,ESR1,ESR2,FOSL1,JUN,NFE2L2,NFKB1,NFKBIA,NFkB (complex),Nr1h,PGR,RELA,SP1,SREBF1,SREBF2,STAT1,STAT3,TP53,cholesterol,mir-27
mRNA targets of DE mirs for IPA and the DE mirs_4 11052020 - 2020-05-11 05:28 PM		IKK (complex)		complex						2.48e-12	BCL2,CCND1,CXCL10,CXCL8,IL1B,IL2,MYC,PTGS2,TNF,VCAM1	AHR,Ap1,FOXO1,HDAC2,IKBKB,IKK (complex),IRF1,NFATC1,NFATC3,NFATC4,NFKB1,NFKBIA,NFkB (complex),NOTCH1,RELA,STAT3,TP53
mRNA targets of DE mirs for IPA and the DE mirs_4 11052020 - 2020-05-11 05:28 PM		NFE2L2		transcription regulator						2.59e-12	ACE2,ACTG1,B4GALNT1,BCL2,CCN2,CDKN1A,CEBPA,COL1A1,COL3A1,CTSD,CTSK,CXCL10,CXCL6,CXCL8,ELN,GHR,HMOX1,HSF1,IDE,IL10,IL1A,IL1B,IL6,M6PR,MAP1LC3A,NFE2L3,PPARG,PTGS2,RAMP2,TNF,TP53,TXN,VCAM1,VEGFA	AHR,Ap1,Creb,FOS,GABPA,HMOX1,IL13,KEAP1,NFE2L2,NFKB1,NFKBIA,NFkB (complex),NR3C1,P38 MAPK,PPARG,RELA,SP1,STAT1,STAT3
mRNA targets of DE mirs for IPA and the DE mirs_4 11052020 - 2020-05-11 05:28 PM		ADORA2B	0	g-protein coupled receptor						2.71e-12	BCL2,COL1A2,CXCL8,HIF1A,IL10,IL1B,IL6,KLF4,MRC1,RUNX2,TNF,VEGFA	5-N-ethylcarboxamido adenosine,5-hydroxytryptamine,ADORA2B,ARRB2,Ap1,CTNNB1,FOXO3,JUN,NFATC2,NFKB1,NFKBIA,NFkB (complex),RELA,SPHK1,STAT1,STAT3,TP53,adenosine
mRNA targets of DE mirs for IPA and the DE mirs_4 11052020 - 2020-05-11 05:28 PM		GDF9		growth factor						2.71e-12	CCN2,CYP19A1,GREM1,HSPG2,ID2,ITGAV,KIT,KITLG,PLAU,PTGER2,PTGS2,TNFAIP6	CREB1,FSH,GDF9,JUN,RARA,SMAD3
mRNA targets of DE mirs for IPA and the DE mirs_4 11052020 - 2020-05-11 05:28 PM		mir-19		microrna						2.71e-12	CCN2,CCND2,CDKN1A,E2F1,ESR1,F3,SMAD4,TGFBR2,THBS1,TLR7,TNF,TNFAIP3	FOXO1,MDM2,NFKB1,PTEN,RELA,TP53,mir-19
mRNA targets of DE mirs for IPA and the DE mirs_4 11052020 - 2020-05-11 05:28 PM		cobalt chloride		chemical reagent						2.75e-12	ADORA2B,ANPEP,ATP7A,BBC3,BCL2,CA9,CDKN1A,CXCL8,DUSP1,E2F1,HIF1A,HMOX1,PTGS2,TFRC,TP53,VEGFA	AHR,ARNT,CREBBP,CTNNB1,D-glucose,EGR1,EP300,EPAS1,FOXO1,HIF1A,MDM2,NFKB1,NFKBIA,NFkB (complex),PI3K (complex),PPARG,RELA,Rb,SP1,STAT3,TFDP1,TP53,VHL,cobalt chloride
mRNA targets of DE mirs for IPA and the DE mirs_4 11052020 - 2020-05-11 05:28 PM		HDAC3		transcription regulator						2.89e-12	CCND1,CDKN1A,CDKN2A,COL1A2,CXCL10,CXCL8,FOS,GUCY1B1,HMOX1,IL6,MYC,PTGS2,RARB,TAGLN,TBX1,TNF,VIM	AHR,Ap1,E2F2,ESR1,HDAC1,HDAC3,HMGB1,Hdac,Histone h3,Histone h4,JUN,MAPK8,MED1,NFKB1,NFKBIA,NFkB (complex),RELA,RNA polymerase II,SP1,STAT1,STAT3,STAT5A,vorinostat
mRNA targets of DE mirs for IPA and the DE mirs_4 11052020 - 2020-05-11 05:28 PM		flutamide		chemical drug						2.89e-12	AGTR1,AR,B4GALNT1,BCL2,CCN1,COL3A1,CYP19A1,ESR1,FOS,HIF1A,IL6,IL6ST,KITLG,PTHLH,TNF,VIM,WIF1	AR,Akt,BRCA1,CREBBP,CTNNB1,CYP19A1,Creb,EGR1,ESR1,ESR2,FOXO3,JUN,NCOA2,NFKB1,NFKBIA,NFkB (complex),PPARG,REL,RELA,SP1,STAT5A,STAT5B,TNF,TP53,flutamide
mRNA targets of DE mirs for IPA and the DE mirs_4 11052020 - 2020-05-11 05:28 PM		KAT2B		transcription regulator						3.01e-12	B2M,CCN2,CDKN1A,COL1A2,E2F1,FOXP3,KLF2,PTGS2,RARB,RB1,TGFBR2,TNF,TP53	AHR,CREBBP,E2F2,EP300,ESR1,HDAC1,HMGB1,Hdac,Histone h3,Histone h4,KAT2B,MED1,MYC,NFKB1,NFKBIA,NFkB (complex),NOTCH1,RELA,RNA polymerase II,SP1,STAT3,TP53
mRNA targets of DE mirs for IPA and the DE mirs_4 11052020 - 2020-05-11 05:28 PM		PRKD1		kinase						3.01e-12	CCND1,CCND2,CXCL10,CXCL6,F3,IL10,IL1B,IL6,MMP3,PTGS2,TNF,TNFAIP3,VCAM1	Ap1,ERK1/2,FOSL1,FOXO1,JUN,NFKB1,NFKBIA,NFkB (complex),NR3C1,P38 MAPK,PIK3R1,PRKD1,RELA,STAT1,STAT3,TP53
mRNA targets of DE mirs for IPA and the DE mirs_4 11052020 - 2020-05-11 05:28 PM		cardiotoxin		chemical - other						3.08e-12	AOC3,B2M,BGN,CCND1,CCND2,COL1A2,E2F1,FASLG,IGF2,IL13RA1,IL1B,IL4R,IL6R,ITGA5,MMP3,MRC1,PAX7,STAT3,TNF,TNFRSF1B,UCP2
mRNA targets of DE mirs for IPA and the DE mirs_4 11052020 - 2020-05-11 05:28 PM		sulforafan		chemical drug						3.12e-12	BCL2,CCND1,CDKN1A,CXCL8,FOS,GATA6,HIF1A,HMOX1,HTR2C,IL1B,IL6,MSTN,PTGES,PTGS2,TNF,TNFRSF10B,TP53,VCAM1,VEGFA,VIM	AHR,ATF2,Ap1,HIF1A,JUN,MAPK14,NFKB1,NFKBIA,NFkB (complex),RELA,SP1,STAT1,STAT3,TP53,reactive oxygen species,sulforafan
mRNA targets of DE mirs for IPA and the DE mirs_4 11052020 - 2020-05-11 05:28 PM		FOXC2		transcription regulator						3.17e-12	ADRB2,CEBPA,EFNB2,ITGB3,NOTCH1,PPARG,PRDM16,PTGS2,RUNX2,SNAI1,TBX1,TP53,VIM,WNT5A	Akt,Ap1,CTNND1,EGR1,ERK1/2,FOSL1,FOXC2,FOXO3,GLIS2,JUN,NFKB1,NFkB (complex),PPARA,PPARG,PPARGC1A,RELA,SP1,TP53
mRNA targets of DE mirs for IPA and the DE mirs_4 11052020 - 2020-05-11 05:28 PM		GLI3		transcription regulator						3.26e-12	BCL2,CCND1,CCND2,DUSP1,GREM1,IRF1,KLF2,PAX2,PTHLH,RUNX2,SFRP1,SHH,TNFAIP3,WNT3A,WNT5A
mRNA targets of DE mirs for IPA and the DE mirs_4 11052020 - 2020-05-11 05:28 PM		CDH1		other						3.34e-12	CCND1,EGFR,FOSL1,IGFBP3,ITGB3,JUN,KRT19,MMP19,MMP3,MTOR,MYC,PIK3R1,TNF,TSLP,VEGFA,VIM	Ap1,CDH1,Creb,EGR1,ERK,ERK1/2,ESR1,FOSL1,JUN,MAP2K1/2,NFATC2,NFKB1,NFkB (complex),Nfat (family),RELA,SMAD3,SP1,SRC,STAT3
mRNA targets of DE mirs for IPA and the DE mirs_4 11052020 - 2020-05-11 05:28 PM		PML-RARA		fusion gene/product						3.39e-12	CDKN1A,CDKN2A,F3,FOS,JUN,RAD51,RARB,RXRA,TNF,TP53,VCAM1	CDKN2A,CEBPB,DNA-methyltransferase,FOXO1,MDM2,NFKB1,NFKBIA,NFkB (complex),PML,PML-RARA,PPARA,PPARG,PTEN,RB1,RELA,RXRA,Rxr,SP1,SREBF1,STAT3,THRA,TP53,VDR,arsenic trioxide
mRNA targets of DE mirs for IPA and the DE mirs_4 11052020 - 2020-05-11 05:28 PM		R-WIN 55,212		chemical reagent						3.39e-12	BCL2,CCND1,CCND2,CXCL8,E2F1,IL1B,IL6,RB1,TNF,TP53,VCAM1	AKT1,Akt,Ap1,EGR1,ERK1/2,FOSL1,FOXO1,FOXO3,JUN,NFATC2,NFKB1,NFKBIA,NFkB (complex),PARP1,R-WIN 55,212,RELA,SP1,STAT1,STAT3,TP53
mRNA targets of DE mirs for IPA and the DE mirs_4 11052020 - 2020-05-11 05:28 PM		bee venom		chemical - endogenous non-mammalian						3.44e-12	CXCL8,IL10,IL11,IL1B,IRF1,ITGA5,ITGAV,JUN,KLF2,KLF4,MEFV,NR4A2,OSM,PTGS2,SNTB2,TNF,TNFAIP3	AHR,Ap1,IRF1,JUN,MAPK8,NFKB1,NFKBIA,NFkB (complex),NOTCH1,RELA,STAT1,STAT3,TP53,bee venom
mRNA targets of DE mirs for IPA and the DE mirs_4 11052020 - 2020-05-11 05:28 PM		imiquimod		chemical drug						3.44e-12	CDKN2A,CXCL8,FLI1,FOS,FOSL1,HMOX1,IL10,IL1A,IL1B,IL6,PTGS2,SLC46A1,SOCS1,STAT1,TLR7,TNF,TNFSF10	Ap1,IL10,IL12B,IRF1,IRF3,JUN,MAP3K8,NFATC2,NFKB1,NFKBIA,NFkB (complex),NR3C1,P38 MAPK,REL,RELA,STAT1,STAT3,TLR7,imiquimod
mRNA targets of DE mirs for IPA and the DE mirs_4 11052020 - 2020-05-11 05:28 PM		TNFRSF1A	0	transmembrane receptor						3.48e-12	CCN2,CDKN1A,CXCL10,CXCL8,E2F1,GHR,IL10,IL1A,IL1B,IL24,IL6,JUN,P2RX7,PIM1,PLAU,TFRC,TLR4,TNF,TNFRSF1A,VCAM1,VEGFA	Ap1,BCL10,ESR1,IL10,IL12B,IRF1,JUN,NFATC2,NFATC3,NFKB1,NFKBIA,NFkB (complex),Nfat (family),REL,RELA,STAT1,STAT3,TNFAIP3,TNFRSF1A
mRNA targets of DE mirs for IPA and the DE mirs_4 11052020 - 2020-05-11 05:28 PM		TO-901317		chemical reagent						3.58e-12	ADIPOR1,ADIPOR2,ALDH2,APP,ARG2,CCND1,CPT1A,CYP4A11,DNASE1L3,FADS2,FASLG,GHR,HSD11B1,IGFBP4,IL1B,IL6,LDLR,LGALS3,PPARG,PTGS2,TIMP3,TLR4,TNF,VEGFA,VLDLR	ABCA1,Ap1,NFE2L2,NFkB (complex),Nr1h,PPARA,PPARG,PPARGC1A,RELA,RORA,RXRA,SP1,SREBF1,SREBF2,STAT1,TO-901317,cholesterol
mRNA targets of DE mirs for IPA and the DE mirs_4 11052020 - 2020-05-11 05:28 PM		LGALS1		other						4.05e-12	CCND2,CDKN1A,CXCL16,F3,HRAS,IL10,IL1A,IL1B,IL2,IL6,KRAS,LGALS3,MMP3,TFRC,TNF	Ap1,CTNNB1,ERK1/2,FOSL1,IFNG,JUN,LGALS1,MAPK8,NFKB1,NFKBIA,NFkB (complex),Nfat (family),PTPRC,RELA,SP1,STAT3,STAT6,TP53,VAV1
mRNA targets of DE mirs for IPA and the DE mirs_4 11052020 - 2020-05-11 05:28 PM		NOTCH3		transcription regulator						4.06e-12	BCL2,CDH11,CDKN1A,DES,FOXP3,GUCY1B1,HES1,IL10,MSI1,NOTCH1,SPARC,TAGLN,TP53,VEGFA	AHR,Akt,CREB1,EGR1,ERK,FOSL1,FOXO3,IRF1,JUN,NFKB1,NFKBIA,NFkB (complex),NOTCH1,NOTCH3,Nfat (family),PRKCQ,RELA,SMAD3,SP1,STAT3,TP53
mRNA targets of DE mirs for IPA and the DE mirs_4 11052020 - 2020-05-11 05:28 PM		thioctic acid		chemical drug						4.06e-12	BCL2,CXCL8,FOS,HMOX1,IL10,IL6,JUN,MYC,PPARD,TIMP2,TNF,TP53,UCP2,VCAM1	ATF2,Akt,Ap1,EGR1,ERK,ESR1,FOS,FOXO3,JUN,Jnk,MAP2K4,MAPK8,NFKB1,NFKBIA,NFkB (complex),RELA,SMAD3,SP1,STAT3,TP53,thioctic acid
mRNA targets of DE mirs for IPA and the DE mirs_4 11052020 - 2020-05-11 05:28 PM		ursolic acid		chemical drug						4.06e-12	BCL2,CCND1,CDKN1A,FOS,IL1B,MMP3,MYC,PPARG,PTGS2,STAT3,TLR4,TNFRSF10B,TP53,VCAM1	ADIPOQ,AHR,Creb,EGR1,FOXO3,GSK3B,HDAC1,NFKB1,NFKBIA,NFkB (complex),PPARA,PTGS2,RELA,STAT1,STAT3,TP53,ursolic acid
mRNA targets of DE mirs for IPA and the DE mirs_4 11052020 - 2020-05-11 05:28 PM		NfkB-RelA		complex						4.31e-12	BCL2,CCL13,CXCL8,IL10,IL1B,IL2,IL6,PTGS2,TNF,VCAM1
mRNA targets of DE mirs for IPA and the DE mirs_4 11052020 - 2020-05-11 05:28 PM		dimethyl sulfoxide		chemical drug						4.35e-12	CCND2,CXCL8,FOS,HMOX1,IL1B,JUN,MEFV,MYC,PTGS1,RAMP1,RUNX2,SGMS2,TFRC,TNF,TNFSF11,VCAM1,VLDLR,WIF1,WNT3A	ATF2,Ap1,ERK1/2,ESR1,FOSL1,JUN,MAPK14,NFATC2,NFKB1,NFKBIA,NFkB (complex),Nfat (family),PARP1,RELA,SP1,STAT1,STAT3,dimethyl sulfoxide
mRNA targets of DE mirs for IPA and the DE mirs_4 11052020 - 2020-05-11 05:28 PM		NPC1		transporter						4.88e-12	ACKR4,CCND1,CTSD,CTSK,CYP27B1,KLF4,LDLR,LGALS3,MMP8,PTGS2,S100A8,SREBF2,STAT1,STAT3,TLR4,TNF	ABCA1,APP,Ap1,IRF1,NFATC2,NFE2L2,NFKB1,NFKBIA,NFkB (complex),NPC1,NRIP1,Nr1h,RELA,SREBF1,SREBF2,STAT1,TLR4,cholesterol,lipid
mRNA targets of DE mirs for IPA and the DE mirs_4 11052020 - 2020-05-11 05:28 PM		phenylephrine		chemical drug						5.01e-12	ATP2A2,COL3A1,CYP19A1,DUSP1,E2F1,EDN1,EGFR,FOS,FST,GJA1,JUN,MYC,PTGS2,SLC9A1,TNF	Ap1,CREBBP,Ca2+,EDN1,ERK,ERK1/2,FOSL1,GATA4,HIF1A,JUN,NFATC3,NFKB1,NFkB (complex),NKX2-5,NOTCH1,NR3C1,RELA,SMAD3,SP1,STAT3,TBX5,phenylephrine
mRNA targets of DE mirs for IPA and the DE mirs_4 11052020 - 2020-05-11 05:28 PM		anakinra		biologic drug						5.17e-12	CXCL12,EDN1,HMOX1,IL1A,IL1B,IL6,PHB,PIM1,PTGS2,TNF,VCAM1	Ap1,CREBBP,IL1A,IL1B,IL1R1,JUN,NFKB1,NFKBIA,NFkB (complex),NR1H4,NR3C1,RELA,Rar,Rxr,SREBF1,STAT1,STAT3,VDR,anakinra
mRNA targets of DE mirs for IPA and the DE mirs_4 11052020 - 2020-05-11 05:28 PM		Hedgehog		group						5.35e-12	CCND1,CCND2,CDKN2A,GAS1,GATA6,HES1,IGF2,KIT,KLF4,KRT19,MYC,SHH,TP53
mRNA targets of DE mirs for IPA and the DE mirs_4 11052020 - 2020-05-11 05:28 PM		histone deacetylase		complex						5.41e-12	BCL2,CCN1,CCND1,CDKN2A,CYP24A1,ID2,IL24,NOTCH1,PLAT,PLAU,THBS1,TNF	AR,BRCA1,CBL,ESR1,ESR2,HDAC1,MDM2,NFKB1,NFkB (complex),RELA,SATB1,SP1,STAT3,TP53,caspase,histone deacetylase,trichostatin A
mRNA targets of DE mirs for IPA and the DE mirs_4 11052020 - 2020-05-11 05:28 PM		CAMP		other						5.71e-12	BCL2,BMP1,CSF1,CXCL10,CXCL8,FPR2,IL10,IL1A,IL1B,IL6,MYD88,PTGS2,SNAI1,TLR4,TNF,TNFAIP3,TP53	Ap1,CAMP,CSF2,E. coli B4 lipopolysaccharide,FOS,IL18,IRF1,IRF3,NFKB1,NFKBIA,NFkB (complex),RELA,RELB,SP1,STAT1,STAT3,TLR7,TLR9
mRNA targets of DE mirs for IPA and the DE mirs_4 11052020 - 2020-05-11 05:28 PM		E. coli lipopolysaccharide		chemical - endogenous non-mammalian						6.17e-12	BCL2,CCN1,CEBPA,CXCL10,CXCL6,CXCL8,FOXP3,IL10,IL1B,IL6,PTGS2,S100A8,TLR4,TNF,VCAM1	Creb,E. coli lipopolysaccharide,FOS,IL10,IL12B,IL17A,IRF1,KEAP1,NFATC2,NFE2L2,NFKB1,NFKBIA,NFkB (complex),REL,RELA,STAT1,STAT3,TLR4
mRNA targets of DE mirs for IPA and the DE mirs_4 11052020 - 2020-05-11 05:28 PM		Tlr		group						6.58e-12	CXCL10,CXCL8,DUSP1,FPR2,ID2,IL10,IL1B,IL2,IL33,IL6,IRF1,NOTCH1,PTGS2,SOCS1,STAT1,TNF,TNFAIP3,WNT5A	Ap1,IRAK1,IRF1,IRF3,JUN,MYD88,NFATC2,NFKB1,NFKBIA,NFkB (complex),RELA,STAT1,TICAM1,TIRAP,Tlr,peptidoglycan
mRNA targets of DE mirs for IPA and the DE mirs_4 11052020 - 2020-05-11 05:28 PM		carbon monoxide		chemical - endogenous mammalian						6.58e-12	BCL2,CDKN1A,CXCL12,F3,HIF1A,HMOX1,IL10,IL1B,IL6,ITGB1,PTGS2,TLR4,TNF,VEGFA	Akt,Ap1,Creb,EGR1,FOXO3,HIF1A,HMOX1,IL10,NFE2L2,NFKB1,NFKBIA,NFkB (complex),RELA,SP1,STAT1,STAT3,TP53,VEGFA,carbon monoxide
mRNA targets of DE mirs for IPA and the DE mirs_4 11052020 - 2020-05-11 05:28 PM		ADRA1A	0	g-protein coupled receptor						7.06e-12	COL3A1,CSRP2,DUSP1,FGF7,FOS,IL6,IL6ST,JUN,LIF,NR4A2,PTHLH,STAT3,VEGFA	ADRA1A,Ap1,CREB1,EP300,ERK,GATA4,HDAC4,JUN,MEF2C,NFATC3,NFKB1,NFKB2,NFkB (complex),PRKCD,PRKCE,RELA,SMAD3,STAT1,STAT3,phenylephrine
mRNA targets of DE mirs for IPA and the DE mirs_4 11052020 - 2020-05-11 05:28 PM		Hsp90		group						7.07e-12	AR,CCND2,CIITA,COL3A1,EGFR,ESR1,GJA1,HIF1A,IL6,LCK,MICA,MYC,NOS1,SNAI1,TNF,TP53	AKT1,Akt,EGR1,ESR1,ESR2,FOXO1,FOXO3,Hsp90,JUN,MYC,NCOR2,NFKB1,NFKBIA,NFkB (complex),RELA,RELB,SMAD3,SP1,STAT1,STAT3,TBP,TP53,estrogen,geldanamycin
mRNA targets of DE mirs for IPA and the DE mirs_4 11052020 - 2020-05-11 05:28 PM		collagenase		group						7.74e-12	CXCL10,CXCL12,CXCL6,FOSL1,IL1A,IL6,IRF1,JUN,STAT3,TNF,VCAM1	HMGB1,IL6,JUN,NFKB1,NFKB2,NFKBIA,NFkB (complex),RELA,SP1,STAT3,TNF,TP53,Tnf (family),collagenase
mRNA targets of DE mirs for IPA and the DE mirs_4 11052020 - 2020-05-11 05:28 PM		TAZ		enzyme						7.93e-12	ADRB2,CCN1,CCN2,COL1A1,DUSP1,EDN1,F2RL1,HIF1A,HMOX1,KIT,LDLR,MYC,PTGS2,RUNX2,TAGLN,VEGFA,VLDLR	CTNNB1,GATA4,MRTFA,NFKB1,NFKBIA,NFkB (complex),RELA,STAT1,STAT3,TAZ,TEAD1,TEAD2,TEAD3,TEAD4,YAP1
mRNA targets of DE mirs for IPA and the DE mirs_4 11052020 - 2020-05-11 05:28 PM		HDAC4		transcription regulator						8.63e-12	CDKN1A,CDKN2A,DMD,FOS,FOSL1,FST,HIF1A,IL2,IL6,JUN,KLF2,NR4A2,PTGS2,RUNX2,SMAD4,TAGLN,TNF,VCAM1,VEGFA	AHR,ARNT,Ap1,CTNNB1,E2F2,ESR1,GATA4,HDAC1,HDAC4,HDAC5,HIF1A,Hdac,Histone h4,JUN,MED1,MEF2,MEF2C,NFATC2,NFkB (complex),Nfat (family),RELA,TBX5,TP53
mRNA targets of DE mirs for IPA and the DE mirs_4 11052020 - 2020-05-11 05:28 PM		brefeldin A		chemical - endogenous non-mammalian						9.26e-12	APP,ATP2A2,BBC3,BCL2,ESR1,GJA1,HMOX1,KLF4,MMP3,PTGS2,SYVN1,THBS1,TNF	Ap1,CBL,CTNNB1,Creb,ERK,FOS,HIF1A,JUN,LEP,MDM2,Mapk,NFKB1,NFkB (complex),RELA,SATB1,SMAD3,SP1,STAT3,TP53,TP63,brefeldin A,caspase,doxorubicin
mRNA targets of DE mirs for IPA and the DE mirs_4 11052020 - 2020-05-11 05:28 PM		panobinostat		chemical drug						9.26e-12	BBC3,BMI1,CCND2,CDKN1A,CXCL10,CYP19A1,GUCY1B1,KIT,MICA,MYC,PTGS2,RAD51,VIM	AHR,Akt,CREBBP,CTNNB1,Creb,EGR1,FOXO3,GTF2I,HDAC3,NCOA2,NFKB1,NFKBIA,NFkB (complex),PPARG,REL,RELA,SNAI1,SP1,STAT1,STAT3,TP53,panobinostat
mRNA targets of DE mirs for IPA and the DE mirs_4 11052020 - 2020-05-11 05:28 PM		Bay 11-7082		chemical - kinase inhibitor						9.29e-12	CCND1,CXCL8,F3,FPR2,GJA1,HMOX1,IL10,IL1B,IL2,IL6,PIM1,PTGS2,TNF,TNFSF10,VCAM1	Ap1,Bay 11-7082,CCL2,ESR1,FOS,IRF3,JUN,JUND,Jnk,NFATC1,NFATC2,NFKB1,NFKBIA,NFkB (complex),Nfat (family),RELA,STAT3,TP53
mRNA targets of DE mirs for IPA and the DE mirs_4 11052020 - 2020-05-11 05:28 PM		IFI16		transcription regulator						9.29e-12	CCND1,CDKN1A,CDKN2A,CXCL10,CXCL8,EDN1,ESR1,FSHR,ID2,IL1B,IL6,LDLR,PIM1,TNF,VCAM1	AHR,HDAC1,HIF1A,IFI16,IRF1,Interferon alpha,NFKB1,NFKBIA,NFkB (complex),RELA,RNA polymerase II,SP1,STAT1,STAT3,TP53,TP63
mRNA targets of DE mirs for IPA and the DE mirs_4 11052020 - 2020-05-11 05:28 PM		AGTR1	0	g-protein coupled receptor						1.04e-11	ACE2,CCND1,COL3A1,DUSP1,EDN1,EGFR,FOS,HMOX1,IL6,JUN,PTGS2,TGFB3	AGTR1,ATF2,Ap1,ESR1,FOS,JUN,Jnk,MAP3K1,NFATC2,NFKB1,NFKBIA,NFkB (complex),NR3C1,NR3C2,Nfat (family),PPARGC1A,RELA,TP53,aldosterone,cytokine
mRNA targets of DE mirs for IPA and the DE mirs_4 11052020 - 2020-05-11 05:28 PM		SNAI2		transcription regulator						1.05e-11	AR,BBC3,BMI1,CCN1,CCN2,CCND1,CDKN1A,COL1A1,CXCL12,ITGB1,RUNX2,STAT3,VDR,VIM	CEBPB,CTNNB1,JUN,MMP9,MRTFA,MRTFB,MYOCD,NFKB1,NFkB (complex),NOTCH1,RELA,RUNX2,SMAD3,SNAI2,TAZ,TEAD1,TEAD2,TEAD3,TEAD4,VHL,WWTR1,YAP1
mRNA targets of DE mirs for IPA and the DE mirs_4 11052020 - 2020-05-11 05:28 PM		TACR1		g-protein coupled receptor						1.07e-11	ADIPOR1,ADIPOR2,F3,FOS,IL10,IL1B,IL6,PTGS2,TNF	5-hydroxytryptamine,Ap1,ERK1/2,FOS,FOSL1,FOXO3,IL10,JUN,Jnk,NFATC2,NFKB1,NFKB2,NFKBIA,NFkB (complex),PRKCD,RELA,STAT1,STAT3,TACR1
mRNA targets of DE mirs for IPA and the DE mirs_4 11052020 - 2020-05-11 05:28 PM		FOXP3	0	transcription regulator						1.09e-11	BBC3,BCL2,CDKN1A,DUSP6,ENTPD1,FASLG,FOXP3,ID2,IL10,IL2,IL6,NRP1,NT5E,NTRK3,TNF,TNFAIP3,VEGFA	AHR,BCL6,CREB1,FOXM1,FOXO1,FOXO3,FOXP3,IL2,MEF2,MEF2D,NFKB1,NFKBIA,NFkB (complex),Nfat (family),RELA,RORC,STAT1,STAT3,TP53
mRNA targets of DE mirs for IPA and the DE mirs_4 11052020 - 2020-05-11 05:28 PM		mir-25		microrna						1.14e-11	BBC3,CDKN1A,E2F1,IL6,ITGA5,ITGB3,REV3L,TGFBR1,TNF,TOB1,TP53	AHR,Ap1,CTNNB1,Collagen type I (complex),ERK,FOXO3,JUN,NFKB1,NFKBIA,NFkB (complex),NR3C1,P38 MAPK,RELA,SMAD2,SMAD3,STAT3,mir-25
mRNA targets of DE mirs for IPA and the DE mirs_4 11052020 - 2020-05-11 05:28 PM		Smad		complex						1.19e-11	CCN2,CDKN1A,CDKN2A,COL1A1,COL1A2,ID2,MYC,PTHLH,VEGFA,WNT5A	CEBPB,EGFR,ESR1,HIF1A,MYOCD,NOTCH1,RELA,RUNX2,SMAD3,SP1,Smad,VHL
mRNA targets of DE mirs for IPA and the DE mirs_4 11052020 - 2020-05-11 05:28 PM		piceatannol		chemical - endogenous non-mammalian						1.19e-11	BCL2,CCND1,HMOX1,IL1B,IL6,MYC,PTGS2,TIMP2,TNF,TNFRSF10B	Ap1,FOXO1,IKK (complex),NFATC1,NFATC2,NFKB1,NFKBIA,NFkB (complex),NR3C1,P38 MAPK,PARP1,PIK3R1,RELA,STAT3,TP53,piceatannol
mRNA targets of DE mirs for IPA and the DE mirs_4 11052020 - 2020-05-11 05:28 PM		GHR	0	transmembrane receptor						1.21e-11	CCND1,CDKN1A,COL1A1,GHR,IGFBP3,IGFBP4,IL1B,IL6,MYC,PPARG,SOCS2,TNF,TP53	AR,Ap1,EGR1,GHR,HIF1A,IGF1,IRF1,JAK2,JUN,NFE2L2,NFKB1,NFKBIA,NFkB (complex),NOTCH1,PRL,RELA,SP1,SPP1,STAT1,STAT3,STAT5B,STAT5a/b
mRNA targets of DE mirs for IPA and the DE mirs_4 11052020 - 2020-05-11 05:28 PM		PIK3CG		kinase						1.28e-11	B2M,BCL2,CTSK,CXCL10,FOSL2,HMOX1,IL10,IL1B,IL2,IL6,IRF1,ITGB3,LCK,MMP3,STAT1,TNF,TNFSF10	AHR,Ap1,BTK,CD47,ERK,JUN,NFATC2,NFKB1,NFKBIA,NFkB (complex),NR3C1,P38 MAPK,PIK3CG,RELA,SMAD3,STAT3,VAV1
mRNA targets of DE mirs for IPA and the DE mirs_4 11052020 - 2020-05-11 05:28 PM		sulindac		chemical drug						1.31e-11	APP,CCND1,CDKN1A,DCN,E2F1,EGFR,IL1B,KRAS,MYC,PTGS1,PTGS2,RB1,TP53,VEGFA	AHR,CHUK,CREBBP,CTNNB1,Creb,EGR1,FOXO3,GSK3B,HIF1A,LEF1,MYC,NCOA2,NFKB1,NFKB2,NFKBIA,NFkB (complex),PPARA,PTGS2,RELA,RUNX2,SP1,STAT1,STAT3,TP53,sulindac
mRNA targets of DE mirs for IPA and the DE mirs_4 11052020 - 2020-05-11 05:28 PM		EED		transcription regulator						1.41e-11	CDKN2A,EGFR,EVX1,FGF5,GATA6,KLF4,MYC,PTGS2,RUNX2,SHH,THY1,WIF1	CCND1,CTNNB1,EED,ESR1,EZH2,GATA3,GLI1,Gli,HDAC1,HMGB1,Histone h3,NFKB1,NFkB (complex),PRC2,RELA,RNA polymerase II,SHH,SMAD2,SMAD3,SMAD4,SP1,STAT3,TP53,YAP1
mRNA targets of DE mirs for IPA and the DE mirs_4 11052020 - 2020-05-11 05:28 PM		PPARD	0	ligand-dependent nuclear receptor						1.48e-11	ADORA1,ALDH2,AQP3,BCL2,CCND1,CCND2,CPT1A,CPT2,IL10,IL1B,IL2,IL6,PPARD,PPARG,PTGS2,RBP1,RUNX2,STAT1,THBS1,TNF,TP53,UCP2,VEGFA,VLDLR	Akt,Ap1,EGR1,EP300,FOXO3,GW501516,LPL,NFKBIA,NFkB (complex),PPARA,PPARD,PPARG,PPARGC1A,RELA,RXRA,SP1,SREBF1,STAT1,STAT3,TP53
mRNA targets of DE mirs for IPA and the DE mirs_4 11052020 - 2020-05-11 05:28 PM		LPL		enzyme						1.56e-11	BCL2,CPT1A,CSF1,CXCL8,IL1B,IL6,LDLR,PPARG,THBS1,TNF,UCP2,VCAM1,VEGFA	ADIPOQ,D-glucose,EGR1,FOXO1,HDAC1,HDL,LPL,NFE2L2,NFKB1,NFKBIA,NFkB (complex),Nr1h,PPARA,PPARD,PPARG,RELA,SREBF1,STAT3,cholesterol,fatty acid
mRNA targets of DE mirs for IPA and the DE mirs_4 11052020 - 2020-05-11 05:28 PM		Calcineurin A		group						1.66e-11	ATP2A2,CCN2,CCND1,COL1A1,COL1A2,COL3A1,FASLG,FOS,GJA1,IL2,JUN	Calcineurin A,ERK,FOXO1,GATA4,Insulin,JUN,MEF2D,NFATC3,NFKB1,NFKBIA,NFkB (complex),Nfat (family),PPARA,PPARG,RELA,SMAD3,STAT1,STAT3,TEAD4,ZEB1
mRNA targets of DE mirs for IPA and the DE mirs_4 11052020 - 2020-05-11 05:28 PM		PLAT	0	peptidase						1.66e-11	CCND1,CXCL10,FOS,IL1B,IL6,JUN,MMP3,MYC,PLAT,TLR4,TNF	APP,Ap1,ERK,ERK1/2,FOS,FOSL1,JUN,JUND,NFKB1,NFKBIA,NFkB (complex),PLAT,RELA,SMAD3,STAT3,TP53
mRNA targets of DE mirs for IPA and the DE mirs_4 11052020 - 2020-05-11 05:28 PM		MAP3K7		kinase						1.68e-11	CXCL10,CXCL6,CXCL8,HMOX1,IL1B,IL2,IL6,IRF1,ITGB1,JUN,MMP3,PTGS2,TNF,TNFSF10,WNT5A	Ap1,JUN,MAP3K7,NFKB1,NFKBIA,NFkB (complex),NR3C1,P38 MAPK,RCAN1,RELA,SMAD3,STAT1,STAT3,TAB1,TP53
mRNA targets of DE mirs for IPA and the DE mirs_4 11052020 - 2020-05-11 05:28 PM		LIPE		enzyme						1.8e-11	CASP8,CEBPA,COL1A1,COL1A2,EDN1,FMOD,FOS,GJA1,ID2,KITLG,PPARG,PTGS2,RAMP1,RARB,RB1,RUNX2,RXRA,TNF	Ap1,CEBPB,CREB1,ERK1/2,ESR1,FOSL1,Ins1,JUN,LIPE,NFKB1,NFkB (complex),PPARA,PPARD,PPARG,RELA,SREBF1,fatty acid
mRNA targets of DE mirs for IPA and the DE mirs_4 11052020 - 2020-05-11 05:28 PM		CDC73		other						1.9e-11	APP,CCND1,IGF2,IGFBP4,IRF1,LGALS3,MYC,PTGES,SOCS1,STAT1	CDC73,JAK2,NFKB1,NFKBIA,NFkB (complex),SP1,SPI1,STAT1,STAT2,STAT3,STAT5a/b,WT1
mRNA targets of DE mirs for IPA and the DE mirs_4 11052020 - 2020-05-11 05:28 PM		TAF4B		transcription regulator						1.9e-11	CCN2,CCND2,FASLG,FST,IRF1,JUN,MMP3,TGFB3,TNFAIP3,ZBTB16
mRNA targets of DE mirs for IPA and the DE mirs_4 11052020 - 2020-05-11 05:28 PM		arotinoid acid		chemical toxicant						1.9e-11	CDKN1A,CNR1,DUSP1,FASLG,FOS,PTHLH,RARB,RARG,TNF,TNFSF11	ATF2,Ap1,BCL6,CREB1,CREBBP,CTNNB1,Ca2+,EP300,FOS,IL2,JUN,MYC,NCOR1,NCOR2,NFATC3,NFkB (complex),NOTCH1,NR3C1,RARA,RARG,RELA,RXRA,Rar,Rxr,STAT1,STAT3,arotinoid acid
mRNA targets of DE mirs for IPA and the DE mirs_4 11052020 - 2020-05-11 05:28 PM		ANGPT1		growth factor						1.91e-11	ADAMTS9,BCL2,BMI1,CCND1,CDKN2A,COL3A1,DUSP1,EFNB2,FASLG,ITGB1,VCAM1,VEGFA	ANGPT1,ATF2,Ap1,CREBBP,CTNNB1,FOXO1,Focal adhesion kinase,GATA4,IL6,JUN,MAP2K1,MAPK14,NFKB1,NFkB (complex),RELA,RHOA,SP1,STAT3
mRNA targets of DE mirs for IPA and the DE mirs_4 11052020 - 2020-05-11 05:28 PM		HBEGF		growth factor						1.91e-11	AR,BCL2,CCND1,CCND2,EGFR,ELN,GJA1,IGFBP3,ITGB1,NRP1,PTGS2,VEGFA	AKT1,Ap1,CCND2,CTNNB1,Creb,ERBB2,FOSL1,FOXO1,FOXO3,HBEGF,HIF1A,JUN,MAP2K1/2,MMP9,NFKB1,NFKBIA,NFkB (complex),NOTCH1,RB1,RBL1,RELA,SMAD3,SP1,STAT3,TP53
mRNA targets of DE mirs for IPA and the DE mirs_4 11052020 - 2020-05-11 05:28 PM		IL21		cytokine						1.95e-11	ARG2,BCL2,CCND2,CDKN1A,CXCL10,CXCL8,FASLG,FOXP3,HIF1A,ID2,IL10,IL2,IL6,MYD88,RORA,SOCS1,SOCS2,STAT3,TLR4,TNF,TNFSF11	AKT1,FOXO1,FOXO3,FOXP3,IL10,IL21,NFKB1,NFKBIA,NFkB (complex),Nfat (family),RELA,RORC,RUNX1,SMAD3,SPI1,STAT1,STAT2,STAT3
mRNA targets of DE mirs for IPA and the DE mirs_4 11052020 - 2020-05-11 05:28 PM		leukotriene D4		chemical - endogenous mammalian						2.01e-11	CCN1,CXCL8,DUSP1,F3,FOSL2,IL6,ITGB1,KCNJ2,KLF2,KLF4,NR4A2,PTGS2,TNF	ATF2,Ap1,CREBBP,CXCL8,Ca2+,EGR1,JUN,MAPK14,NFATC3,NFKB1,NFKBIA,NFkB (complex),NOTCH1,NR3C1,PI3K (complex),RELA,SP1,SRC,STAT3,leukotriene D4
mRNA targets of DE mirs for IPA and the DE mirs_4 11052020 - 2020-05-11 05:28 PM		EHF		transcription regulator						2.02e-11	ANPEP,CDKN2A,E2F1,HMOX1,IL6,KIT,MMP3,PLAT,PPARD,RARB,S100A8,TFPI,THY1,TNC,TNFRSF10B,VEGFA
mRNA targets of DE mirs for IPA and the DE mirs_4 11052020 - 2020-05-11 05:28 PM		trinitrobenzenesulfonic acid		chemical reagent						2.02e-11	COL1A1,COL1A2,COL3A1,CXCL10,CXCL6,FOS,IL10,IL1A,IL1B,IL2,IL6,MMP3,PTGS1,PTGS2,S100A8,TNF	AHR,Ap1,CCND1,FOXO1,FOXO3,IFNG,NFKB1,NFKBIA,NFkB (complex),NOS2,NR3C1,NR3C2,RELA,SP1,STAT1,STAT3,corticosterone,trinitrobenzenesulfonic acid
mRNA targets of DE mirs for IPA and the DE mirs_4 11052020 - 2020-05-11 05:28 PM		PIN1		enzyme						2.03e-11	CCND1,CDKN1A,COL3A1,CXCL8,ESR1,HES1,IL1B,IL6,MAP1LC3A,MMP3,MYC,PHB,PPARD,PTGS2,TNF	APC,Akt,Ap1,CTNNB1,Creb,EGR1,FOXO3,GSK3B,Gsk3,JUN,NFKB1,PIN1,RAF1,RELA,SP1,STAT1,STAT3,TCF,TP53
mRNA targets of DE mirs for IPA and the DE mirs_4 11052020 - 2020-05-11 05:28 PM		RETNLB		other						2.03e-11	BMP1,CCN2,COL1A1,COL1A2,ELN,IL13RA1,IL1B,IL4R,IL6,MYC,PLA1A,SFRP1,SMAD1,SOCS2,WNT5A
mRNA targets of DE mirs for IPA and the DE mirs_4 11052020 - 2020-05-11 05:28 PM		levothyroxine		chemical - endogenous mammalian						2.03e-11	ATP2A2,BBC3,CDKN1A,CDKN2A,ESR1,FOS,IGFBP3,IGFBP4,IGFBP6,ITGAV,ITGB3,NGFR,PENK,RORA	Ap1,EGR1,EP300,FOS,FOXO1,HIF1A,IGF1,ITGAV,JUN,L-triiodothyronine,NFkB (complex),NR3C1,NfkB1-RelA,RELA,Ras homolog,SMAD3,SMAD4,STAT3,THRA,THRB,TP53,levothyroxine
mRNA targets of DE mirs for IPA and the DE mirs_4 11052020 - 2020-05-11 05:28 PM		vitamin E		chemical drug						2.03e-11	BCL2,CDKN1A,F3,IL1A,IL1B,IL2,NOS1,PLAT,PTGS2,TNF,TNFRSF1A,UCP2,VCAM1,VEGFA	Ap1,CREB1,Creb,EGR1,JUN,LDL,NFKB1,NFKBIA,NFkB (complex),NR3C1,P38 MAPK,PPARA,Pkc(s),RAF1,RELA,STAT1,STAT3,vitamin E
mRNA targets of DE mirs for IPA and the DE mirs_4 11052020 - 2020-05-11 05:28 PM		tributyltin		chemical reagent						2.07e-11	ACVR2A,BMPR2,CCN2,CEBPA,COL1A1,COL1A2,COL3A1,DCN,F2RL1,IL11,IL33,ITGB3,NDUFV1,PPARG,SPN,STAT1,THBS1,TNC	Ap1,NFkB (complex),NR3C1,P38 MAPK,RELA,STAT3,tributyltin
mRNA targets of DE mirs for IPA and the DE mirs_4 11052020 - 2020-05-11 05:28 PM		MECP2		transcription regulator						2.25e-11	CDKN2A,E2F1,EFNB1,EFNB3,ESR1,FOXP3,GJA1,HRAS,IGF2,IGFBP3,MYC,NECTIN1,NGFR,NTN1,PTGS2,RARB,SPN,TGFB2,VEGFA,VIM	Ap1,CREB1,Creb,EGR1,ELK1,HIF1A,IGF1,JUN,MAPK3,MECP2,NFkB (complex),NTRK2,RELA,STAT1,STAT3,TP53,TP63,doxorubicin
mRNA targets of DE mirs for IPA and the DE mirs_4 11052020 - 2020-05-11 05:28 PM		MIR124		group						2.38e-11	AR,BMI1,CEBPA,IL1B,IL2,IL6,NR3C2,STAT3,TNF,TP53,VIM	FOXO1,HDAC2,MIR124,NFATC1,NFATC3,NFATC4,NFKB1,NFkB (complex),RELA,SMAD3,STAT1,STAT3
mRNA targets of DE mirs for IPA and the DE mirs_4 11052020 - 2020-05-11 05:28 PM		formaldehyde		chemical - endogenous mammalian						2.38e-11	FOS,FOSL1,FOSL2,GHR,IGF1R,IL1B,JUN,NGFR,PENK,PTGS2,TNF	Ap1,CREB1,CREBBP,CTNNB1,Creb,ELK1,ERK1/2,FOSL1,JUN,MAPK3,NCOA2,NFKB1,NFKBIA,NFkB (complex),POMC,PPARG,REL,RELA,STAT1,STAT3,formaldehyde,norepinephrine
mRNA targets of DE mirs for IPA and the DE mirs_4 11052020 - 2020-05-11 05:28 PM		OGT		enzyme						2.39e-11	APP,ATP2A2,CCND1,CDKN1A,FGF5,FOS,IL2,JUN,MYC,NGFR,SHH,THY1,TNC,TP53,VIM,WIF1	AHR,Ap1,CTNNB1,Creb,EZH2,FOS,JUN,LEP,NFKB1,NFKBIA,NFkB (complex),NR3C1,OGT,RELA,SMAD4,STAT1,STAT3,TP53
mRNA targets of DE mirs for IPA and the DE mirs_4 11052020 - 2020-05-11 05:28 PM		YBX1		transcription regulator						2.39e-11	CDKN1A,CDKN2A,COL1A1,COL1A2,CYP19A1,EGFR,F3,FOS,IGFBP3,KLF4,MMP3,OSM,PAPPA,PTGS2,SNAI1,TP53	Ap1,CTNNB1,EGF,EGR1,ESR2,FGF2,HIF1A,IGF1,IL6,JUN,NFkB (complex),RELA,SMAD3,SP1,STAT3,TGFB1,TP53,YBX1
mRNA targets of DE mirs for IPA and the DE mirs_4 11052020 - 2020-05-11 05:28 PM		PPP3CA		phosphatase						2.45e-11	APP,ATP2A2,BCL2,CD9,CDKN1A,CPT1A,CSRP1,FASLG,IGF1R,MYH1,PTGS2,RUNX2,SNAI1,TNF,VIM	CREB1,CTNNB1,Calcineurin protein(s),Creb,JUN,MEF2,MEF2D,NFATC1,NFATC3,NFKB1,NFkB (complex),NR3C1,Nfat (family),PPP3CA,REL,RELA,SP1,cyclosporin A,tacrolimus
mRNA targets of DE mirs for IPA and the DE mirs_4 11052020 - 2020-05-11 05:28 PM		N-[N-(3,5-difluorophenacetyl-L-Ala)]-S-phenylglycine t-butyl ester		chemical - protease inhibitor						2.56e-11	APP,CSF1,HES1,IL10,IL1B,IL6,MYD88,NOTCH1,SNAI1,TLR4,TNF,VEGFA	AHR,AXL,Ap1,CTNNB1,FOXO1,HES1,JUN,JUNB,MERTK,N-[N-(3,5-difluorophenacetyl-L-Ala)]-S-phenylglycine t-butyl ester,NFKB1,NFKBIA,NFkB (complex),NOS2,NOTCH1,Notch,RELA,STAT3,Secretase gamma,VAV1
mRNA targets of DE mirs for IPA and the DE mirs_4 11052020 - 2020-05-11 05:28 PM		acetovanillone		chemical drug						2.56e-11	ADIPOR1,APP,CXCL10,CXCL12,DUSP1,EDN1,F3,HMOX1,PTGS2,TAGLN,TXN,UCP2	Ap1,EP300,FOS,JUN,Jnk,MYC,NADPH oxidase,NCF1,NFAT (complex),NFKBIA,NFkB (complex),NR3C1,P38 MAPK,RELA,SP1,STAT3,TP53,acetovanillone
mRNA targets of DE mirs for IPA and the DE mirs_4 11052020 - 2020-05-11 05:28 PM		dimethylnitrosamine		chemical toxicant						2.56e-11	CDKN1A,COL1A1,COL1A2,COL3A1,DES,HMOX1,IGF2,IGFBP5,IL1B,IL6,TNF,VIM	ALB,Ap1,CTNNB1,Collagen type I (complex),F2,FOXO3,HIF1A,JUN,NFKB1,NFKBIA,NFkB (complex),RELA,SMAD2,SMAD3,SP1,SQSTM1,TGFB1,TNF,TP53,dimethylnitrosamine
mRNA targets of DE mirs for IPA and the DE mirs_4 11052020 - 2020-05-11 05:28 PM		BIRC5		other						2.57e-11	BCL2,BGN,CCN2,CDKN1A,COL1A1,COL3A1,FASLG,FBN1,FLT3LG,FMOD,ITGA5,TP53,VIM	AHR,Ap1,BIRC5,BRCA1,CASP3,CCND1,CDKN1A,E2F4,EP300,HIF1A,JUN,MYC,NFE2L2,NFKBIA,RB1,RELA,Rb,SREBF1,STAT3,TP53,VEGFA,XPO1
mRNA targets of DE mirs for IPA and the DE mirs_4 11052020 - 2020-05-11 05:28 PM		CBL		transcription regulator						2.57e-11	BCL2,CDKN1A,COL1A1,EGFR,FOS,HMOX1,IL1B,IL2,IL6,LCK,RUNX2,STAT1,TNF	Ap1,CBL,CREBBP,Ca2+,ERK,FOS,JUN,MAPK8,Mapk,NFATC3,NFKB1,NFKBIA,NFkB (complex),NOTCH1,NR3C1,RELA,SMAD3,STAT3,TP53
mRNA targets of DE mirs for IPA and the DE mirs_4 11052020 - 2020-05-11 05:28 PM		heme		chemical - endogenous mammalian						2.57e-11	CSF1,CXCL10,CXCL6,HMOX1,IL10,IL1A,IL1B,IL2,IL6,IL7,LIF,MRC1,TNF	APP,Ap1,C3,C5,CXCL2,Creb,JUN,NFKB1,NFKBIA,NFkB (complex),RELA,STAT3,TP53,heme
mRNA targets of DE mirs for IPA and the DE mirs_4 11052020 - 2020-05-11 05:28 PM		tanespimycin		chemical drug						2.72e-11	AR,BCL2,CCND1,CDKN1A,CXCL8,IGF1R,IL6R,JUN,KIT,KRAS,MYC,OSM,PLAU,SREBF2,STAT3,TNFAIP3,TNFSF11,VEGFA	AKT1,CREB1,ERBB2,FOXM1,FOXO1,FOXO3,HIF1A,JUN,NFKB1,NFKBIA,NFkB (complex),PDPK1,PRKCE,RELA,SMAD3,SP1,STAT3,TP53,tanespimycin
mRNA targets of DE mirs for IPA and the DE mirs_4 11052020 - 2020-05-11 05:28 PM		LMNA		other						2.73e-11	ACKR4,BCL2,CCN2,CEBPA,COL1A1,COL3A1,DCN,DES,E2F1,EDN1,EFNB3,ELN,ENTPD1,GATA6,GJA1,HAS3,IRF1,JAZF1,JUN,MMP3,PPARG,RB1,STAT1,TIMP2,TIMP3	Ap1,DAXX,ERK1/2,FOSL1,HDAC1,HIF1A,IL6,JUN,LMNA,NFKB1,NFkB (complex),NR3C1,PPARA,RELA,SP1,STAT1,STAT3,TP53,TP63,UBE2I
mRNA targets of DE mirs for IPA and the DE mirs_4 11052020 - 2020-05-11 05:28 PM		CpG oligonucleotide		chemical drug						2.84e-11	BCL2,CA9,CXCL10,CXCL8,DUSP1,FASLG,IL10,IL1B,IL33,IL6,M6PR,MYC,NOTCH1,PTGES,PTGS2,SLC46A1,TFRC,THBS1,TNF,TNFSF10	CREBBP,CpG oligonucleotide,IL12 (family),IRF1,IRF3,IRF4,Iga,NFKB1,NFKBIA,NFkB (complex),PI3K (complex),RELA,STAT1,STAT3,STAT6,TLR9,Tlr
mRNA targets of DE mirs for IPA and the DE mirs_4 11052020 - 2020-05-11 05:28 PM		NRAS		enzyme						2.91e-11	B2M,BCL2,CCND1,CDKN1A,CDKN2A,COL1A2,DUSP6,ETS1,GJA1,HIF1A,IL13RA1,IL1A,IL1B,IL6,KRAS,MYBL2,PENK,PLAU,PTGS2,STAT1,STAT3,VEGFA	Ap1,EGR1,ERK1/2,ESR1,FOS,FOSL1,HDAC1,JUN,Mapk,NFATC2,NFKB1,NFkB (complex),NRAS,Nfat (family),RAF1,RELA,SMAD3,SP1,STAT3,TP53
mRNA targets of DE mirs for IPA and the DE mirs_4 11052020 - 2020-05-11 05:28 PM		MACROH2A1		other						2.94e-11	ALDH1A3,BMI1,CCND2,CDKN1A,EDN1,ETS1,FGF1,IL16,IL6,PLAU,POU5F1,PPARG,SNAI1,SOCS2,SPARC
mRNA targets of DE mirs for IPA and the DE mirs_4 11052020 - 2020-05-11 05:28 PM		BMPR2	0	kinase						2.97e-11	CLIC4,CXCL12,CXCL8,EFNB1,EFNB2,ID2,RUNX2,SNAI1,TNFSF11,VCAM1	Ap1,BMPR2,CEBPB,ERK1/2,FOSL1,JUN,MYOCD,NFKB1,NFkB (complex),NOS3,NOTCH1,NR3C1,P38 MAPK,RELA,RUNX2,SMAD3,SMAD5,STAT1,STAT3,VHL
mRNA targets of DE mirs for IPA and the DE mirs_4 11052020 - 2020-05-11 05:28 PM		MAP2K2		kinase						2.97e-11	CDKN1A,CDKN2A,E2F1,FOS,HIF1A,IL1B,IL6,ITGB3,MYC,VEGFA	AKT1,Ap1,CCND1,CDKN1A,CDKN2A,E2F1,E2F4,E2f,FOS,FOXO1,FOXO3,HIF1A,JUN,MAP2K2,MDM2,MYBL2,Mapk,NFKB1,NFKBIA,RB1,RELA,Rb,STAT3,TP53
mRNA targets of DE mirs for IPA and the DE mirs_4 11052020 - 2020-05-11 05:28 PM		PLAU	0	peptidase						3.11e-11	CCN1,CCND1,EGFR,F3,GJA1,IL1B,IL6,ITGAV,PLAU,S100A8,SNAI1,TNF,TP53,VIM	Ap1,CBL,FN1,FOS,HIF1A,ITGA5,JUN,Mapk,NFKB1,NFKBIA,NFkB (complex),PLAU,PLAUR,RB1,RELA,SMAD3,SP1,STAT3,VEGFA
mRNA targets of DE mirs for IPA and the DE mirs_4 11052020 - 2020-05-11 05:28 PM		IRF2		transcription regulator						3.11e-11	B2M,BCL2,CCND1,CDKN1A,CIITA,CXCL10,FASLG,IL1B,IL6,IL6ST,IL7,IRF1,KLF4,PTGS2,SOCS1,TLR4,TNFSF10,VCAM1	CBL,E2F2,ESR1,HDAC1,HMGB1,Hdac,Histone h3,Histone h4,IRF1,IRF2,IRF8,MED1,NFKB1,NFKBIA,NFkB (complex),RELA,RNA polymerase II,SP1,SPI1,STAT1,STAT2,STAT3
mRNA targets of DE mirs for IPA and the DE mirs_4 11052020 - 2020-05-11 05:28 PM		TICAM1		other						3.11e-11	CXCL10,CXCL11,CXCL6,CXCL8,DUSP1,FPR2,IL10,IL1A,IL1B,IL6,IRF1,MEFV,PTGS2,SOCS1,TNF,TNFAIP3,TNFSF10,TNFSF11,VCAM1	Ap1,IFN Beta,IL12B,IRF1,MYD88,NFATC2,NFKB1,NFKBIA,NFkB (complex),REL,RELA,STAT1,STAT2,STAT3,TICAM1,TLR4
mRNA targets of DE mirs for IPA and the DE mirs_4 11052020 - 2020-05-11 05:28 PM		BMP6		growth factor						3.32e-11	CCN2,CDKN1A,E2F1,FOSL1,FSHR,HMOX1,ID2,IL1A,IL6,ITGA5,KLF4,MSX1,PTGS2,SNAI1,TAGLN,VEGFA	Ap1,BMP6,CTNNB1,ERK1/2,FOSL1,IL6,JUN,NFKB1,NFkB (complex),NR3C1,P38 MAPK,RELA,RUNX2,SMAD2,SMAD3,SMAD4,SP1,STAT3,Smad
mRNA targets of DE mirs for IPA and the DE mirs_4 11052020 - 2020-05-11 05:28 PM		CDK19		kinase						3.32e-11	CCND2,CDKN1A,CDKN2A,CTSD,CXCL8,FADS2,HMOX1,HRAS,IL1A,JUN,LIF,NOTCH1,PROCR,RB1,RXRA,VDR	CDK19,NFKB1,NFkB (complex),NOTCH1,RELA,STAT3,TP53
mRNA targets of DE mirs for IPA and the DE mirs_4 11052020 - 2020-05-11 05:28 PM		IL23		complex						3.41e-11	BCL2,CXCL8,IL10,IL2,IL6,RORA,S100A8,STAT3,TLR4,TNF,TNFSF11,TSLP	BCL6,FOS,FOXP3,IL10,IL17A,IL21,IL22,IL23,NFKB1,NFKBIA,NFkB (complex),RELA,SPI1,STAT1,STAT2,STAT3,STAT5A,STAT5a/b
mRNA targets of DE mirs for IPA and the DE mirs_4 11052020 - 2020-05-11 05:28 PM		VitaminD3-VDR-RXR		complex						3.41e-11	CDKN1A,CXCL10,CYP24A1,CYP27B1,IGFBP3,IGFBP5,IGFBP6,IL2,KLF4,PPARD,TGFB2,TNFSF11
mRNA targets of DE mirs for IPA and the DE mirs_4 11052020 - 2020-05-11 05:28 PM		ATF4		transcription regulator						3.56e-11	BBC3,CA9,CDKN1A,CDKN2A,CPT1A,EDN1,IGFBP5,IL6,JUN,KLF4,LGALS3,PENK,PPARG,PSEN1,PTGS2,STAT3,TGFB2,TNFRSF10B,TNFSF11,VEGFA	AHR,ARNT,ATF3,ATF4,CEBPA,CEBPB,CREB1,CREBBP,CTNNB1,DDIT3,ESR1,HIF1A,Ins1,NFKB1,NFkB (complex),PPARA,PPARG,RELA,SMAD3,STAT1,STAT3,TP53
mRNA targets of DE mirs for IPA and the DE mirs_4 11052020 - 2020-05-11 05:28 PM		ADRB3		g-protein coupled receptor						3.58e-11	ADRB2,CXCL12,FOS,IL1B,IL6,JUN,PTGS2,TNF,UCP2	ADCY,ADRB3,ATF2,Ap1,CREB1,CREBBP,CTNNB1,Creb,FOS,JUN,LEP,Mapk,NFKB1,NFKBIA,NFkB (complex),PI3K (complex),RELA,SMAD3,STAT3,isoproterenol
mRNA targets of DE mirs for IPA and the DE mirs_4 11052020 - 2020-05-11 05:28 PM		RND3		enzyme						3.58e-11	BCL2,CCND1,CDKN1A,HES1,HIF1A,NOTCH1,PTGS2,VEGFA,VIM	CTNNB1,EP300,FOXO1,JUN,MYC,NFKB1,NFkB (complex),NOTCH1,RELA,RHOA,RND3,STAT3,TP53
mRNA targets of DE mirs for IPA and the DE mirs_4 11052020 - 2020-05-11 05:28 PM		SAV1		other						3.58e-11	CCN2,CCND1,CDKN1A,CDKN2A,COL1A1,COL3A1,IL6,TNF,VIM	NFKB1,NFkB (complex),RELA,SAV1,SMAD3,STAT1,STAT3,STK3,YAP1
mRNA targets of DE mirs for IPA and the DE mirs_4 11052020 - 2020-05-11 05:28 PM		WWOX		enzyme						3.58e-11	BBC3,BCL2,COL1A1,ESR1,IL6,RUNX2,TIMP2,TP53,VEGFA	AHR,CBL,EGR1,ERK,FN1,FOXO3,GSK3B,HIF1A,Hdac,JUN,NFKB1,NFKBIA,NFkB (complex),RELA,SMAD3,SP1,STAT1,STAT3,TP53,TP63,TP73,WWOX
mRNA targets of DE mirs for IPA and the DE mirs_4 11052020 - 2020-05-11 05:28 PM		GNA15		enzyme						3.68e-11	CXCL8,FGF7,FOSL1,GUCY1B1,HES1,HMOX1,IL10,IL6,LGALS3,MYC,MYH1,PLAT,PTGS2,RBP1,SYNE1,TAGLN,TGFB3	Ap1,CHUK,CREB1,Creb,FOS,FPR2,GNA15,JUN,Jnk,NFKB1,NFKB2,NFKBIA,NFkB (complex),PLC,PPARA,Pkc(s),RELA
mRNA targets of DE mirs for IPA and the DE mirs_4 11052020 - 2020-05-11 05:28 PM		ID4		transcription regulator						3.8e-11	BBC3,CDKN1A,CDKN2A,CEBPA,E2F1,PPARG,VEGFA,VIM	ESR1,HMGB1,Histone h3,ID4,MALAT1,RELA,RNA polymerase II,SP1,VHL
mRNA targets of DE mirs for IPA and the DE mirs_4 11052020 - 2020-05-11 05:28 PM		dimethyl fumarate		chemical drug						3.8e-11	F3,HMOX1,IL10,JUN,PTGS2,SNAI1,VEGFA,VIM	AHR,AR,Ap1,EGR1,IL6,JUN,NFKB1,NFKBIA,NFkB (complex),NR3C1,P38 MAPK,RB1,RELA,SP1,STAT1,STAT3,dimethyl fumarate
mRNA targets of DE mirs for IPA and the DE mirs_4 11052020 - 2020-05-11 05:28 PM		JAK1		kinase						3.82e-11	CDKN1A,FOS,HIF1A,IL10,IL11,IL1B,IL4R,IL6ST,IRF1,LIF,SNAI1,STAT1,STAT3,TNF	IL10,IL6,JAK1,JUN,NFKB1,NFKBIA,NFkB (complex),REL,RELA,SMAD3,SOCS3,SP1,STAT,STAT1,STAT3,STAT6
mRNA targets of DE mirs for IPA and the DE mirs_4 11052020 - 2020-05-11 05:28 PM		miR-155-5p (miRNAs w/seed UAAUGCU)		mature microrna						3.98e-11	AGTR1,CCN1,CCND1,CXCL8,EGFR,ETS1,FGF7,IL13RA1,IL1A,IL1B,IL6,KRAS,MYD88,NT5E,PIK3R1,PTGS2,SDCBP,SMAD1,SOCS1,TNF	Akt,EGR1,FOXO1,FOXO3,INPP5D,IRF1,JUN,NFKB1,NFKBIA,NFkB (complex),NR3C1,RELA,SOCS1,SP1,STAT1,STAT2,STAT3,TP53,VAV,miR-155-5p (miRNAs w/seed UAAUGCU),prostaglandin E2
mRNA targets of DE mirs for IPA and the DE mirs_4 11052020 - 2020-05-11 05:28 PM		IL1RN		cytokine						4.06e-11	CIITA,CXCL11,CXCL8,GJA1,HSD11B1,IGFBP4,IGFBP5,IL10,IL1A,IL1B,IL2,IL6,IRF1,LIF,PTGS2,TNF,TNFSF10,VEGFA	Ap1,FOXO1,IL1,IL1B,IL1R1,IL1RN,IRF1,JUN,NFKB1,NFKBIA,NFkB (complex),NOS2,NOTCH1,RELA,STAT1,STAT3
mRNA targets of DE mirs for IPA and the DE mirs_4 11052020 - 2020-05-11 05:28 PM		CCL11		cytokine						4.16e-11	BCL2,CXCL11,CXCL12,CXCL6,CXCL8,FASLG,FGF1,FGF5,IL1B,IL6,ITGB1,MMP3,TNF	Ap1,CBL,CCL11,CCL2,FN1,HIF1A,IL4,IRF1,IRF3,NFATC1,NFKB1,NFKBIA,NFkB (complex),RELA,SMAD3,SP1,STAT1,STAT3,STAT6,reactive oxygen species
mRNA targets of DE mirs for IPA and the DE mirs_4 11052020 - 2020-05-11 05:28 PM		CCND1	0	transcription regulator						4.16e-11	ALDH1A3,AQP3,AR,BCL2,CCND1,CCND2,CDKN1A,CDKN2A,COL1A1,E2F1,EGFR,FGF7,ITGAV,ITGB3,KMT2A,MMP3,MYC,NOTCH1,NRF1,NT5E,PPARG,RAD51,RB1,TGFB3,TGFBR2,TNF,TP53,UHRF1	AR,BRCA1,CCND1,CDKN1A,E2F1,E2F2,E2F3,E2F4,E2f,ESR1,HDAC1,MDM2,MYBL2,PGR,RB1,RBL1,RELA,Rb,STAT3,TP53
mRNA targets of DE mirs for IPA and the DE mirs_4 11052020 - 2020-05-11 05:28 PM		zinc		chemical drug						4.23e-11	CCND1,CDKN2A,COL1A1,HMOX1,IGF2,IL10,IL1B,IL2,IL6,NGFR,PTGS2,RB1,TFRC,TNF,TP53	Ap1,CEBPB,FOS,HSF1,IRF1,JUN,Jnk,NFATC2,NFKB1,NFkB (complex),NR3C1,P38 MAPK,PARP1,PPARG,PTPN6,RELA,SOD1,STAT1,STAT3,zinc
mRNA targets of DE mirs for IPA and the DE mirs_4 11052020 - 2020-05-11 05:28 PM		STK11		kinase						4.43e-11	ACVR1,ARF5,CCND1,CDKN1A,CEBPA,COL3A1,CTSD,CXCL6,FOSL1,HIF1A,IGFBP5,IL1A,IL33,IL6,MYC,NDUFS7,NDUFV1,NT5E,PPARG,PTGS2,RB1,SNAI1,TNFAIP3,TNFSF10,VEGFA,WNT5A	Akt,Ap1,CREB1,EGR1,ERK1/2,ESR1,FOSL1,FOXO1,FOXO3,IGF1R,INS,JUN,NFKB1,NFkB (complex),NR3C1,P38 MAPK,PPARA,RB1,RELA,SP1,STAT3,STK11,TP53
mRNA targets of DE mirs for IPA and the DE mirs_4 11052020 - 2020-05-11 05:28 PM		OLR1		transmembrane receptor						4.5e-11	HAS3,IL10,IL6,MMP3,RARG,RBP1,RXRA,TGFBR1,TGFBR2,TGFBR3,TNF,VCAM1	ADIPOQ,Ap1,Ccl2,EGR1,ETS1,FOXO1,HDAC1,IKBKB,IRF1,LDL,NFKB1,NFKBIA,NFkB (complex),OLR1,PPARA,RELA,STAT3,hyaluronic acid
mRNA targets of DE mirs for IPA and the DE mirs_4 11052020 - 2020-05-11 05:28 PM		baicalein		chemical drug						4.5e-11	BCL2,CCND1,CXCL8,FOS,HMOX1,IGF1R,IL6,JUN,PTGS2,RB1,TNF,VCAM1	Akt,Ap1,CREB1,Creb,EGR1,ESR1,FOXO3,HIF1A,JUN,MAPK8,NFATC2,NFKB1,NFKBIA,NFkB (complex),Nfat (family),PPARA,Pkc(s),RELA,SP1,TP53,baicalein,reactive oxygen species
mRNA targets of DE mirs for IPA and the DE mirs_4 11052020 - 2020-05-11 05:28 PM		quinolinic acid		chemical - endogenous mammalian						4.5e-11	BCL2,CHAT,FOS,FOXP3,JUN,MYC,NGFR,NTRK3,PENK,PTGS2,TNF,TP53	Akt,Ap1,CBL,EGR1,EPO,FOXO3,GSK3B,HIF1A,HTT,JUN,L-glutamic acid,MAPK9,NFATC3,NFKB1,NFkB (complex),RELA,SP1,STAT1,STAT3,STAT5A,TP53,quinolinic acid
mRNA targets of DE mirs for IPA and the DE mirs_4 11052020 - 2020-05-11 05:28 PM		fludarabine		chemical drug						4.54e-11	CCND1,CDKN1A,FASLG,HIF1A,IRF1,MDM4,STAT1,TNF,TNFRSF10B,TP53	ATM,ERK,HDAC1,HIF1A,JUN,MDM2,NFATC2,NFKB1,NFKBIA,NFkB (complex),PARP1,RELA,SMAD3,SP1,SPI1,STAT1,STAT2,STAT3,TP53,TP63,fludarabine
mRNA targets of DE mirs for IPA and the DE mirs_4 11052020 - 2020-05-11 05:28 PM		POMC		other						4.57e-11	DUSP1,FOS,FOSL1,FOSL2,HMOX1,IGF2,IL10,IL6,JUN,LDLR,MC2R,NOS1,NR4A2,TIMP2,TNF,VCAM1	Ap1,CEBPB,CREB1,CREBBP,CREM,Creb,ERK1/2,FOS,FOSL1,JUN,MC4R,NFKB1,NFKBIA,PI3K (complex),POMC,Pka,RELA,RNA polymerase II,STAT3
mRNA targets of DE mirs for IPA and the DE mirs_4 11052020 - 2020-05-11 05:28 PM		IL12 (family)		group						4.62e-11	AQP3,BCL2,FASLG,FOSL2,FOXP3,IL10,IL1B,IL2,IL6,IRF1,LIF,MYC,PIM1,SOCS2,STAT1,TFRC,TNF,TNFSF10	BATF,IL12 (family),IL4,IRF1,IRF4,IRF5,NFKB1,NFKBIA,NFkB (complex),NOTCH1,PRDM1,RELA,SMAD3,SPI1,STAT1,STAT2,STAT3,STAT6
mRNA targets of DE mirs for IPA and the DE mirs_4 11052020 - 2020-05-11 05:28 PM		sulindac sulfide		chemical drug						4.67e-11	APP,CCN2,CCND1,CDKN1A,IL24,KRT19,MSX1,PIK3R1,PLAU,PPARD,PTGES,PTGS2,STAT3,TNFRSF10B	ALOX5,Ap1,CTNNB1,FOS,JUN,Jnk,MYC,NFKB1,NFKBIA,NFkB (complex),PPARG,PTGES,RAS,RELA,STAT1,STAT3,sulindac sulfide
mRNA targets of DE mirs for IPA and the DE mirs_4 11052020 - 2020-05-11 05:28 PM		ALOX5		enzyme						4.72e-11	APP,CCND1,CDKN1A,CTSK,ITGAV,ITGB3,MYC,MYD88,PTGS2,SOCS1,TNF	ALOX5,Ap1,CTNNB1,ERK,IFNG,JUN,MMP9,NFKB1,NFKBIA,NFkB (complex),NOTCH1,NR3C1,P38 MAPK,PPARG,RELA,SMAD3,SP1,STAT3,diclofenac
mRNA targets of DE mirs for IPA and the DE mirs_4 11052020 - 2020-05-11 05:28 PM		ELANE		peptidase						4.72e-11	CXCL8,EGFR,ELN,F2RL1,FOS,HMOX1,IL1B,IL6,OSM,TLR4,TNF	CAMP,Creb,ELANE,F2RL1,IRF3,ITGAM,Ikb,JUN,NFKB1,NFKBIA,NFkB (complex),RELA,STAT1,STAT3,STAT6,YAP1,leukotriene B4
mRNA targets of DE mirs for IPA and the DE mirs_4 11052020 - 2020-05-11 05:28 PM		KDM3A		transcription regulator						4.72e-11	CCN1,CCN2,CCND1,CD9,EDN1,ETS1,HMOX1,IL33,MYC,TAGLN,TNC	Ap1,ERK1/2,FOSL1,JUN,KDM3A,NFKB1,RELA
mRNA targets of DE mirs for IPA and the DE mirs_4 11052020 - 2020-05-11 05:28 PM		NDRG1		kinase						4.72e-11	BCL2,CCND1,CXCL8,FOS,IL1A,JUN,SMAD4,SNAI1,TP53,VEGFA,VIM	Ap1,CAV1,Creb,EIF2AK3,FOS,FOXO1,FOXO3,HDAC1,HIF1A,JUN,NDRG1,NFkB (complex),NR3C1,POU5F1,RELA,SMAD2,SMAD3,SMAD4,SMAD7,SP1,STAT1,STAT3,TP53,TP63
mRNA targets of DE mirs for IPA and the DE mirs_4 11052020 - 2020-05-11 05:28 PM		SAA		group						4.72e-11	CSF1,CXCL8,F3,IL10,IL1B,IL33,IL6,MRC1,PTGS2,TFPI,VCAM1	Ap1,FOS,HDL,IL10,JUN,Jnk,NFE2L2,NFKB1,NFKBIA,NFkB (complex),Nr1h,RELA,SAA,SREBF1,STAT1,STAT3,TP53,cholesterol
mRNA targets of DE mirs for IPA and the DE mirs_4 11052020 - 2020-05-11 05:28 PM		emodin		chemical drug						5.24e-11	AR,BCL2,CDKN1A,CXCL10,CXCL8,IL1B,IL6,MRC1,SOCS1,TLR4,TNF,VCAM1,VIM	AHR,AMPK,Ap1,CEBPB,EGR1,FOXO1,FOXO3,NFKB1,NFKBIA,NFkB (complex),NOS2,PPARA,RELA,STAT1,STAT3,STAT6,emodin
mRNA targets of DE mirs for IPA and the DE mirs_4 11052020 - 2020-05-11 05:28 PM		pravastatin		chemical drug						5.24e-11	APP,FOXP3,GJA1,HMOX1,IL10,IL1B,IL6,LDLR,PGF,TLR4,TNF,TP53,VEGFA	AHR,Ap1,CTNNB1,FOS,FOXO1,FOXO3,JUN,Jnk,LDLR,MTOR,NFKB1,NFKBIA,NFkB (complex),PPARA,PPARG,PPARGC1A,RELA,SP1,SREBF1,STAT1,STAT3,pravastatin
mRNA targets of DE mirs for IPA and the DE mirs_4 11052020 - 2020-05-11 05:28 PM		ADRA1D		g-protein coupled receptor						5.9e-11	COL3A1,CSRP2,DUSP1,FGF7,FOS,IL6,IL6ST,JUN,LIF,NR4A2,STAT3,VEGFA	ADRA1D,Ap1,CREBBP,EP300,ERK1/2,FOSL1,GATA4,HDAC4,JUN,MAPK8,MEF2C,NFATC3,NFKB1,NFKBIA,NFkB (complex),PI3K (complex),RELA,SMAD3,STAT1,STAT3,phenylephrine
mRNA targets of DE mirs for IPA and the DE mirs_4 11052020 - 2020-05-11 05:28 PM		ICAM1		transmembrane receptor						5.9e-11	FOS,HES1,IL1A,IL1B,IL2,IL6,MYC,NOTCH1,PAX7,TNF,VCAM1,VEGFA	Ap1,CREBBP,ERK1/2,FOS,FOSL1,ICAM1,JUN,Jnk,NFKB1,NFKBIA,NFkB (complex),NOTCH1,PI3K (complex),RELA,STAT1,STAT3,TP53
mRNA targets of DE mirs for IPA and the DE mirs_4 11052020 - 2020-05-11 05:28 PM		NOS3		enzyme						5.9e-11	ACE2,CCN2,COL3A1,CXCL12,F3,IL2,IL6,PTGS2,SNAI1,TLR4,TNF,VCAM1	ATP,Akt,Ap1,EGR1,ERK1/2,FOSL1,FOXO3,HMGB1,JUN,NFKB1,NFKBIA,NFkB (complex),NOS3,NR3C1,P38 MAPK,RELA,SP1,STAT1,STAT3,TP53
mRNA targets of DE mirs for IPA and the DE mirs_4 11052020 - 2020-05-11 05:28 PM		PROC		peptidase						5.9e-11	ACE2,CXCL8,IL1B,IL6,MOK,PROCR,THBS1,TLR4,TNF,TNFAIP3,TP53,VCAM1	Ap1,CCND1,Creb,ESR1,F2R,F7,HIF1A,HMGB1,JUN,NFATC2,NFKB1,NFKBIA,NFkB (complex),Nfat (family),PROC,PROCR,RELA,STAT3,YAP1
mRNA targets of DE mirs for IPA and the DE mirs_4 11052020 - 2020-05-11 05:28 PM		valsartan		chemical drug						5.9e-11	APP,COL1A1,EDN1,F3,FOS,GJA1,IL1B,IL6,KIT,PAX2,PTGS2,TNF	AGT,Ap1,CBL,CTNNB1,Collagen type I (complex),ESR1,FN1,FOXO3,HIF1A,JUN,NFATC2,NFKBIA,NFkB (complex),Nfat (family),RELA,REN,SMAD2,SMAD3,SP1,STAT3,TP53,valsartan
mRNA targets of DE mirs for IPA and the DE mirs_4 11052020 - 2020-05-11 05:28 PM		DDX5		enzyme						6.16e-11	BBC3,CCND1,CDKN1A,FOS,FOSL1,JUN,MYC,TP53,WNT5A	Ap1,BRCA1,CTNNB1,DDX5,EGR1,ESR1,ESR2,EZH2,HDAC1,JUN,NFATC2,NFkB (complex),Nfat (family),PGR,RNA polymerase II,SMAD3,SP1,STAT3,TP53
mRNA targets of DE mirs for IPA and the DE mirs_4 11052020 - 2020-05-11 05:28 PM		acetaldehyde		chemical - endogenous mammalian						6.16e-11	CNR1,COL1A1,COL1A2,FOS,IL6,JUN,MYC,PPARG,TNF	AHR,Ap1,CREB1,Creb,FOS,FOXO1,JUN,Jnk,MAPK8,NFKB1,NFKBIA,NFkB (complex),PPARA,Pkc(s),RELA,SMAD3,SMAD4,SMAD7,SP1,STAT3,acetaldehyde
[truncated: 8,420 more rows]
[truncated: 9 more columns]

## Sheet: ACL miR target genes
DE miRNA target genes
ID	Symbol	Expr Log Ratio	Source	Confidence	Symbol	Pathway	Species	Tissue/Cell Line
[truncated: 529 more rows]
