# Supplementary material for: Small RNA signatures of the anterior cruciate ligament from patients with knee joint osteoarthritis
Source: Front Mol Biosci. 2023 Dec 21;10:1266088. doi: 10.3389/fmolb.2023.1266088 (PMC10768046; doi:10.3389/fmolb.2023.1266088)
Supplement: Supplementary file 5 [file Table1.XLSX]

## Sheet: Sheet1
Sample information	Age (years)	Sex	Ethnicity
Control samples:
1	45	Female	Black
2	48	Female	Caucasian
3	49	Female	Caucasian
4	47	Female	Caucasian
Diseased OA ACL samples
1	73	Female	Caucasian
2	82	Male	Caucasian
3	75	Male	Caucasian
4	69	Male	Caucasian
Supplementary Table 1. Donor information for control and diseased osteoarthritic anterior cruciate ligament (ACL) samples.
