# Supplementary material for: Small RNA signatures of the anterior cruciate ligament from patients with knee joint osteoarthritis
Source: Front Mol Biosci. 2023 Dec 21;10:1266088. doi: 10.3389/fmolb.2023.1266088 (PMC10768046; doi:10.3389/fmolb.2023.1266088)
Supplement: Supplementary file 7 [file Table5.XLSX]

## Sheet: REVIGO
term_ID	description	frequency	plot_X	plot_Y	plot_size	log10 p-value	uniqueness	dispensability	representative	eliminated
GO:0042127	regulation of cell proliferation	0.00313	-1.901	7.136	4.603	-51.6421	0.697	0	42127	0
GO:0035295	tube development	0.00178	5.294	-2.618	4.359	-40.224	0.662	0.068	35295	0
GO:0009719	response to endogenous stimulus	0.00526	-6.266	-2.055	4.829	-38.9706	0.841	0	9719	0
GO:0051094	positive regulation of developmental process	0.00258	3.114	3.747	4.521	-37.4789	0.517	0.565	51094	0
GO:1901700	response to oxygen-containing compound	0.00503	-6.683	-3.033	4.81	-37.3439	0.793	0.35	1901700	0
GO:0010941	regulation of cell death	0.00344	null	null	4.645	-37.0726	0.688	0.937	42981	1
GO:0035239	tube morphogenesis	0.00112	5.211	-2.892	4.158	-35.5918	0.667	0.624	35239	0
GO:0008284	positive regulation of cell proliferation	0.00151	null	null	4.288	-35.4921	0.614	0.899	42127	1
GO:0042981	regulation of apoptotic process	0.00313	-0.015	5.976	4.604	-33.7077	0.686	0.235	42981	0
GO:0043067	regulation of programmed cell death	0.00322	null	null	4.616	-33.6517	0.686	0.983	42981	1
GO:0033993	response to lipid	0.00226	-6.496	-3.198	4.462	-33.0367	0.783	0.593	33993	0
GO:0008285	negative regulation of cell proliferation	0.00128	null	null	4.214	-32.2161	0.679	0.887	42127	1
GO:0048585	negative regulation of response to stimulus	0.00344	-5.668	2.208	4.645	-31.6289	0.617	0.338	48585	0
GO:0001525	angiogenesis	0.00096	null	null	4.088	-31.2899	0.652	0.897	72358	1
GO:0048646	anatomical structure formation involved in morphogenesis	0.00409	4.062	-4.16	4.72	-31.2055	0.756	0.668	48646	0
GO:0048514	blood vessel morphogenesis	0.00117	null	null	4.175	-31.0862	0.648	0.961	72358	1
GO:0072359	circulatory system development	0.00235	5.533	-2.871	4.48	-30.8697	0.65	0.662	72359	0
GO:0060548	negative regulation of cell death	0.00191	null	null	4.39	-30.8356	0.671	0.94	42981	1
GO:0016477	cell migration	0.00293	1.498	2.704	4.575	-30.6819	0.784	0.07	16477	0
GO:0001568	blood vessel development	0.00136	null	null	4.243	-30.0526	0.647	0.978	72358	1
GO:0001944	vasculature development	0.00145	null	null	4.27	-28.8069	0.646	0.991	72358	1
GO:0071495	cellular response to endogenous stimulus	0.00402	-5.729	-2.126	4.712	-28.7959	0.821	0.343	71495	0
GO:0009967	positive regulation of signal transduction	0.00329	null	null	4.625	-28.4976	0.51	0.78	48585	1
GO:0051241	negative regulation of multicellular organismal process	0.00211	4.22	2.929	4.432	-28.4134	0.549	0.649	51241	0
GO:0072358	cardiovascular system development	0.00148	5.492	-2.906	4.278	-28.3605	0.648	0.687	72358	0
GO:0043069	negative regulation of programmed cell death	0.00177	null	null	4.357	-28.301	0.671	0.984	42981	1
GO:0043066	negative regulation of apoptotic process	0.00173	null	null	4.347	-28.2306	0.671	0.944	42981	1
GO:0051247	positive regulation of protein metabolic process	0.00463	null	null	4.774	-27.8894	0.642	0.847	32270	1
GO:0032270	positive regulation of cellular protein metabolic process	0.00445	-1.914	6.961	4.756	-27.5544	0.63	0.699	32270	0
GO:0048870	cell motility	0.00633	null	null	4.91	-27.4949	0.772	0.923	16477	1
GO:0051674	localization of cell	0.00633	1.725	2.724	4.91	-27.4949	0.943	0.253	51674	0
GO:0034097	response to cytokine	0.00136	null	null	4.242	-26.6882	0.791	0.736	33993	1
GO:0030334	regulation of cell migration	0.00144	null	null	4.267	-26.5751	0.64	0.813	16477	1
GO:0040012	regulation of locomotion	0.00183	null	null	4.372	-26.0237	0.74	0.752	16477	1
GO:0019220	regulation of phosphate metabolic process	0.00579	null	null	4.871	-25.5901	0.71	0.974	32270	1
GO:0051174	regulation of phosphorus metabolic process	0.0058	-1.613	6.244	4.872	-25.5702	0.754	0.248	51174	0
GO:1902533	positive regulation of intracellular signal transduction	0.00214	null	null	4.439	-25.3979	0.52	0.947	48585	1
GO:0045597	positive regulation of cell differentiation	0.00168	null	null	4.333	-25.2716	0.495	0.707	51094	1
GO:0051270	regulation of cellular component movement	0.00169	null	null	4.337	-24.8794	0.667	0.751	16477	1
GO:0001932	regulation of protein phosphorylation	0.0043	null	null	4.742	-24.821	0.698	0.765	32270	1
GO:0042325	regulation of phosphorylation	0.00468	null	null	4.779	-24.7696	0.712	0.947	32270	1
GO:2000145	regulation of cell motility	0.00154	null	null	4.296	-24.6383	0.641	0.979	16477	1
GO:0032101	regulation of response to external stimulus	0.0016	null	null	4.313	-24.6073	0.641	0.734	48585	1
GO:0007167	enzyme linked receptor protein signaling pathway	0.00279	-5.464	1.955	4.554	-24.556	0.643	0.332	7167	0
GO:0009887	animal organ morphogenesis	0.00264	null	null	4.53	-24.3107	0.637	0.72	72359	1
GO:1901701	cellular response to oxygen-containing compound	0.00345	-6.83	-2.636	4.647	-24.2055	0.756	0.616	1901701	0
GO:0045937	positive regulation of phosphate metabolic process	0.00282	null	null	4.559	-24.1046	0.629	0.985	32270	1
GO:0010562	positive regulation of phosphorus metabolic process	0.00282	null	null	4.559	-24.1046	0.632	0.905	32270	1
GO:0051093	negative regulation of developmental process	0.00188	null	null	4.381	-24.104	0.582	0.714	51094	1
GO:0001934	positive regulation of protein phosphorylation	0.00227	null	null	4.465	-24.0969	0.623	0.93	32270	1
GO:0009725	response to hormone	0.00335	null	null	4.633	-24.0482	0.771	0.931	71495	1
GO:0006954	inflammatory response	0.0011	-5.56	-2.726	4.151	-23.4318	0.845	0.306	6954	0
GO:0042327	positive regulation of phosphorylation	0.00245	null	null	4.497	-23.3197	0.63	0.968	32270	1
GO:0002682	regulation of immune system process	0.00252	-1.692	6.785	4.51	-22.9547	0.712	0.225	2682	0
GO:0009611	response to wounding	0.00127	-6.099	-2.787	4.212	-22.7258	0.848	0.437	9611	0
GO:0010648	negative regulation of cell communication	0.0029	null	null	4.571	-22.7167	0.699	0.802	48585	1
GO:0060429	epithelium development	0.003	4.061	-4.66	4.585	-22.6635	0.754	0.59	60429	0
GO:0023057	negative regulation of signaling	0.0029	null	null	4.57	-22.6326	0.679	0.801	48585	1
GO:0080134	regulation of response to stress	0.00337	null	null	4.636	-22.5272	0.64	0.782	48585	1
GO:0048729	tissue morphogenesis	0.0018	null	null	4.362	-22.4609	0.716	0.872	60429	1
GO:0031401	positive regulation of protein modification process	0.00303	null	null	4.589	-22.3516	0.632	0.954	32270	1
GO:0040007	growth	0.00317	-0.006	-0.987	4.609	-22.301	0.994	0	40007	0
GO:0071345	cellular response to cytokine stimulus	0.00122	null	null	4.194	-22.1512	0.766	0.963	7167	1
GO:0009968	negative regulation of signal transduction	0.00275	null	null	4.548	-22.0119	0.58	0.813	48585	1
GO:0030335	positive regulation of cell migration	0.00076	null	null	3.988	-21.9914	0.575	0.942	16477	1
GO:2000147	positive regulation of cell motility	0.00078	null	null	4	-21.8153	0.577	0.992	16477	1
GO:0070848	response to growth factor	0.0015	null	null	4.284	-21.4908	0.789	0.741	33993	1
GO:0042330	taxis	0.0048	null	null	4.789	-21.4522	0.752	0.854	16477	1
GO:0040017	positive regulation of locomotion	0.00087	null	null	4.048	-21.4486	0.652	0.926	16477	1
GO:0022603	regulation of anatomical structure morphogenesis	0.0083	null	null	5.027	-21.0872	0.56	0.812	51094	1
GO:0014070	response to organic cyclic compound	0.00227	null	null	4.464	-21.0434	0.783	0.766	33993	1
GO:0051272	positive regulation of cellular component movement	0.00081	null	null	4.015	-20.9626	0.594	0.932	16477	1
GO:0006935	chemotaxis	0.00475	null	null	4.785	-20.7645	0.712	0.816	16477	1
GO:0050673	epithelial cell proliferation	0.00069	null	null	3.948	-20.6946	0.864	0.845	42127	1
GO:0010942	positive regulation of cell death	0.00114	null	null	4.165	-20.6861	0.612	0.901	42981	1
GO:0045893	positive regulation of transcription, DNA-templated	0.00519	null	null	4.823	-20.5229	0.639	0.86	32270	1
GO:0001775	cell activation	0.00171	0.613	0.333	4.341	-20.4157	0.882	0.153	1775	0
GO:0071363	cellular response to growth factor stimulus	0.00147	null	null	4.276	-20.1726	0.763	0.747	1901701	1
GO:0019221	cytokine-mediated signaling pathway	0.00093	null	null	4.078	-20.1192	0.608	0.723	7167	1
GO:0023014	signal transduction by protein phosphorylation	0.01506	-4.185	1.84	5.286	-19.8297	0.566	0.503	23014	0
GO:0002684	positive regulation of immune system process	0.00165	null	null	4.327	-19.585	0.622	0.821	2682	1
GO:1901342	regulation of vasculature development	0.00053	null	null	3.831	-19.5702	0.549	0.9	72358	1
GO:0000165	MAPK cascade	0.00245	-4.483	1.86	4.498	-19.4449	0.613	0.598	165	0
GO:1903508	positive regulation of nucleic acid-templated transcription	0.00519	null	null	4.823	-19.4295	0.639	0.994	32270	1
GO:0048878	chemical homeostasis	0.00543	-0.409	7.04	4.843	-19.4248	0.739	0.229	48878	0
GO:1902680	positive regulation of RNA biosynthetic process	0.00521	null	null	4.825	-19.4101	0.639	0.989	32270	1
GO:0042493	response to drug	0.00266	-6.562	-3.274	4.534	-19.2993	0.802	0.602	42493	0
GO:0001501	skeletal system development	0.00107	5.422	-2.742	4.139	-19.1858	0.667	0.67	1501	0
GO:0009628	response to abiotic stimulus	0.00571	-6.772	-2.108	4.865	-19.1851	0.84	0.355	9628	0
GO:0006952	defense response	0.00568	-5.991	-2.419	4.863	-19.1331	0.831	0.497	6952	0
GO:0051254	positive regulation of RNA metabolic process	0.00535	null	null	4.837	-18.9208	0.639	0.969	32270	1
GO:0045765	regulation of angiogenesis	0.00049	null	null	3.796	-18.8539	0.548	0.925	72358	1
GO:0048568	embryonic organ development	0.00113	null	null	4.16	-18.752	0.655	0.757	72359	1
GO:0001503	ossification	0.00074	6.197	-2.422	3.979	-18.7282	0.738	0.58	1503	0
GO:0009790	embryo development	0.00311	5.275	-2.697	4.6	-18.4023	0.649	0.693	9790	0
GO:0030198	extracellular matrix organization	0.0006	1.761	0.023	3.886	-18.065	0.882	0.141	30198	0
GO:0022414	reproductive process	0.00736	-0.017	-1.796	4.975	-18.0287	0.976	0	22414	0
GO:0000003	reproduction	0.00769	0.588	-2.124	4.994	-17.9747	1	0	3	0
GO:0043062	extracellular structure organization	0.00061	1.948	0.027	3.894	-17.7328	0.882	0.329	43062	0
GO:0050900	leukocyte migration	0.0006	null	null	3.89	-17.6925	0.74	0.834	16477	1
GO:0048534	hematopoietic or lymphoid organ development	0.00179	null	null	4.361	-17.6778	0.594	0.986	2682	1
GO:0022610	biological adhesion	0.0055	0.316	-5.187	4.849	-17.5834	0.994	0	22610	0
GO:0002237	response to molecule of bacterial origin	0.00049	null	null	3.796	-17.5591	0.777	0.849	1901701	1
GO:0051050	positive regulation of transport	0.00186	null	null	4.378	-17.5258	0.627	0.772	16477	1
GO:0030097	hemopoiesis	0.00169	null	null	4.336	-17.4685	0.596	0.823	2682	1
GO:1901698	response to nitrogen compound	0.00178	-6.495	-3.44	4.359	-17.4214	0.808	0.581	1901698	0
GO:0042060	wound healing	0.00094	-5.937	-2.946	4.079	-17.1898	0.849	0.427	42060	0
GO:0002009	morphogenesis of an epithelium	0.00153	null	null	4.294	-17.1785	0.717	0.861	60429	1
GO:0007155	cell adhesion	0.00544	0.27	-3.937	4.844	-17.1192	0.947	0	7155	0
GO:0097190	apoptotic signaling pathway	0.00117	null	null	4.177	-17.0526	0.616	0.876	42981	1
GO:0002685	regulation of leukocyte migration	0.0003	null	null	3.59	-17.015	0.617	0.883	16477	1
GO:0048732	gland development	0.00095	null	null	4.086	-16.6615	0.663	0.747	72359	1
GO:0002521	leukocyte differentiation	0.00095	null	null	4.085	-16.5031	0.581	0.946	2682	1
GO:0032496	response to lipopolysaccharide	0.00043	null	null	3.745	-16.4622	0.772	0.785	1901701	1
GO:0055065	metal ion homeostasis	0.00309	null	null	4.598	-16.384	0.734	0.925	48878	1
GO:0002520	immune system development	0.00188	null	null	4.383	-16.266	0.603	0.83	2682	1
GO:0055080	cation homeostasis	0.00378	null	null	4.685	-16.202	0.731	0.954	48878	1
GO:0010243	response to organonitrogen compound	0.0014	null	null	4.255	-16.1343	0.779	0.864	71495	1
GO:0050801	ion homeostasis	0.00434	null	null	4.746	-16.1046	0.731	0.756	48878	1
GO:0030155	regulation of cell adhesion	0.00129	null	null	4.219	-16.0921	0.769	0.872	7155	1
GO:0045944	positive regulation of transcription from RNA polymerase II promoter	0.00369	null	null	4.675	-16.0716	0.645	0.964	32270	1
GO:0043408	regulation of MAPK cascade	0.00166	null	null	4.328	-16.058	0.546	0.901	32270	1
GO:0007267	cell-cell signaling	0.00407	-3.976	2.611	4.718	-16.041	0.827	0.518	7267	0
GO:0043068	positive regulation of programmed cell death	0.00109	null	null	4.144	-15.983	0.612	0.99	42981	1
GO:0045596	negative regulation of cell differentiation	0.00128	null	null	4.214	-15.9788	0.56	0.866	51094	1
GO:0045321	leukocyte activation	0.00145	null	null	4.269	-15.8894	0.789	0.812	2682	1
GO:0098771	inorganic ion homeostasis	0.0041	null	null	4.721	-15.8601	0.73	0.978	48878	1
GO:0050678	regulation of epithelial cell proliferation	0.00055	null	null	3.85	-15.7747	0.725	0.831	42127	1
GO:0043065	positive regulation of apoptotic process	0.00105	null	null	4.13	-15.5243	0.613	0.906	42981	1
GO:0040008	regulation of growth	0.00172	-1.106	6.232	4.343	-15.4473	0.772	0.218	40008	0
GO:0051046	regulation of secretion	0.00144	null	null	4.267	-15.4413	0.692	0.813	16477	1
GO:0061061	muscle structure development	0.00142	3.962	-4.473	4.261	-15.3098	0.741	0.556	61061	0
GO:0043085	positive regulation of catalytic activity	0.00818	-1.55	7.162	5.021	-15.2774	0.765	0.253	43085	0
GO:0048871	multicellular organismal homeostasis	0.00067	4.263	2.872	3.937	-15.2097	0.591	0.644	48871	0
GO:0033002	muscle cell proliferation	0.00027	null	null	3.542	-15.1938	0.872	0.789	42127	1
GO:0048608	reproductive structure development	0.00155	null	null	4.298	-15.1107	0.652	0.849	22414	1
GO:0061458	reproductive system development	0.00155	5.173	-2.657	4.299	-14.9747	0.659	0.689	61458	0
GO:0048589	developmental growth	0.00177	null	null	4.356	-14.9031	0.717	0.903	40008	1
GO:0050730	regulation of peptidyl-tyrosine phosphorylation	0.00045	null	null	3.759	-14.7932	0.736	0.876	18108	1
GO:0045785	positive regulation of cell adhesion	0.00068	null	null	3.942	-14.5686	0.681	0.827	7155	1
GO:0071396	cellular response to lipid	0.0017	null	null	4.339	-14.5544	0.759	0.861	1901701	1
GO:0002687	positive regulation of leukocyte migration	0.0002	null	null	3.4	-14.5143	0.562	0.89	16477	1
GO:0043410	positive regulation of MAPK cascade	0.00111	null	null	4.153	-14.4881	0.491	0.931	32270	1
GO:1903530	regulation of secretion by cell	0.00134	null	null	4.234	-14.3747	0.675	0.808	16477	1
GO:0046903	secretion	0.0081	2.297	3.267	5.017	-14.3536	0.864	0.279	46903	0
GO:0003006	developmental process involved in reproduction	0.00296	null	null	4.58	-14.1068	0.765	0.9	22414	1
GO:0048771	tissue remodeling	0.00028	5.969	-2.071	3.557	-14.0595	0.753	0.542	48771	0
GO:0007507	heart development	0.00127	null	null	4.211	-13.9747	0.645	0.916	72358	1
GO:0046677	response to antibiotic	0.00128	-6.071	-3.202	4.215	-13.9508	0.812	0.565	46677	0
GO:0018108	peptidyl-tyrosine phosphorylation	0.00188	-1.795	3.762	4.381	-13.8069	0.903	0.583	18108	0
GO:0048598	embryonic morphogenesis	0.00171	null	null	4.341	-13.7932	0.656	0.875	72359	1
GO:0061138	morphogenesis of a branching epithelium	0.00042	null	null	3.73	-13.7144	0.679	0.885	60429	1
GO:0018212	peptidyl-tyrosine modification	0.00215	-2.107	3.698	4.441	-13.6968	0.926	0.667	18212	0
GO:0042110	T cell activation	0.00081	null	null	4.018	-13.6819	0.757	0.932	2682	1
GO:0046649	lymphocyte activation	0.0012	null	null	4.188	-13.6615	0.79	0.959	2682	1
GO:0001763	morphogenesis of a branching structure	0.00048	5.192	-2.576	3.79	-13.6308	0.691	0.562	1763	0
GO:0007169	transmembrane receptor protein tyrosine kinase signaling pathway	0.00167	null	null	4.331	-13.5901	0.655	0.757	7167	1
GO:0055074	calcium ion homeostasis	0.00096	null	null	4.093	-13.556	0.751	0.838	48878	1
GO:0022612	gland morphogenesis	0.00033	5.433	-2.987	3.629	-13.2055	0.68	0.571	22612	0
GO:0030003	cellular cation homeostasis	0.00282	null	null	4.559	-13.0783	0.692	0.963	48878	1
GO:0006875	cellular metal ion homeostasis	0.0025	null	null	4.506	-13.0218	0.694	0.944	48878	1
GO:0032940	secretion by cell	0.00763	null	null	4.991	-13.0066	0.809	0.837	16477	1
GO:0072507	divalent inorganic cation homeostasis	0.00111	null	null	4.154	-12.9547	0.752	0.848	48878	1
GO:0010035	response to inorganic substance	0.00317	-6.405	-3.047	4.609	-12.8697	0.8	0.611	10035	0
GO:1901652	response to peptide	0.00064	null	null	3.917	-12.821	0.786	0.908	71495	1
GO:0045766	positive regulation of angiogenesis	0.00023	null	null	3.464	-12.8097	0.496	0.942	72358	1
GO:0009607	response to biotic stimulus	0.00342	-6.335	-1.953	4.643	-12.7305	0.846	0.338	9607	0
GO:0006873	cellular ion homeostasis	0.00324	null	null	4.619	-12.7258	0.69	0.958	48878	1
GO:0051707	response to other organism	0.00299	null	null	4.584	-12.6576	0.807	0.862	1901701	1
GO:0043207	response to external biotic stimulus	0.003	null	null	4.585	-12.6253	0.808	0.974	1901701	1
GO:0070997	neuron death	0.00053	null	null	3.83	-12.5058	0.836	0.805	42981	1
GO:0070661	leukocyte proliferation	0.00051	null	null	3.814	-12.4868	0.867	0.826	42127	1
GO:0016049	cell growth	0.00153	null	null	4.294	-12.4672	0.853	0.893	40008	1
GO:0060326	cell chemotaxis	0.0006	null	null	3.888	-12.4647	0.637	0.833	16477	1
GO:0055082	cellular chemical homeostasis	0.00376	null	null	4.683	-12.4634	0.69	0.941	48878	1
GO:1904018	positive regulation of vasculature development	0.00025	null	null	3.511	-12.3429	0.495	0.948	72358	1
GO:0009617	response to bacterium	0.00145	null	null	4.271	-12.284	0.817	0.938	1901701	1
GO:0060562	epithelial tube morphogenesis	0.001	null	null	4.108	-12.2434	0.657	0.943	60429	1
GO:0019725	cellular homeostasis	0.01253	null	null	5.206	-12.1688	0.673	0.84	48878	1
GO:0001101	response to acid chemical	0.00124	-6.123	-3.389	4.201	-11.8827	0.813	0.563	1101	0
GO:1901699	cellular response to nitrogen compound	0.00121	null	null	4.192	-11.821	0.773	0.951	71495	1
GO:2001233	regulation of apoptotic signaling pathway	0.00074	null	null	3.98	-11.6003	0.585	0.882	42981	1
GO:1901214	regulation of neuron death	0.00045	null	null	3.764	-11.5575	0.723	0.84	42981	1
GO:0098609	cell-cell adhesion	0.00251	null	null	4.507	-11.5498	0.95	0.924	7155	1
GO:0050727	regulation of inflammatory response	0.00051	null	null	3.814	-11.5361	0.652	0.798	6954	1
GO:0032103	positive regulation of response to external stimulus	0.00055	null	null	3.845	-11.5302	0.578	0.851	6954	1
GO:0050865	regulation of cell activation	0.00092	null	null	4.071	-11.5058	0.727	0.94	2682	1
GO:0002694	regulation of leukocyte activation	0.00086	null	null	4.045	-11.4353	0.678	0.936	2682	1
GO:0051130	positive regulation of cellular component organization	0.00374	null	null	4.681	-11.3979	0.653	0.741	32270	1
GO:0031347	regulation of defense response	0.00132	null	null	4.229	-11.3665	0.658	0.765	6954	1
GO:0060537	muscle tissue development	0.00081	null	null	4.016	-11.3089	0.775	0.818	60429	1
GO:0050878	regulation of body fluid levels	0.00074	0.177	7.393	3.976	-11.1618	0.783	0.526	50878	0
GO:0006874	cellular calcium ion homeostasis	0.00091	null	null	4.067	-11.1397	0.712	0.974	48878	1
GO:0001817	regulation of cytokine production	0.00108	null	null	4.141	-11.1029	0.595	0.776	51241	1
GO:0001666	response to hypoxia	0.00049	-5.307	-2.824	3.802	-10.983	0.849	0.408	1666	0
GO:0051051	negative regulation of transport	0.00089	null	null	4.059	-10.9666	0.699	0.784	16477	1
GO:0032870	cellular response to hormone stimulus	0.00242	null	null	4.492	-10.8827	0.749	0.905	71495	1
GO:0072503	cellular divalent inorganic cation homeostasis	0.00104	null	null	4.125	-10.8539	0.709	0.984	48878	1
GO:0009792	embryo development ending in birth or egg hatching	0.00155	null	null	4.298	-10.8447	0.661	0.896	72359	1
GO:0022008	neurogenesis	0.00423	null	null	4.735	-10.8416	0.596	0.757	72359	1
GO:0001649	osteoblast differentiation	0.0004	5.102	-2.023	3.71	-10.8268	0.661	0.555	1649	0
GO:0043549	regulation of kinase activity	0.00319	null	null	4.612	-10.7878	0.709	0.954	32270	1
GO:0043009	chordate embryonic development	0.00135	null	null	4.238	-10.7235	0.663	0.887	72359	1
GO:0090087	regulation of peptide transport	0.00033	0.261	5.965	3.628	-10.6459	0.743	0.199	90087	0
GO:0097191	extrinsic apoptotic signaling pathway	0.00044	null	null	3.747	-10.6402	0.632	0.902	42981	1
GO:0051216	cartilage development	0.00043	null	null	3.739	-10.5969	0.67	0.78	60429	1
GO:0001558	regulation of cell growth	0.00094	null	null	4.08	-10.5834	0.73	0.86	40008	1
GO:0071417	cellular response to organonitrogen compound	0.0009	null	null	4.064	-10.5817	0.761	0.931	71495	1
GO:0036293	response to decreased oxygen levels	0.00052	null	null	3.823	-10.5719	0.856	0.988	1666	1
GO:0061448	connective tissue development	0.00053	null	null	3.832	-10.5229	0.781	0.792	60429	1
GO:0002696	positive regulation of leukocyte activation	0.00053	null	null	3.83	-10.5058	0.604	0.957	2682	1
GO:0070482	response to oxygen levels	0.00055	-5.339	-2.577	3.849	-10.5058	0.858	0.679	70482	0
GO:0097529	myeloid leukocyte migration	0.00033	null	null	3.629	-10.5003	0.747	0.919	16477	1
GO:0022407	regulation of cell-cell adhesion	0.00072	null	null	3.964	-10.4572	0.746	0.914	7155	1
GO:0050731	positive regulation of peptidyl-tyrosine phosphorylation	0.00032	null	null	3.612	-10.3747	0.662	0.855	18108	1
GO:0007610	behavior	0.0017	0.321	-3.32	4.338	-10.3391	0.994	0	7610	0
GO:0001890	placenta development	0.00024	null	null	3.486	-10.2916	0.684	0.872	22414	1
GO:0051047	positive regulation of secretion	0.00064	null	null	3.916	-10.289	0.62	0.935	16477	1
GO:0097305	response to alcohol	0.00055	null	null	3.85	-10.2807	0.798	0.8	1901701	1
GO:1903708	positive regulation of hemopoiesis	0.00032	null	null	3.614	-10.1785	0.457	0.9	2682	1
GO:0071496	cellular response to external stimulus	0.00446	-5.831	-2.374	4.758	-10.1593	0.807	0.346	71496	0
GO:0002791	regulation of peptide secretion	0.00031	null	null	3.604	-10.1568	0.713	0.89	16477	1
GO:0009636	response to toxic substance	0.00833	-6.589	-2.841	5.029	-10.1568	0.785	0.67	9636	0
GO:0030595	leukocyte chemotaxis	0.00037	null	null	3.681	-10.1267	0.592	0.931	16477	1
GO:0008015	blood circulation	0.00097	6.229	-2.865	4.097	-10.06	0.781	0.551	8015	0
GO:0048754	branching morphogenesis of an epithelial tube	0.00035	null	null	3.647	-10.0182	0.678	0.97	60429	1
GO:0007159	leukocyte cell-cell adhesion	0.0009	null	null	4.061	-9.9872	0.885	0.846	7155	1
GO:0044057	regulation of system process	0.00088	null	null	4.052	-9.9788	0.62	0.763	51241	1
GO:0050867	positive regulation of cell activation	0.00054	null	null	3.842	-9.9393	0.641	0.959	2682	1
GO:0070201	regulation of establishment of protein localization	0.00165	null	null	4.327	-9.9031	0.72	0.765	16477	1
GO:0001816	cytokine production	0.0012	6.132	-2.531	4.187	-9.8827	0.73	0.602	1816	0
GO:0051338	regulation of transferase activity	0.00368	null	null	4.674	-9.8665	0.78	0.785	43085	1
GO:2000027	regulation of organ morphogenesis	0.00044	null	null	3.748	-9.8633	0.557	0.752	22612	1
GO:0003013	circulatory system process	0.00099	null	null	4.104	-9.8356	0.782	0.72	8015	1
GO:0014706	striated muscle tissue development	0.00077	null	null	3.995	-9.7932	0.774	0.815	60429	1
GO:0060485	mesenchyme development	0.00056	null	null	3.856	-9.7825	0.664	0.796	60429	1
GO:0061614	pri-miRNA transcription from RNA polymerase II promoter	7e-05	0.1	1.039	2.924	-9.7747	0.957	0.021	61614	0
GO:0050679	positive regulation of epithelial cell proliferation	0.00028	null	null	3.559	-9.7496	0.648	0.928	42127	1
GO:1902107	positive regulation of leukocyte differentiation	0.00025	null	null	3.515	-9.7235	0.453	0.862	2682	1
GO:1903037	regulation of leukocyte cell-cell adhesion	0.00053	null	null	3.836	-9.6925	0.749	0.957	2682	1
GO:0051048	negative regulation of secretion	0.00033	null	null	3.62	-9.6253	0.686	0.892	16477	1
GO:0032989	cellular component morphogenesis	0.00994	null	null	5.106	-9.618	0.647	0.874	51094	1
GO:0070663	regulation of leukocyte proliferation	0.00038	null	null	3.69	-9.5935	0.727	0.809	42127	1
GO:0042692	muscle cell differentiation	0.00089	3.767	-3.261	4.058	-9.5768	0.706	0.597	42692	0
GO:0050920	regulation of chemotaxis	0.00043	null	null	3.746	-9.567	0.594	0.881	16477	1
GO:0007204	positive regulation of cytosolic calcium ion concentration	0.00047	null	null	3.784	-9.5229	0.723	0.931	48878	1
GO:0030278	regulation of ossification	0.00039	null	null	3.694	-9.5214	0.621	0.918	1649	1
GO:0045860	positive regulation of protein kinase activity	0.00134	null	null	4.237	-9.4989	0.628	0.945	32270	1
GO:0010817	regulation of hormone levels	0.00161	-0.141	6.797	4.314	-9.475	0.772	0.561	10817	0
GO:0051480	regulation of cytosolic calcium ion concentration	0.00055	null	null	3.846	-9.3979	0.721	0.94	48878	1
GO:0032102	negative regulation of response to external stimulus	0.00058	null	null	3.873	-9.3925	0.632	0.859	6954	1
GO:1901653	cellular response to peptide	0.00049	null	null	3.802	-9.3665	0.767	0.891	71495	1
GO:1903531	negative regulation of secretion by cell	0.00029	null	null	3.577	-9.3372	0.676	0.886	16477	1
GO:0002790	peptide secretion	0.00041	null	null	3.72	-9.3125	0.869	0.733	90087	1
GO:0035265	organ growth	0.00034	null	null	3.641	-9.2549	0.68	0.8	40008	1
GO:2001234	negative regulation of apoptotic signaling pathway	0.00042	null	null	3.729	-9.2541	0.583	0.9	42981	1
GO:1903034	regulation of response to wounding	0.00033	null	null	3.624	-9.2472	0.686	0.888	42060	1
GO:0048660	regulation of smooth muscle cell proliferation	0.00015	null	null	3.287	-9.1979	0.747	0.757	42127	1
GO:0033674	positive regulation of kinase activity	0.0015	null	null	4.283	-9.1898	0.633	0.955	32270	1
GO:0045927	positive regulation of growth	0.0006	null	null	3.889	-9.0841	0.687	0.884	40008	1
GO:1903039	positive regulation of leukocyte cell-cell adhesion	0.00033	null	null	3.623	-9.0814	0.668	0.868	7155	1
GO:0051146	striated muscle cell differentiation	0.00063	null	null	3.905	-9.0615	0.713	0.909	42692	1
GO:0030099	myeloid cell differentiation	0.00074	null	null	3.977	-9.0292	0.588	0.929	2682	1
GO:0022409	positive regulation of cell-cell adhesion	0.00038	null	null	3.688	-9.0022	0.666	0.917	7155	1
GO:0071407	cellular response to organic cyclic compound	0.00172	null	null	4.343	-8.983	0.76	0.776	1901701	1
GO:0048659	smooth muscle cell proliferation	0.00016	null	null	3.303	-8.9586	0.874	0.935	42127	1
GO:0019932	second-messenger-mediated signaling	0.00079	-5.794	1.783	4.005	-8.9469	0.673	0.389	19932	0
GO:0046427	positive regulation of JAK-STAT cascade	0.00013	-5.905	1.772	3.228	-8.9066	0.585	0.608	46427	0
GO:0003007	heart morphogenesis	0.00056	null	null	3.858	-8.8508	0.658	0.863	72358	1
GO:0070371	ERK1 and ERK2 cascade	0.00051	-4.783	1.882	3.82	-8.7932	0.646	0.608	70371	0
GO:0043269	regulation of ion transport	0.00244	null	null	4.496	-8.7852	0.708	0.848	16477	1
GO:0045859	regulation of protein kinase activity	0.00295	null	null	4.579	-8.7595	0.697	0.965	32270	1
GO:0072593	reactive oxygen species metabolic process	0.00282	0.479	-1.412	4.558	-8.6925	0.967	0.038	72593	0
GO:1903706	regulation of hemopoiesis	0.00065	null	null	3.918	-8.6819	0.505	0.92	2682	1
GO:0051347	positive regulation of transferase activity	0.00188	null	null	4.382	-8.6596	0.785	0.845	43085	1
GO:0032943	mononuclear cell proliferation	0.00049	null	null	3.795	-8.6216	0.859	0.993	42127	1
GO:0001701	in utero embryonic development	0.00056	null	null	3.86	-8.6055	0.681	0.917	72359	1
GO:1904894	positive regulation of STAT cascade	0.00013	null	null	3.228	-8.5901	0.585	0.916	46427	1
GO:0048699	generation of neurons	0.00366	null	null	4.671	-8.5768	0.6	0.924	72359	1
GO:0006816	calcium ion transport	0.00197	null	null	4.404	-8.5361	0.94	0.93	70838	1
GO:0051223	regulation of protein transport	0.00152	null	null	4.291	-8.5287	0.717	0.948	16477	1
GO:1903532	positive regulation of secretion by cell	0.00059	null	null	3.882	-8.5086	0.608	0.93	16477	1
GO:0090287	regulation of cellular response to growth factor stimulus	0.00061	null	null	3.894	-8.4815	0.617	0.933	1901701	1
GO:0045165	cell fate commitment	0.00091	3.804	-3.279	4.067	-8.4815	0.71	0.632	45165	0
GO:0072511	divalent inorganic cation transport	0.00393	2.042	2.804	4.702	-8.4802	0.939	0.594	72511	0
GO:0010631	epithelial cell migration	0.00058	null	null	3.874	-8.4711	0.628	0.831	16477	1
GO:0048762	mesenchymal cell differentiation	0.00043	null	null	3.742	-8.4437	0.637	0.78	60429	1
GO:0090132	epithelium migration	0.00059	null	null	3.879	-8.3757	0.74	0.993	16477	1
GO:0051897	positive regulation of protein kinase B signaling	0.00016	-5.728	1.892	3.304	-8.3686	0.586	0.693	51897	0
GO:0000902	cell morphogenesis	0.00948	null	null	5.085	-8.3675	0.648	0.886	51094	1
GO:0043491	protein kinase B signaling	0.00031	-5.637	1.489	3.602	-8.3468	0.691	0.406	43491	0
GO:0048738	cardiac muscle tissue development	0.00039	null	null	3.697	-8.3468	0.659	0.947	60429	1
GO:0009991	response to extracellular stimulus	0.00473	null	null	4.783	-8.3251	0.806	0.786	71496	1
GO:0001667	ameboidal-type cell migration	0.00084	null	null	4.031	-8.2976	0.797	0.854	16477	1
GO:0009612	response to mechanical stimulus	0.00035	-5.33	-3.123	3.647	-8.2774	0.831	0.659	9612	0
GO:0000302	response to reactive oxygen species	0.00181	null	null	4.367	-8.2636	0.789	0.879	1901701	1
GO:0030098	lymphocyte differentiation	0.00063	null	null	3.905	-8.2168	0.577	0.918	2682	1
GO:0032602	chemokine production	0.00013	null	null	3.228	-8.2132	0.759	0.852	51241	1
GO:0090130	tissue migration	0.00061	5.843	-1.629	3.896	-8.1884	0.741	0.572	90130	0
GO:0048545	response to steroid hormone	0.00118	null	null	4.179	-8.1574	0.783	0.927	1901701	1
GO:0070838	divalent metal ion transport	0.00358	2.41	3.052	4.662	-8	0.938	0.257	70838	0
GO:1901654	response to ketone	0.00024	null	null	3.48	-7.9872	0.808	0.751	1901701	1
GO:0046651	lymphocyte proliferation	0.00048	null	null	3.793	-7.9508	0.737	0.978	42127	1
GO:0001659	temperature homeostasis	6e-05	4.706	2.364	2.911	-7.9066	0.642	0.542	1659	0
GO:2001236	regulation of extrinsic apoptotic signaling pathway	0.00032	null	null	3.608	-7.857	0.601	0.909	42981	1
GO:0050708	regulation of protein secretion	0.00075	null	null	3.984	-7.8508	0.685	0.946	16477	1
GO:0002793	positive regulation of peptide secretion	0.00014	null	null	3.24	-7.8477	0.651	0.944	16477	1
GO:0070372	regulation of ERK1 and ERK2 cascade	0.00049	null	null	3.796	-7.8477	0.579	0.817	32270	1
GO:0018193	peptidyl-amino acid modification	0.01495	-2.038	3.939	5.283	-7.7932	0.921	0.563	18193	0
GO:0070665	positive regulation of leukocyte proliferation	0.00024	null	null	3.496	-7.7545	0.647	0.943	42127	1
GO:0032880	regulation of protein localization	0.00219	null	null	4.449	-7.719	0.717	0.788	16477	1
GO:1902105	regulation of leukocyte differentiation	0.00047	null	null	3.782	-7.7167	0.501	0.935	2682	1
GO:0000122	negative regulation of transcription from RNA polymerase II promoter	0.00199	-1.256	6.262	4.408	-7.699	0.735	0.646	122	0
GO:0032944	regulation of mononuclear cell proliferation	0.00037	null	null	3.678	-7.6882	0.727	0.982	42127	1
GO:0007565	female pregnancy	0.00018	null	null	3.353	-7.6799	0.797	0.713	22414	1
GO:0007259	JAK-STAT cascade	0.00033	null	null	3.63	-7.6596	0.679	0.989	46427	1
GO:0032642	regulation of chemokine production	0.00012	null	null	3.205	-7.6556	0.642	0.849	51241	1
GO:0043112	receptor metabolic process	0.00037	-1.104	-1.459	3.672	-7.6383	0.962	0.08	43112	0
GO:0002544	chronic inflammatory response	3e-05	-4.909	-3.625	2.556	-7.5784	0.874	0.595	2544	0
GO:0061564	axon development	0.00129	null	null	4.217	-7.5735	0.621	0.844	72359	1
GO:0030182	neuron differentiation	0.00334	null	null	4.632	-7.5719	0.602	0.962	72359	1
GO:0044706	multi-multicellular organism process	0.00067	6.295	-2.797	3.933	-7.5686	0.79	0.535	44706	0
GO:0060284	regulation of cell development	0.00174	null	null	4.35	-7.5482	0.579	0.887	51094	1
GO:0043434	response to peptide hormone	0.00056	null	null	3.853	-7.5017	0.786	0.972	71495	1
GO:0001819	positive regulation of cytokine production	0.0007	null	null	3.955	-7.4572	0.523	0.954	51241	1
GO:0019216	regulation of lipid metabolic process	0.00095	-1.238	7.178	4.086	-7.4559	0.766	0.309	19216	0
GO:0050921	positive regulation of chemotaxis	0.00024	null	null	3.481	-7.4034	0.538	0.844	16477	1
GO:0032946	positive regulation of mononuclear cell proliferation	0.00023	null	null	3.477	-7.3497	0.648	0.934	42127	1
GO:2001237	negative regulation of extrinsic apoptotic signaling pathway	0.0002	null	null	3.399	-7.327	0.596	0.932	42981	1
GO:0048872	homeostasis of number of cells	0.00086	0.094	6.978	4.041	-7.3261	0.771	0.656	48872	0
GO:0046850	regulation of bone remodeling	8e-05	null	null	2.999	-7.3233	0.651	0.896	46849	1
GO:0050870	positive regulation of T cell activation	0.00032	null	null	3.607	-7.3045	0.59	0.979	7155	1
GO:2000377	regulation of reactive oxygen species metabolic process	0.00031	-1.028	6.394	3.595	-7.3045	0.8	0.287	2000377	0
GO:0001935	endothelial cell proliferation	0.00022	null	null	3.457	-7.2573	0.87	0.914	42127	1
GO:0008217	regulation of blood pressure	0.00034	null	null	3.644	-7.2573	0.632	0.927	8015	1
GO:0045926	negative regulation of growth	0.00052	null	null	3.821	-7.2388	0.754	0.874	40008	1
GO:0046425	regulation of JAK-STAT cascade	0.00028	null	null	3.554	-7.1904	0.646	0.956	46427	1
GO:0097696	STAT cascade	0.00033	-5.506	1.527	3.631	-7.1898	0.69	0.408	97696	0
GO:0051235	maintenance of location	0.00129	0.53	6.878	4.219	-7.1361	0.757	0.551	51235	0
GO:0006629	lipid metabolic process	0.03522	-1.609	0.875	5.655	-7.1284	0.897	0.09	6629	0
GO:0007417	central nervous system development	0.00191	null	null	4.388	-7.1057	0.652	0.873	72359	1
GO:0042509	regulation of tyrosine phosphorylation of STAT protein	0.00011	null	null	3.151	-7.1002	0.614	0.907	46427	1
GO:0001936	regulation of endothelial cell proliferation	0.00018	null	null	3.368	-7.0996	0.743	0.902	42127	1
GO:0051896	regulation of protein kinase B signaling	0.00026	null	null	3.523	-6.9957	0.654	0.949	51897	1
GO:0048638	regulation of developmental growth	0.00085	null	null	4.039	-6.9508	0.602	0.905	40008	1
GO:0050670	regulation of lymphocyte proliferation	0.00037	null	null	3.675	-6.9469	0.64	0.996	42127	1
GO:1901215	negative regulation of neuron death	0.00032	null	null	3.619	-6.9208	0.704	0.959	42981	1
GO:0046849	bone remodeling	0.00015	5.944	-2.024	3.291	-6.8894	0.757	0.52	46849	0
GO:0034103	regulation of tissue remodeling	0.00011	null	null	3.152	-6.8894	0.644	0.913	46849	1
GO:0007584	response to nutrient	0.00026	-5.682	-3.528	3.53	-6.8327	0.808	0.62	7584	0
